# Supplementary material for: Hotspots for mutations in the SARS-CoV-2 spike glycoprotein: a correspondence analysis
Source: Sci Rep. 2021 Dec 8;11:23622. doi: 10.1038/s41598-021-01655-y (PMC8654821; doi:10.1038/s41598-021-01655-y)
Supplement: Supplementary file 3 — Dataset S1. [file 41598_2021_1655_MOESM3_ESM.xlsx]

## Sheet: Whole Sequence
Cluster 1
Entry	Entry name	Status	Protein names	Gene names	Organism	Length	Allergenic properties	Taxonomic lineage (ALL)
A0A166ZLN4	A0A166ZLN4_9NIDO	unreviewed	Spike protein	S	Bat coronavirus	1352		Viruses, Riboviria, Nidovirales, Cornidovirineae, Coronaviridae, Coronavirinae, unclassified Coronavirinae, Bat coronavirus
A0A1Z1W244	A0A1Z1W244_9NIDO	unreviewed	Spike glycoprotein		Bat coronavirus	1352		Viruses, Riboviria, Nidovirales, Cornidovirineae, Coronaviridae, Coronavirinae, unclassified Coronavirinae, Bat coronavirus
A0A1Z1W227	A0A1Z1W227_9NIDO	unreviewed	Spike glycoprotein		Bat coronavirus	1352		Viruses, Riboviria, Nidovirales, Cornidovirineae, Coronaviridae, Coronavirinae, unclassified Coronavirinae, Bat coronavirus
A0A1Z1W230	A0A1Z1W230_9NIDO	unreviewed	Spike glycoprotein		Bat coronavirus	1352		Viruses, Riboviria, Nidovirales, Cornidovirineae, Coronaviridae, Coronavirinae, unclassified Coronavirinae, Bat coronavirus
A0A1W6ASU7	A0A1W6ASU7_9NIDO	unreviewed	Spike glycoprotein	S	Bat coronavirus	1345		Viruses, Riboviria, Nidovirales, Cornidovirineae, Coronaviridae, Coronavirinae, unclassified Coronavirinae, Bat coronavirus
A0A2Z4EVM5	A0A2Z4EVM5_9NIDO	unreviewed	Spike protein		Bat coronavirus	1278		Viruses, Riboviria, Nidovirales, Cornidovirineae, Coronaviridae, Coronavirinae, unclassified Coronavirinae, Bat coronavirus
A0A2Z4EVN5	A0A2Z4EVN5_9NIDO	unreviewed	Spike protein		Bat coronavirus	1273		Viruses, Riboviria, Nidovirales, Cornidovirineae, Coronaviridae, Coronavirinae, unclassified Coronavirinae, Bat coronavirus
A0A2Z4EVN2	A0A2Z4EVN2_9NIDO	unreviewed	Spike protein		Bat coronavirus	1271		Viruses, Riboviria, Nidovirales, Cornidovirineae, Coronaviridae, Coronavirinae, unclassified Coronavirinae, Bat coronavirus
A0A2Z4EVR7	A0A2Z4EVR7_9NIDO	unreviewed	Spike protein		Bat coronavirus	1269		Viruses, Riboviria, Nidovirales, Cornidovirineae, Coronaviridae, Coronavirinae, unclassified Coronavirinae, Bat coronavirus
A0A2Z4EVK1	A0A2Z4EVK1_9NIDO	unreviewed	Spike protein		Bat coronavirus	1269		Viruses, Riboviria, Nidovirales, Cornidovirineae, Coronaviridae, Coronavirinae, unclassified Coronavirinae, Bat coronavirus
A0A1W5YKU9	A0A1W5YKU9_9NIDO	unreviewed	Spike glycoprotein		Bat coronavirus	1241		Viruses, Riboviria, Nidovirales, Cornidovirineae, Coronaviridae, Coronavirinae, unclassified Coronavirinae, Bat coronavirus
A0A173G2Q3	A0A173G2Q3_9NIDO	unreviewed	Spike protein		Bat coronavirus	1236		Viruses, Riboviria, Nidovirales, Cornidovirineae, Coronaviridae, Coronavirinae, unclassified Coronavirinae, Bat coronavirus
A0A221ZS09	A0A221ZS09_9NIDO	unreviewed	Spike glycoprotein	S B6N28_00003	Bat coronavirus	1236		Viruses, Riboviria, Nidovirales, Cornidovirineae, Coronaviridae, Coronavirinae, unclassified Coronavirinae, Bat coronavirus
A0A1W5YKT9	A0A1W5YKT9_9NIDO	unreviewed	Spike glycoprotein		Bat coronavirus	1233		Viruses, Riboviria, Nidovirales, Cornidovirineae, Coronaviridae, Coronavirinae, unclassified Coronavirinae, Bat coronavirus
E0XIZ3	E0XIZ3_9NIDO	unreviewed	Spike protein	S	Bat coronavirus BM48-31/BGR/2008	1259		Viruses, Riboviria, Nidovirales, Cornidovirineae, Coronaviridae, Coronavirinae, unclassified Coronavirinae, Bat coronavirus BM48-31/BGR/2008
Q0Q4F7	Q0Q4F7_9NIDO	unreviewed	Spike	S	Bat coronavirus (BtCoV/A434/2005)	1319		Viruses, Riboviria, Nidovirales, Cornidovirineae, Coronaviridae, Coronavirinae, unclassified Coronavirinae, Bat coronavirus China 2005, Bat coronavirus (BtCoV/A434/2005)
A0A2I4R8V9	A0A2I4R8V9_9NIDO	unreviewed	Spike glycoprotein		Hypsugo bat coronavirus HKU25	1346		Viruses, Riboviria, Nidovirales, Cornidovirineae, Coronaviridae, Coronavirinae, unclassified Coronavirinae, Hypsugo bat coronavirus HKU25
A0A2I4R888	A0A2I4R888_9NIDO	unreviewed	Spike glycoprotein		Hypsugo bat coronavirus HKU25	1346		Viruses, Riboviria, Nidovirales, Cornidovirineae, Coronaviridae, Coronavirinae, unclassified Coronavirinae, Hypsugo bat coronavirus HKU25
A0A2H4MZ26	A0A2H4MZ26_9NIDO	unreviewed	Spike glycoprotein		Rodent coronavirus	1370		Viruses, Riboviria, Nidovirales, Cornidovirineae, Coronaviridae, Coronavirinae, unclassified Coronavirinae, Rodent coronavirus
A0A2H4MXV6	A0A2H4MXV6_9NIDO	unreviewed	Spike glycoprotein		Rodent coronavirus	1361		Viruses, Riboviria, Nidovirales, Cornidovirineae, Coronaviridae, Coronavirinae, unclassified Coronavirinae, Rodent coronavirus
A0A2H4MWZ2	A0A2H4MWZ2_9NIDO	unreviewed	Spike glycoprotein		Rodent coronavirus	1358		Viruses, Riboviria, Nidovirales, Cornidovirineae, Coronaviridae, Coronavirinae, unclassified Coronavirinae, Rodent coronavirus
A0A2H4MZ10	A0A2H4MZ10_9NIDO	unreviewed	Spike glycoprotein		Rodent coronavirus	1352		Viruses, Riboviria, Nidovirales, Cornidovirineae, Coronaviridae, Coronavirinae, unclassified Coronavirinae, Rodent coronavirus
A0A2H4MZ72	A0A2H4MZ72_9NIDO	unreviewed	Spike glycoprotein		Rodent coronavirus	1349		Viruses, Riboviria, Nidovirales, Cornidovirineae, Coronaviridae, Coronavirinae, unclassified Coronavirinae, Rodent coronavirus
A0A2H4MWY0	A0A2H4MWY0_9NIDO	unreviewed	Spike glycoprotein		Rodent coronavirus	1349		Viruses, Riboviria, Nidovirales, Cornidovirineae, Coronaviridae, Coronavirinae, unclassified Coronavirinae, Rodent coronavirus
A0A2H4MX03	A0A2H4MX03_9NIDO	unreviewed	Spike glycoprotein		Rodent coronavirus	1349		Viruses, Riboviria, Nidovirales, Cornidovirineae, Coronaviridae, Coronavirinae, unclassified Coronavirinae, Rodent coronavirus
A0A2H4MXF2	A0A2H4MXF2_9NIDO	unreviewed	Spike glycoprotein		Rodent coronavirus	1342		Viruses, Riboviria, Nidovirales, Cornidovirineae, Coronaviridae, Coronavirinae, unclassified Coronavirinae, Rodent coronavirus
A0A0U1WHK9	A0A0U1WHK9_9ALPC	unreviewed	Spike glycoprotein		BtRf-BetaCoV/HeN2013	1241		Viruses, Riboviria, Nidovirales, Cornidovirineae, Coronaviridae, Orthocoronavirinae, Alphacoronavirus, unclassified Alphacoronavirus, BtRf-BetaCoV/HeN2013
A0A0U1WHL1	A0A0U1WHL1_9ALPC	unreviewed	Spike glycoprotein		BtRf-BetaCoV/HuB2013	1241		Viruses, Riboviria, Nidovirales, Cornidovirineae, Coronaviridae, Orthocoronavirinae, Alphacoronavirus, unclassified Alphacoronavirus, BtRf-BetaCoV/HuB2013
A0A0U2GN44	A0A0U2GN44_9ALPC	unreviewed	Spike protein	S	Camel coronavirus HKU23	1366		Viruses, Riboviria, Nidovirales, Cornidovirineae, Coronaviridae, Orthocoronavirinae, Alphacoronavirus, unclassified Alphacoronavirus, Camel coronavirus HKU23
A0A291L0R6	A0A291L0R6_9ALPC	unreviewed	Spike protein	S	Camel coronavirus HKU23	1366		Viruses, Riboviria, Nidovirales, Cornidovirineae, Coronaviridae, Orthocoronavirinae, Alphacoronavirus, unclassified Alphacoronavirus, Camel coronavirus HKU23
A0A191URC3	A0A191URC3_9BETC	unreviewed	Spike glycoprotein (S glycoprotein) (E2) (Peplomer protein) [Cleaved into: Spike protein S1; Spike protein S2; Spike protein S2']	S	Betacoronavirus 1	1363		Viruses, Riboviria, Nidovirales, Cornidovirineae, Coronaviridae, Orthocoronavirinae, Betacoronavirus, Embecovirus, Betacoronavirus 1
A0A191URB2	A0A191URB2_9BETC	unreviewed	Spike glycoprotein (S glycoprotein) (E2) (Peplomer protein) [Cleaved into: Spike protein S1; Spike protein S2; Spike protein S2']	S	Betacoronavirus 1	1363		Viruses, Riboviria, Nidovirales, Cornidovirineae, Coronaviridae, Orthocoronavirinae, Betacoronavirus, Embecovirus, Betacoronavirus 1
A0A386BY51	A0A386BY51_9BETC	unreviewed	Spike glycoprotein (S glycoprotein) (E2) (Peplomer protein) [Cleaved into: Spike protein S1; Spike protein S2; Spike protein S2']	S	Betacoronavirus 1	1358		Viruses, Riboviria, Nidovirales, Cornidovirineae, Coronaviridae, Orthocoronavirinae, Betacoronavirus, Embecovirus, Betacoronavirus 1
A0A0U2L683	A0A0U2L683_9BETC	unreviewed	Spike protein (Fragment)	S	Betacoronavirus 1	1348		Viruses, Riboviria, Nidovirales, Cornidovirineae, Coronaviridae, Orthocoronavirinae, Betacoronavirus, Embecovirus, Betacoronavirus 1
A0A0U2L5X0	A0A0U2L5X0_9BETC	unreviewed	Spike protein (Fragment)	S	Betacoronavirus 1	1347		Viruses, Riboviria, Nidovirales, Cornidovirineae, Coronaviridae, Orthocoronavirinae, Betacoronavirus, Embecovirus, Betacoronavirus 1
A0A3S7H0V2	A0A3S7H0V2_9BETC	unreviewed	Spike glycoprotein (S glycoprotein) (E2) (Peplomer protein) [Cleaved into: Spike protein S1; Spike protein S2; Spike protein S2']	S	Bovine coronavirus	1364		Viruses, Riboviria, Nidovirales, Cornidovirineae, Coronaviridae, Orthocoronavirinae, Betacoronavirus, Embecovirus, Betacoronavirus 1, Bovine coronavirus
A2ICF8	A2ICF8_9BETC	unreviewed	Spike glycoprotein (S glycoprotein) (E2) (Peplomer protein) [Cleaved into: Spike protein S1; Spike protein S2; Spike protein S2']	S	Bovine coronavirus	1363		Viruses, Riboviria, Nidovirales, Cornidovirineae, Coronaviridae, Orthocoronavirinae, Betacoronavirus, Embecovirus, Betacoronavirus 1, Bovine coronavirus
Q2EEY4	Q2EEY4_9BETC	unreviewed	Spike glycoprotein (S glycoprotein) (E2) (Peplomer protein) [Cleaved into: Spike protein S1; Spike protein S2; Spike protein S2']	S	Bovine coronavirus	1363		Viruses, Riboviria, Nidovirales, Cornidovirineae, Coronaviridae, Orthocoronavirinae, Betacoronavirus, Embecovirus, Betacoronavirus 1, Bovine coronavirus
S4WLK8	S4WLK8_9BETC	unreviewed	Spike glycoprotein (S glycoprotein) (E2) (Peplomer protein) [Cleaved into: Spike protein S1; Spike protein S2; Spike protein S2']	S	Bovine coronavirus	1363		Viruses, Riboviria, Nidovirales, Cornidovirineae, Coronaviridae, Orthocoronavirinae, Betacoronavirus, Embecovirus, Betacoronavirus 1, Bovine coronavirus
B9TXV1	B9TXV1_9BETC	unreviewed	Spike glycoprotein (S glycoprotein) (E2) (Peplomer protein) [Cleaved into: Spike protein S1; Spike protein S2; Spike protein S2']	S	Bovine coronavirus	1363		Viruses, Riboviria, Nidovirales, Cornidovirineae, Coronaviridae, Orthocoronavirinae, Betacoronavirus, Embecovirus, Betacoronavirus 1, Bovine coronavirus
S4WG76	S4WG76_9BETC	unreviewed	Spike glycoprotein (S glycoprotein) (E2) (Peplomer protein) [Cleaved into: Spike protein S1; Spike protein S2; Spike protein S2']	S	Bovine coronavirus	1363		Viruses, Riboviria, Nidovirales, Cornidovirineae, Coronaviridae, Orthocoronavirinae, Betacoronavirus, Embecovirus, Betacoronavirus 1, Bovine coronavirus
Q2EEY5	Q2EEY5_9BETC	unreviewed	Spike glycoprotein (S glycoprotein) (E2) (Peplomer protein) [Cleaved into: Spike protein S1; Spike protein S2; Spike protein S2']	S	Bovine coronavirus	1363		Viruses, Riboviria, Nidovirales, Cornidovirineae, Coronaviridae, Orthocoronavirinae, Betacoronavirus, Embecovirus, Betacoronavirus 1, Bovine coronavirus
S4WHI0	S4WHI0_9BETC	unreviewed	Spike glycoprotein (S glycoprotein) (E2) (Peplomer protein) [Cleaved into: Spike protein S1; Spike protein S2; Spike protein S2']	S	Bovine coronavirus	1363		Viruses, Riboviria, Nidovirales, Cornidovirineae, Coronaviridae, Orthocoronavirinae, Betacoronavirus, Embecovirus, Betacoronavirus 1, Bovine coronavirus
Q2EEY2	Q2EEY2_9BETC	unreviewed	Spike glycoprotein (S glycoprotein) (E2) (Peplomer protein) [Cleaved into: Spike protein S1; Spike protein S2; Spike protein S2']	S	Bovine coronavirus	1363		Viruses, Riboviria, Nidovirales, Cornidovirineae, Coronaviridae, Orthocoronavirinae, Betacoronavirus, Embecovirus, Betacoronavirus 1, Bovine coronavirus
B9TXV0	B9TXV0_9BETC	unreviewed	Spike glycoprotein (S glycoprotein) (E2) (Peplomer protein) [Cleaved into: Spike protein S1; Spike protein S2; Spike protein S2']	S	Bovine coronavirus	1363		Viruses, Riboviria, Nidovirales, Cornidovirineae, Coronaviridae, Orthocoronavirinae, Betacoronavirus, Embecovirus, Betacoronavirus 1, Bovine coronavirus
S4WIW6	S4WIW6_9BETC	unreviewed	Spike glycoprotein (S glycoprotein) (E2) (Peplomer protein) [Cleaved into: Spike protein S1; Spike protein S2; Spike protein S2']	S	Bovine coronavirus	1363		Viruses, Riboviria, Nidovirales, Cornidovirineae, Coronaviridae, Orthocoronavirinae, Betacoronavirus, Embecovirus, Betacoronavirus 1, Bovine coronavirus
Q2EEY3	Q2EEY3_9BETC	unreviewed	Spike glycoprotein (S glycoprotein) (E2) (Peplomer protein) [Cleaved into: Spike protein S1; Spike protein S2; Spike protein S2']	S	Bovine coronavirus	1363		Viruses, Riboviria, Nidovirales, Cornidovirineae, Coronaviridae, Orthocoronavirinae, Betacoronavirus, Embecovirus, Betacoronavirus 1, Bovine coronavirus
S4WG99	S4WG99_9BETC	unreviewed	Spike glycoprotein (S glycoprotein) (E2) (Peplomer protein) [Cleaved into: Spike protein S1; Spike protein S2; Spike protein S2']	S	Bovine coronavirus	1363		Viruses, Riboviria, Nidovirales, Cornidovirineae, Coronaviridae, Orthocoronavirinae, Betacoronavirus, Embecovirus, Betacoronavirus 1, Bovine coronavirus
A0A3S9Y2S9	A0A3S9Y2S9_9BETC	unreviewed	Spike glycoprotein (S glycoprotein) (E2) (Peplomer protein) [Cleaved into: Spike protein S1; Spike protein S2; Spike protein S2']	S	Bovine coronavirus	1363		Viruses, Riboviria, Nidovirales, Cornidovirineae, Coronaviridae, Orthocoronavirinae, Betacoronavirus, Embecovirus, Betacoronavirus 1, Bovine coronavirus
B9TXV2	B9TXV2_9BETC	unreviewed	Spike glycoprotein (S glycoprotein) (E2) (Peplomer protein) [Cleaved into: Spike protein S1; Spike protein S2; Spike protein S2']	S	Bovine coronavirus	1363		Viruses, Riboviria, Nidovirales, Cornidovirineae, Coronaviridae, Orthocoronavirinae, Betacoronavirus, Embecovirus, Betacoronavirus 1, Bovine coronavirus
A0A142D823	A0A142D823_9BETC	unreviewed	Spike glycoprotein (S glycoprotein) (E2) (Peplomer protein) [Cleaved into: Spike protein S1; Spike protein S2; Spike protein S2']	S	Bovine coronavirus	1363		Viruses, Riboviria, Nidovirales, Cornidovirineae, Coronaviridae, Orthocoronavirinae, Betacoronavirus, Embecovirus, Betacoronavirus 1, Bovine coronavirus
A0A142D822	A0A142D822_9BETC	unreviewed	Spike glycoprotein (S glycoprotein) (E2) (Peplomer protein) [Cleaved into: Spike protein S1; Spike protein S2; Spike protein S2']	S	Bovine coronavirus	1363		Viruses, Riboviria, Nidovirales, Cornidovirineae, Coronaviridae, Orthocoronavirinae, Betacoronavirus, Embecovirus, Betacoronavirus 1, Bovine coronavirus
A0A142D819	A0A142D819_9BETC	unreviewed	Spike glycoprotein (S glycoprotein) (E2) (Peplomer protein) [Cleaved into: Spike protein S1; Spike protein S2; Spike protein S2']	S	Bovine coronavirus	1363		Viruses, Riboviria, Nidovirales, Cornidovirineae, Coronaviridae, Orthocoronavirinae, Betacoronavirus, Embecovirus, Betacoronavirus 1, Bovine coronavirus
A0A142D831	A0A142D831_9BETC	unreviewed	Spike glycoprotein (S glycoprotein) (E2) (Peplomer protein) [Cleaved into: Spike protein S1; Spike protein S2; Spike protein S2']	S	Bovine coronavirus	1363		Viruses, Riboviria, Nidovirales, Cornidovirineae, Coronaviridae, Orthocoronavirinae, Betacoronavirus, Embecovirus, Betacoronavirus 1, Bovine coronavirus
S4WG79	S4WG79_9BETC	unreviewed	Spike glycoprotein (S glycoprotein) (E2) (Peplomer protein) [Cleaved into: Spike protein S1; Spike protein S2; Spike protein S2']	S	Bovine coronavirus	1363		Viruses, Riboviria, Nidovirales, Cornidovirineae, Coronaviridae, Orthocoronavirinae, Betacoronavirus, Embecovirus, Betacoronavirus 1, Bovine coronavirus
S4WIX5	S4WIX5_9BETC	unreviewed	Spike glycoprotein (S glycoprotein) (E2) (Peplomer protein) [Cleaved into: Spike protein S1; Spike protein S2; Spike protein S2']	S	Bovine coronavirus	1363		Viruses, Riboviria, Nidovirales, Cornidovirineae, Coronaviridae, Orthocoronavirinae, Betacoronavirus, Embecovirus, Betacoronavirus 1, Bovine coronavirus
B3VTS6	B3VTS6_9BETC	unreviewed	Spike glycoprotein (S glycoprotein) (E2) (Peplomer protein) [Cleaved into: Spike protein S1; Spike protein S2; Spike protein S2']	S	Bovine coronavirus	1363		Viruses, Riboviria, Nidovirales, Cornidovirineae, Coronaviridae, Orthocoronavirinae, Betacoronavirus, Embecovirus, Betacoronavirus 1, Bovine coronavirus
A7BKC2	A7BKC2_9BETC	unreviewed	Spike glycoprotein (S glycoprotein) (E2) (Peplomer protein) [Cleaved into: Spike protein S1; Spike protein S2; Spike protein S2']	S	Bovine coronavirus	1363		Viruses, Riboviria, Nidovirales, Cornidovirineae, Coronaviridae, Orthocoronavirinae, Betacoronavirus, Embecovirus, Betacoronavirus 1, Bovine coronavirus
A0A3S9Y2J5	A0A3S9Y2J5_9BETC	unreviewed	Spike glycoprotein (S glycoprotein) (E2) (Peplomer protein) [Cleaved into: Spike protein S1; Spike protein S2; Spike protein S2']	S	Bovine coronavirus	1363		Viruses, Riboviria, Nidovirales, Cornidovirineae, Coronaviridae, Orthocoronavirinae, Betacoronavirus, Embecovirus, Betacoronavirus 1, Bovine coronavirus
S4WMJ9	S4WMJ9_9BETC	unreviewed	Spike glycoprotein (S glycoprotein) (E2) (Peplomer protein) [Cleaved into: Spike protein S1; Spike protein S2; Spike protein S2']	S	Bovine coronavirus	1363		Viruses, Riboviria, Nidovirales, Cornidovirineae, Coronaviridae, Orthocoronavirinae, Betacoronavirus, Embecovirus, Betacoronavirus 1, Bovine coronavirus
A0A142D818	A0A142D818_9BETC	unreviewed	Spike glycoprotein (S glycoprotein) (E2) (Peplomer protein) [Cleaved into: Spike protein S1; Spike protein S2; Spike protein S2']	S	Bovine coronavirus	1363		Viruses, Riboviria, Nidovirales, Cornidovirineae, Coronaviridae, Orthocoronavirinae, Betacoronavirus, Embecovirus, Betacoronavirus 1, Bovine coronavirus
A0A142D820	A0A142D820_9BETC	unreviewed	Spike glycoprotein (S glycoprotein) (E2) (Peplomer protein) [Cleaved into: Spike protein S1; Spike protein S2; Spike protein S2']	S	Bovine coronavirus	1363		Viruses, Riboviria, Nidovirales, Cornidovirineae, Coronaviridae, Orthocoronavirinae, Betacoronavirus, Embecovirus, Betacoronavirus 1, Bovine coronavirus
G8ZL46	G8ZL46_9BETC	unreviewed	Spike glycoprotein (S glycoprotein) (E2) (Peplomer protein) [Cleaved into: Spike protein S1; Spike protein S2; Spike protein S2']	S	Bovine coronavirus	1363		Viruses, Riboviria, Nidovirales, Cornidovirineae, Coronaviridae, Orthocoronavirinae, Betacoronavirus, Embecovirus, Betacoronavirus 1, Bovine coronavirus
S4WHI9	S4WHI9_9BETC	unreviewed	Spike glycoprotein (S glycoprotein) (E2) (Peplomer protein) [Cleaved into: Spike protein S1; Spike protein S2; Spike protein S2']	S	Bovine coronavirus	1363		Viruses, Riboviria, Nidovirales, Cornidovirineae, Coronaviridae, Orthocoronavirinae, Betacoronavirus, Embecovirus, Betacoronavirus 1, Bovine coronavirus
B3VTS5	B3VTS5_9BETC	unreviewed	Spike glycoprotein (S glycoprotein) (E2) (Peplomer protein) [Cleaved into: Spike protein S1; Spike protein S2; Spike protein S2']	S	Bovine coronavirus	1363		Viruses, Riboviria, Nidovirales, Cornidovirineae, Coronaviridae, Orthocoronavirinae, Betacoronavirus, Embecovirus, Betacoronavirus 1, Bovine coronavirus
A0A142D821	A0A142D821_9BETC	unreviewed	Spike glycoprotein (S glycoprotein) (E2) (Peplomer protein) [Cleaved into: Spike protein S1; Spike protein S2; Spike protein S2']	S	Bovine coronavirus	1363		Viruses, Riboviria, Nidovirales, Cornidovirineae, Coronaviridae, Orthocoronavirinae, Betacoronavirus, Embecovirus, Betacoronavirus 1, Bovine coronavirus
S4WLL0	S4WLL0_9BETC	unreviewed	Spike glycoprotein (S glycoprotein) (E2) (Peplomer protein) [Cleaved into: Spike protein S1; Spike protein S2; Spike protein S2']	S	Bovine coronavirus	1363		Viruses, Riboviria, Nidovirales, Cornidovirineae, Coronaviridae, Orthocoronavirinae, Betacoronavirus, Embecovirus, Betacoronavirus 1, Bovine coronavirus
A0A346I7H6	A0A346I7H6_9BETC	unreviewed	Spike glycoprotein (S glycoprotein) (E2) (Peplomer protein) [Cleaved into: Spike protein S1; Spike protein S2; Spike protein S2']	S	Bovine coronavirus	1363		Viruses, Riboviria, Nidovirales, Cornidovirineae, Coronaviridae, Orthocoronavirinae, Betacoronavirus, Embecovirus, Betacoronavirus 1, Bovine coronavirus
S4WLJ4	S4WLJ4_9BETC	unreviewed	Spike glycoprotein (S glycoprotein) (E2) (Peplomer protein) [Cleaved into: Spike protein S1; Spike protein S2; Spike protein S2']	S	Bovine coronavirus	1363		Viruses, Riboviria, Nidovirales, Cornidovirineae, Coronaviridae, Orthocoronavirinae, Betacoronavirus, Embecovirus, Betacoronavirus 1, Bovine coronavirus
S4WML9	S4WML9_9BETC	unreviewed	Spike glycoprotein (S glycoprotein) (E2) (Peplomer protein) [Cleaved into: Spike protein S1; Spike protein S2; Spike protein S2']	S	Bovine coronavirus	1363		Viruses, Riboviria, Nidovirales, Cornidovirineae, Coronaviridae, Orthocoronavirinae, Betacoronavirus, Embecovirus, Betacoronavirus 1, Bovine coronavirus
G8ZL45	G8ZL45_9BETC	unreviewed	Spike glycoprotein (S glycoprotein) (E2) (Peplomer protein) [Cleaved into: Spike protein S1; Spike protein S2; Spike protein S2']	S	Bovine coronavirus	1363		Viruses, Riboviria, Nidovirales, Cornidovirineae, Coronaviridae, Orthocoronavirinae, Betacoronavirus, Embecovirus, Betacoronavirus 1, Bovine coronavirus
S4WMK3	S4WMK3_9BETC	unreviewed	Spike glycoprotein (S glycoprotein) (E2) (Peplomer protein) [Cleaved into: Spike protein S1; Spike protein S2; Spike protein S2']	S	Bovine coronavirus	1363		Viruses, Riboviria, Nidovirales, Cornidovirineae, Coronaviridae, Orthocoronavirinae, Betacoronavirus, Embecovirus, Betacoronavirus 1, Bovine coronavirus
S4WIW1	S4WIW1_9BETC	unreviewed	Spike glycoprotein (S glycoprotein) (E2) (Peplomer protein) [Cleaved into: Spike protein S1; Spike protein S2; Spike protein S2']	S	Bovine coronavirus	1363		Viruses, Riboviria, Nidovirales, Cornidovirineae, Coronaviridae, Orthocoronavirinae, Betacoronavirus, Embecovirus, Betacoronavirus 1, Bovine coronavirus
A0A3Q9K3M7	A0A3Q9K3M7_9BETC	unreviewed	Spike glycoprotein (S glycoprotein) (E2) (Peplomer protein) [Cleaved into: Spike protein S1; Spike protein S2; Spike protein S2']	S	Bovine coronavirus	1363		Viruses, Riboviria, Nidovirales, Cornidovirineae, Coronaviridae, Orthocoronavirinae, Betacoronavirus, Embecovirus, Betacoronavirus 1, Bovine coronavirus
A0A142D829	A0A142D829_9BETC	unreviewed	Spike glycoprotein (S glycoprotein) (E2) (Peplomer protein) [Cleaved into: Spike protein S1; Spike protein S2; Spike protein S2']	S	Bovine coronavirus	1363		Viruses, Riboviria, Nidovirales, Cornidovirineae, Coronaviridae, Orthocoronavirinae, Betacoronavirus, Embecovirus, Betacoronavirus 1, Bovine coronavirus
G8ZL44	G8ZL44_9BETC	unreviewed	Spike glycoprotein (S glycoprotein) (E2) (Peplomer protein) [Cleaved into: Spike protein S1; Spike protein S2; Spike protein S2']	S	Bovine coronavirus	1363		Viruses, Riboviria, Nidovirales, Cornidovirineae, Coronaviridae, Orthocoronavirinae, Betacoronavirus, Embecovirus, Betacoronavirus 1, Bovine coronavirus
A0A059SQG9	A0A059SQG9_9BETC	unreviewed	Spike glycoprotein (S glycoprotein) (E2) (Peplomer protein) [Cleaved into: Spike protein S1; Spike protein S2; Spike protein S2']	S	Bovine coronavirus	1363		Viruses, Riboviria, Nidovirales, Cornidovirineae, Coronaviridae, Orthocoronavirinae, Betacoronavirus, Embecovirus, Betacoronavirus 1, Bovine coronavirus
A6YD40	A6YD40_9BETC	unreviewed	Spike glycoprotein (S glycoprotein) (E2) (Peplomer protein) [Cleaved into: Spike protein S1; Spike protein S2; Spike protein S2']	S	Bovine coronavirus	1363		Viruses, Riboviria, Nidovirales, Cornidovirineae, Coronaviridae, Orthocoronavirinae, Betacoronavirus, Embecovirus, Betacoronavirus 1, Bovine coronavirus
S4WMK7	S4WMK7_9BETC	unreviewed	Spike glycoprotein (S glycoprotein) (E2) (Peplomer protein) [Cleaved into: Spike protein S1; Spike protein S2; Spike protein S2']	S	Bovine coronavirus	1363		Viruses, Riboviria, Nidovirales, Cornidovirineae, Coronaviridae, Orthocoronavirinae, Betacoronavirus, Embecovirus, Betacoronavirus 1, Bovine coronavirus
A0A3S7GY03	A0A3S7GY03_9BETC	unreviewed	Spike glycoprotein (S glycoprotein) (E2) (Peplomer protein) [Cleaved into: Spike protein S1; Spike protein S2; Spike protein S2']	S	Bovine coronavirus	1363		Viruses, Riboviria, Nidovirales, Cornidovirineae, Coronaviridae, Orthocoronavirinae, Betacoronavirus, Embecovirus, Betacoronavirus 1, Bovine coronavirus
A0A142D825	A0A142D825_9BETC	unreviewed	Spike glycoprotein (S glycoprotein) (E2) (Peplomer protein) [Cleaved into: Spike protein S1; Spike protein S2; Spike protein S2']	S	Bovine coronavirus	1363		Viruses, Riboviria, Nidovirales, Cornidovirineae, Coronaviridae, Orthocoronavirinae, Betacoronavirus, Embecovirus, Betacoronavirus 1, Bovine coronavirus
A0A3Q9K424	A0A3Q9K424_9BETC	unreviewed	Spike glycoprotein (S glycoprotein) (E2) (Peplomer protein) [Cleaved into: Spike protein S1; Spike protein S2; Spike protein S2']	S	Bovine coronavirus	1363		Viruses, Riboviria, Nidovirales, Cornidovirineae, Coronaviridae, Orthocoronavirinae, Betacoronavirus, Embecovirus, Betacoronavirus 1, Bovine coronavirus
A0A493R5L8	A0A493R5L8_9BETC	unreviewed	Spike glycoprotein (S glycoprotein) (E2) (Peplomer protein) [Cleaved into: Spike protein S1; Spike protein S2; Spike protein S2']	S	Bovine coronavirus	1363		Viruses, Riboviria, Nidovirales, Cornidovirineae, Coronaviridae, Orthocoronavirinae, Betacoronavirus, Embecovirus, Betacoronavirus 1, Bovine coronavirus
Q2EEY1	Q2EEY1_9BETC	unreviewed	Spike glycoprotein (S glycoprotein) (E2) (Peplomer protein) [Cleaved into: Spike protein S1; Spike protein S2; Spike protein S2']	S	Bovine coronavirus	1363		Viruses, Riboviria, Nidovirales, Cornidovirineae, Coronaviridae, Orthocoronavirinae, Betacoronavirus, Embecovirus, Betacoronavirus 1, Bovine coronavirus
A0A3Q9K3L5	A0A3Q9K3L5_9BETC	unreviewed	Spike glycoprotein (S glycoprotein) (E2) (Peplomer protein) [Cleaved into: Spike protein S1; Spike protein S2; Spike protein S2']	S	Bovine coronavirus	1363		Viruses, Riboviria, Nidovirales, Cornidovirineae, Coronaviridae, Orthocoronavirinae, Betacoronavirus, Embecovirus, Betacoronavirus 1, Bovine coronavirus
S4WG94	S4WG94_9BETC	unreviewed	Spike glycoprotein (S glycoprotein) (E2) (Peplomer protein) [Cleaved into: Spike protein S1; Spike protein S2; Spike protein S2']	S	Bovine coronavirus	1363		Viruses, Riboviria, Nidovirales, Cornidovirineae, Coronaviridae, Orthocoronavirinae, Betacoronavirus, Embecovirus, Betacoronavirus 1, Bovine coronavirus
Q2EEY9	Q2EEY9_9BETC	unreviewed	Spike glycoprotein (S glycoprotein) (E2) (Peplomer protein) [Cleaved into: Spike protein S1; Spike protein S2; Spike protein S2']	S	Bovine coronavirus	1363		Viruses, Riboviria, Nidovirales, Cornidovirineae, Coronaviridae, Orthocoronavirinae, Betacoronavirus, Embecovirus, Betacoronavirus 1, Bovine coronavirus
A0A481S1D4	A0A481S1D4_9BETC	unreviewed	Spike glycoprotein (S glycoprotein) (E2) (Peplomer protein) [Cleaved into: Spike protein S1; Spike protein S2; Spike protein S2']	S	Bovine coronavirus	1363		Viruses, Riboviria, Nidovirales, Cornidovirineae, Coronaviridae, Orthocoronavirinae, Betacoronavirus, Embecovirus, Betacoronavirus 1, Bovine coronavirus
A0A142D824	A0A142D824_9BETC	unreviewed	Spike glycoprotein (S glycoprotein) (E2) (Peplomer protein) [Cleaved into: Spike protein S1; Spike protein S2; Spike protein S2']	S	Bovine coronavirus	1363		Viruses, Riboviria, Nidovirales, Cornidovirineae, Coronaviridae, Orthocoronavirinae, Betacoronavirus, Embecovirus, Betacoronavirus 1, Bovine coronavirus
Q58NR3	Q58NR3_9BETC	unreviewed	Spike glycoprotein (S glycoprotein) (E2) (Peplomer protein) [Cleaved into: Spike protein S1; Spike protein S2; Spike protein S2']	S	Bovine coronavirus	1363		Viruses, Riboviria, Nidovirales, Cornidovirineae, Coronaviridae, Orthocoronavirinae, Betacoronavirus, Embecovirus, Betacoronavirus 1, Bovine coronavirus
A0A493R5L9	A0A493R5L9_9BETC	unreviewed	Spike glycoprotein (S glycoprotein) (E2) (Peplomer protein) [Cleaved into: Spike protein S1; Spike protein S2; Spike protein S2']	S	Bovine coronavirus	1363		Viruses, Riboviria, Nidovirales, Cornidovirineae, Coronaviridae, Orthocoronavirinae, Betacoronavirus, Embecovirus, Betacoronavirus 1, Bovine coronavirus
A0A142D828	A0A142D828_9BETC	unreviewed	Spike glycoprotein (S glycoprotein) (E2) (Peplomer protein) [Cleaved into: Spike protein S1; Spike protein S2; Spike protein S2']	S	Bovine coronavirus	1363		Viruses, Riboviria, Nidovirales, Cornidovirineae, Coronaviridae, Orthocoronavirinae, Betacoronavirus, Embecovirus, Betacoronavirus 1, Bovine coronavirus
Q2EF07	Q2EF07_9BETC	unreviewed	Spike glycoprotein (S glycoprotein) (E2) (Peplomer protein) [Cleaved into: Spike protein S1; Spike protein S2; Spike protein S2']	S	Bovine coronavirus	1363		Viruses, Riboviria, Nidovirales, Cornidovirineae, Coronaviridae, Orthocoronavirinae, Betacoronavirus, Embecovirus, Betacoronavirus 1, Bovine coronavirus
S4WG87	S4WG87_9BETC	unreviewed	Spike glycoprotein (S glycoprotein) (E2) (Peplomer protein) [Cleaved into: Spike protein S1; Spike protein S2; Spike protein S2']	S	Bovine coronavirus	1363		Viruses, Riboviria, Nidovirales, Cornidovirineae, Coronaviridae, Orthocoronavirinae, Betacoronavirus, Embecovirus, Betacoronavirus 1, Bovine coronavirus
S4WML0	S4WML0_9BETC	unreviewed	Spike glycoprotein (S glycoprotein) (E2) (Peplomer protein) [Cleaved into: Spike protein S1; Spike protein S2; Spike protein S2']	S	Bovine coronavirus	1363		Viruses, Riboviria, Nidovirales, Cornidovirineae, Coronaviridae, Orthocoronavirinae, Betacoronavirus, Embecovirus, Betacoronavirus 1, Bovine coronavirus
Q2EEY8	Q2EEY8_9BETC	unreviewed	Spike glycoprotein (S glycoprotein) (E2) (Peplomer protein) [Cleaved into: Spike protein S1; Spike protein S2; Spike protein S2']	S	Bovine coronavirus	1363		Viruses, Riboviria, Nidovirales, Cornidovirineae, Coronaviridae, Orthocoronavirinae, Betacoronavirus, Embecovirus, Betacoronavirus 1, Bovine coronavirus
A0A142D826	A0A142D826_9BETC	unreviewed	Spike glycoprotein (S glycoprotein) (E2) (Peplomer protein) [Cleaved into: Spike protein S1; Spike protein S2; Spike protein S2']	S	Bovine coronavirus	1363		Viruses, Riboviria, Nidovirales, Cornidovirineae, Coronaviridae, Orthocoronavirinae, Betacoronavirus, Embecovirus, Betacoronavirus 1, Bovine coronavirus
A0A2R4STR1	A0A2R4STR1_9BETC	unreviewed	Spike glycoprotein (S glycoprotein) (E2) (Peplomer protein) [Cleaved into: Spike protein S1; Spike protein S2; Spike protein S2']	S	Bovine coronavirus	1363		Viruses, Riboviria, Nidovirales, Cornidovirineae, Coronaviridae, Orthocoronavirinae, Betacoronavirus, Embecovirus, Betacoronavirus 1, Bovine coronavirus
Q2EF05	Q2EF05_9BETC	unreviewed	Spike glycoprotein (S glycoprotein) (E2) (Peplomer protein) [Cleaved into: Spike protein S1; Spike protein S2; Spike protein S2']	S	Bovine coronavirus	1363		Viruses, Riboviria, Nidovirales, Cornidovirineae, Coronaviridae, Orthocoronavirinae, Betacoronavirus, Embecovirus, Betacoronavirus 1, Bovine coronavirus
S4WG91	S4WG91_9BETC	unreviewed	Spike glycoprotein (S glycoprotein) (E2) (Peplomer protein) [Cleaved into: Spike protein S1; Spike protein S2; Spike protein S2']	S	Bovine coronavirus	1363		Viruses, Riboviria, Nidovirales, Cornidovirineae, Coronaviridae, Orthocoronavirinae, Betacoronavirus, Embecovirus, Betacoronavirus 1, Bovine coronavirus
S4WLK1	S4WLK1_9BETC	unreviewed	Spike glycoprotein (S glycoprotein) (E2) (Peplomer protein) [Cleaved into: Spike protein S1; Spike protein S2; Spike protein S2']	S	Bovine coronavirus	1363		Viruses, Riboviria, Nidovirales, Cornidovirineae, Coronaviridae, Orthocoronavirinae, Betacoronavirus, Embecovirus, Betacoronavirus 1, Bovine coronavirus
A0A481S1X6	A0A481S1X6_9BETC	unreviewed	Spike glycoprotein (S glycoprotein) (E2) (Peplomer protein) [Cleaved into: Spike protein S1; Spike protein S2; Spike protein S2']	S	Bovine coronavirus	1363		Viruses, Riboviria, Nidovirales, Cornidovirineae, Coronaviridae, Orthocoronavirinae, Betacoronavirus, Embecovirus, Betacoronavirus 1, Bovine coronavirus
Q58NS1	Q58NS1_9BETC	unreviewed	Spike glycoprotein (S glycoprotein) (E2) (Peplomer protein) [Cleaved into: Spike protein S1; Spike protein S2; Spike protein S2']	S	Bovine coronavirus	1363		Viruses, Riboviria, Nidovirales, Cornidovirineae, Coronaviridae, Orthocoronavirinae, Betacoronavirus, Embecovirus, Betacoronavirus 1, Bovine coronavirus
A0A481S1B7	A0A481S1B7_9BETC	unreviewed	Spike glycoprotein (S glycoprotein) (E2) (Peplomer protein) [Cleaved into: Spike protein S1; Spike protein S2; Spike protein S2']	S	Bovine coronavirus	1363		Viruses, Riboviria, Nidovirales, Cornidovirineae, Coronaviridae, Orthocoronavirinae, Betacoronavirus, Embecovirus, Betacoronavirus 1, Bovine coronavirus
A0A3S9Y2C3	A0A3S9Y2C3_9BETC	unreviewed	Spike glycoprotein (S glycoprotein) (E2) (Peplomer protein) [Cleaved into: Spike protein S1; Spike protein S2; Spike protein S2']	S	Bovine coronavirus	1363		Viruses, Riboviria, Nidovirales, Cornidovirineae, Coronaviridae, Orthocoronavirinae, Betacoronavirus, Embecovirus, Betacoronavirus 1, Bovine coronavirus
A0A3S7GYI2	A0A3S7GYI2_9BETC	unreviewed	Spike glycoprotein (S glycoprotein) (E2) (Peplomer protein) [Cleaved into: Spike protein S1; Spike protein S2; Spike protein S2']	S	Bovine coronavirus	1363		Viruses, Riboviria, Nidovirales, Cornidovirineae, Coronaviridae, Orthocoronavirinae, Betacoronavirus, Embecovirus, Betacoronavirus 1, Bovine coronavirus
A0A346I7H8	A0A346I7H8_9BETC	unreviewed	Spike glycoprotein (S glycoprotein) (E2) (Peplomer protein) [Cleaved into: Spike protein S1; Spike protein S2; Spike protein S2']	S	Bovine coronavirus	1363		Viruses, Riboviria, Nidovirales, Cornidovirineae, Coronaviridae, Orthocoronavirinae, Betacoronavirus, Embecovirus, Betacoronavirus 1, Bovine coronavirus
S4WHJ6	S4WHJ6_9BETC	unreviewed	Spike glycoprotein (S glycoprotein) (E2) (Peplomer protein) [Cleaved into: Spike protein S1; Spike protein S2; Spike protein S2']	S	Bovine coronavirus	1363		Viruses, Riboviria, Nidovirales, Cornidovirineae, Coronaviridae, Orthocoronavirinae, Betacoronavirus, Embecovirus, Betacoronavirus 1, Bovine coronavirus
S4WLK4	S4WLK4_9BETC	unreviewed	Spike glycoprotein (S glycoprotein) (E2) (Peplomer protein) [Cleaved into: Spike protein S1; Spike protein S2; Spike protein S2']	S	Bovine coronavirus	1363		Viruses, Riboviria, Nidovirales, Cornidovirineae, Coronaviridae, Orthocoronavirinae, Betacoronavirus, Embecovirus, Betacoronavirus 1, Bovine coronavirus
A0A451EU05	A0A451EU05_9BETC	unreviewed	Spike glycoprotein (S glycoprotein) (E2) (Peplomer protein) [Cleaved into: Spike protein S1; Spike protein S2; Spike protein S2']	S	Bovine coronavirus	1363		Viruses, Riboviria, Nidovirales, Cornidovirineae, Coronaviridae, Orthocoronavirinae, Betacoronavirus, Embecovirus, Betacoronavirus 1, Bovine coronavirus
Q2EEY6	Q2EEY6_9BETC	unreviewed	Spike glycoprotein (S glycoprotein) (E2) (Peplomer protein) [Cleaved into: Spike protein S1; Spike protein S2; Spike protein S2']	S	Bovine coronavirus	1363		Viruses, Riboviria, Nidovirales, Cornidovirineae, Coronaviridae, Orthocoronavirinae, Betacoronavirus, Embecovirus, Betacoronavirus 1, Bovine coronavirus
A0A346I7G9	A0A346I7G9_9BETC	unreviewed	Spike glycoprotein (S glycoprotein) (E2) (Peplomer protein) [Cleaved into: Spike protein S1; Spike protein S2; Spike protein S2']	S	Bovine coronavirus	1363		Viruses, Riboviria, Nidovirales, Cornidovirineae, Coronaviridae, Orthocoronavirinae, Betacoronavirus, Embecovirus, Betacoronavirus 1, Bovine coronavirus
A0A481S1P4	A0A481S1P4_9BETC	unreviewed	Spike glycoprotein (S glycoprotein) (E2) (Peplomer protein) [Cleaved into: Spike protein S1; Spike protein S2; Spike protein S2']	S	Bovine coronavirus	1363		Viruses, Riboviria, Nidovirales, Cornidovirineae, Coronaviridae, Orthocoronavirinae, Betacoronavirus, Embecovirus, Betacoronavirus 1, Bovine coronavirus
A0A346I7H0	A0A346I7H0_9BETC	unreviewed	Spike glycoprotein (S glycoprotein) (E2) (Peplomer protein) [Cleaved into: Spike protein S1; Spike protein S2; Spike protein S2']	S	Bovine coronavirus	1363		Viruses, Riboviria, Nidovirales, Cornidovirineae, Coronaviridae, Orthocoronavirinae, Betacoronavirus, Embecovirus, Betacoronavirus 1, Bovine coronavirus
A0A2R4STT8	A0A2R4STT8_9BETC	unreviewed	Spike glycoprotein (S glycoprotein) (E2) (Peplomer protein) [Cleaved into: Spike protein S1; Spike protein S2; Spike protein S2']	S	Bovine coronavirus	1363		Viruses, Riboviria, Nidovirales, Cornidovirineae, Coronaviridae, Orthocoronavirinae, Betacoronavirus, Embecovirus, Betacoronavirus 1, Bovine coronavirus
A0A0C5BB53	A0A0C5BB53_9BETC	unreviewed	Spike glycoprotein (S glycoprotein) (E2) (Peplomer protein) [Cleaved into: Spike protein S1; Spike protein S2; Spike protein S2']	S	Bovine coronavirus	1363		Viruses, Riboviria, Nidovirales, Cornidovirineae, Coronaviridae, Orthocoronavirinae, Betacoronavirus, Embecovirus, Betacoronavirus 1, Bovine coronavirus
Q58NR6	Q58NR6_9BETC	unreviewed	Spike glycoprotein (S glycoprotein) (E2) (Peplomer protein) [Cleaved into: Spike protein S1; Spike protein S2; Spike protein S2']	S	Bovine coronavirus	1363		Viruses, Riboviria, Nidovirales, Cornidovirineae, Coronaviridae, Orthocoronavirinae, Betacoronavirus, Embecovirus, Betacoronavirus 1, Bovine coronavirus
S4WIX3	S4WIX3_9BETC	unreviewed	Spike glycoprotein (S glycoprotein) (E2) (Peplomer protein) [Cleaved into: Spike protein S1; Spike protein S2; Spike protein S2']	S	Bovine coronavirus	1363		Viruses, Riboviria, Nidovirales, Cornidovirineae, Coronaviridae, Orthocoronavirinae, Betacoronavirus, Embecovirus, Betacoronavirus 1, Bovine coronavirus
S4WML5	S4WML5_9BETC	unreviewed	Spike glycoprotein (S glycoprotein) (E2) (Peplomer protein) [Cleaved into: Spike protein S1; Spike protein S2; Spike protein S2']	S	Bovine coronavirus	1363		Viruses, Riboviria, Nidovirales, Cornidovirineae, Coronaviridae, Orthocoronavirinae, Betacoronavirus, Embecovirus, Betacoronavirus 1, Bovine coronavirus
A0A2R4STT0	A0A2R4STT0_9BETC	unreviewed	Spike glycoprotein (S glycoprotein) (E2) (Peplomer protein) [Cleaved into: Spike protein S1; Spike protein S2; Spike protein S2']	S	Bovine coronavirus	1363		Viruses, Riboviria, Nidovirales, Cornidovirineae, Coronaviridae, Orthocoronavirinae, Betacoronavirus, Embecovirus, Betacoronavirus 1, Bovine coronavirus
A0A191URZ6	A0A191URZ6_9BETC	unreviewed	Spike glycoprotein (S glycoprotein) (E2) (Peplomer protein) [Cleaved into: Spike protein S1; Spike protein S2; Spike protein S2']	S	Bovine coronavirus	1363		Viruses, Riboviria, Nidovirales, Cornidovirineae, Coronaviridae, Orthocoronavirinae, Betacoronavirus, Embecovirus, Betacoronavirus 1, Bovine coronavirus
C3S7Z2	C3S7Z2_9BETC	unreviewed	Spike glycoprotein (S glycoprotein) (E2) (Peplomer protein) [Cleaved into: Spike protein S1; Spike protein S2; Spike protein S2']	S	Bovine coronavirus	1363		Viruses, Riboviria, Nidovirales, Cornidovirineae, Coronaviridae, Orthocoronavirinae, Betacoronavirus, Embecovirus, Betacoronavirus 1, Bovine coronavirus
A0A2R4STS2	A0A2R4STS2_9BETC	unreviewed	Spike glycoprotein (S glycoprotein) (E2) (Peplomer protein) [Cleaved into: Spike protein S1; Spike protein S2; Spike protein S2']	S	Bovine coronavirus	1363		Viruses, Riboviria, Nidovirales, Cornidovirineae, Coronaviridae, Orthocoronavirinae, Betacoronavirus, Embecovirus, Betacoronavirus 1, Bovine coronavirus
A0A481S1B8	A0A481S1B8_9BETC	unreviewed	Spike glycoprotein (S glycoprotein) (E2) (Peplomer protein) [Cleaved into: Spike protein S1; Spike protein S2; Spike protein S2']	S	Bovine coronavirus	1363		Viruses, Riboviria, Nidovirales, Cornidovirineae, Coronaviridae, Orthocoronavirinae, Betacoronavirus, Embecovirus, Betacoronavirus 1, Bovine coronavirus
A0A451EU06	A0A451EU06_9BETC	unreviewed	Spike glycoprotein (S glycoprotein) (E2) (Peplomer protein) [Cleaved into: Spike protein S1; Spike protein S2; Spike protein S2']	S	Bovine coronavirus	1363		Viruses, Riboviria, Nidovirales, Cornidovirineae, Coronaviridae, Orthocoronavirinae, Betacoronavirus, Embecovirus, Betacoronavirus 1, Bovine coronavirus
Q58NR7	Q58NR7_9BETC	unreviewed	Spike glycoprotein (S glycoprotein) (E2) (Peplomer protein) [Cleaved into: Spike protein S1; Spike protein S2; Spike protein S2']	S	Bovine coronavirus	1363		Viruses, Riboviria, Nidovirales, Cornidovirineae, Coronaviridae, Orthocoronavirinae, Betacoronavirus, Embecovirus, Betacoronavirus 1, Bovine coronavirus
A0A3S9Y2D8	A0A3S9Y2D8_9BETC	unreviewed	Spike glycoprotein (S glycoprotein) (E2) (Peplomer protein) [Cleaved into: Spike protein S1; Spike protein S2; Spike protein S2']	S	Bovine coronavirus	1363		Viruses, Riboviria, Nidovirales, Cornidovirineae, Coronaviridae, Orthocoronavirinae, Betacoronavirus, Embecovirus, Betacoronavirus 1, Bovine coronavirus
A0A3Q9JZN4	A0A3Q9JZN4_9BETC	unreviewed	Spike glycoprotein (S glycoprotein) (E2) (Peplomer protein) [Cleaved into: Spike protein S1; Spike protein S2; Spike protein S2']	S	Bovine coronavirus	1363		Viruses, Riboviria, Nidovirales, Cornidovirineae, Coronaviridae, Orthocoronavirinae, Betacoronavirus, Embecovirus, Betacoronavirus 1, Bovine coronavirus
Q2EF02	Q2EF02_9BETC	unreviewed	Spike glycoprotein (S glycoprotein) (E2) (Peplomer protein) [Cleaved into: Spike protein S1; Spike protein S2; Spike protein S2']	S	Bovine coronavirus	1363		Viruses, Riboviria, Nidovirales, Cornidovirineae, Coronaviridae, Orthocoronavirinae, Betacoronavirus, Embecovirus, Betacoronavirus 1, Bovine coronavirus
Q58NS0	Q58NS0_9BETC	unreviewed	Spike glycoprotein (S glycoprotein) (E2) (Peplomer protein) [Cleaved into: Spike protein S1; Spike protein S2; Spike protein S2']	S	Bovine coronavirus	1363		Viruses, Riboviria, Nidovirales, Cornidovirineae, Coronaviridae, Orthocoronavirinae, Betacoronavirus, Embecovirus, Betacoronavirus 1, Bovine coronavirus
A0A3Q9K0D1	A0A3Q9K0D1_9BETC	unreviewed	Spike glycoprotein (S glycoprotein) (E2) (Peplomer protein) [Cleaved into: Spike protein S1; Spike protein S2; Spike protein S2']	S	Bovine coronavirus	1363		Viruses, Riboviria, Nidovirales, Cornidovirineae, Coronaviridae, Orthocoronavirinae, Betacoronavirus, Embecovirus, Betacoronavirus 1, Bovine coronavirus
A0A142D830	A0A142D830_9BETC	unreviewed	Spike glycoprotein (S glycoprotein) (E2) (Peplomer protein) [Cleaved into: Spike protein S1; Spike protein S2; Spike protein S2']	S	Bovine coronavirus	1363		Viruses, Riboviria, Nidovirales, Cornidovirineae, Coronaviridae, Orthocoronavirinae, Betacoronavirus, Embecovirus, Betacoronavirus 1, Bovine coronavirus
Q58NS2	Q58NS2_9BETC	unreviewed	Spike glycoprotein (S glycoprotein) (E2) (Peplomer protein) [Cleaved into: Spike protein S1; Spike protein S2; Spike protein S2']	S	Bovine coronavirus	1363		Viruses, Riboviria, Nidovirales, Cornidovirineae, Coronaviridae, Orthocoronavirinae, Betacoronavirus, Embecovirus, Betacoronavirus 1, Bovine coronavirus
S4WLJ0	S4WLJ0_9BETC	unreviewed	Spike glycoprotein (S glycoprotein) (E2) (Peplomer protein) [Cleaved into: Spike protein S1; Spike protein S2; Spike protein S2']	S	Bovine coronavirus	1363		Viruses, Riboviria, Nidovirales, Cornidovirineae, Coronaviridae, Orthocoronavirinae, Betacoronavirus, Embecovirus, Betacoronavirus 1, Bovine coronavirus
S4WG83	S4WG83_9BETC	unreviewed	Spike glycoprotein (S glycoprotein) (E2) (Peplomer protein) [Cleaved into: Spike protein S1; Spike protein S2; Spike protein S2']	S	Bovine coronavirus	1363		Viruses, Riboviria, Nidovirales, Cornidovirineae, Coronaviridae, Orthocoronavirinae, Betacoronavirus, Embecovirus, Betacoronavirus 1, Bovine coronavirus
Q2EF08	Q2EF08_9BETC	unreviewed	Spike glycoprotein (S glycoprotein) (E2) (Peplomer protein) [Cleaved into: Spike protein S1; Spike protein S2; Spike protein S2']	S	Bovine coronavirus	1363		Viruses, Riboviria, Nidovirales, Cornidovirineae, Coronaviridae, Orthocoronavirinae, Betacoronavirus, Embecovirus, Betacoronavirus 1, Bovine coronavirus
Q2EF03	Q2EF03_9BETC	unreviewed	Spike glycoprotein (S glycoprotein) (E2) (Peplomer protein) [Cleaved into: Spike protein S1; Spike protein S2; Spike protein S2']	S	Bovine coronavirus	1363		Viruses, Riboviria, Nidovirales, Cornidovirineae, Coronaviridae, Orthocoronavirinae, Betacoronavirus, Embecovirus, Betacoronavirus 1, Bovine coronavirus
E3UTE9	E3UTE9_9BETC	unreviewed	Spike glycoprotein (S glycoprotein) (E2) (Peplomer protein) [Cleaved into: Spike protein S1; Spike protein S2; Spike protein S2']	S	Bovine coronavirus	1363		Viruses, Riboviria, Nidovirales, Cornidovirineae, Coronaviridae, Orthocoronavirinae, Betacoronavirus, Embecovirus, Betacoronavirus 1, Bovine coronavirus
E3UTE8	E3UTE8_9BETC	unreviewed	Spike glycoprotein (S glycoprotein) (E2) (Peplomer protein) [Cleaved into: Spike protein S1; Spike protein S2; Spike protein S2']	S	Bovine coronavirus	1363		Viruses, Riboviria, Nidovirales, Cornidovirineae, Coronaviridae, Orthocoronavirinae, Betacoronavirus, Embecovirus, Betacoronavirus 1, Bovine coronavirus
Q2EF04	Q2EF04_9BETC	unreviewed	Spike glycoprotein (S glycoprotein) (E2) (Peplomer protein) [Cleaved into: Spike protein S1; Spike protein S2; Spike protein S2']	S	Bovine coronavirus	1363		Viruses, Riboviria, Nidovirales, Cornidovirineae, Coronaviridae, Orthocoronavirinae, Betacoronavirus, Embecovirus, Betacoronavirus 1, Bovine coronavirus
A0A3S7GY47	A0A3S7GY47_9BETC	unreviewed	Spike glycoprotein (S glycoprotein) (E2) (Peplomer protein) [Cleaved into: Spike protein S1; Spike protein S2; Spike protein S2']	S	Bovine coronavirus	1363		Viruses, Riboviria, Nidovirales, Cornidovirineae, Coronaviridae, Orthocoronavirinae, Betacoronavirus, Embecovirus, Betacoronavirus 1, Bovine coronavirus
Q58NR8	Q58NR8_9BETC	unreviewed	Spike glycoprotein (S glycoprotein) (E2) (Peplomer protein) [Cleaved into: Spike protein S1; Spike protein S2; Spike protein S2']	S	Bovine coronavirus	1363		Viruses, Riboviria, Nidovirales, Cornidovirineae, Coronaviridae, Orthocoronavirinae, Betacoronavirus, Embecovirus, Betacoronavirus 1, Bovine coronavirus
Q58NR5	Q58NR5_9BETC	unreviewed	Spike glycoprotein (S glycoprotein) (E2) (Peplomer protein) [Cleaved into: Spike protein S1; Spike protein S2; Spike protein S2']	S	Bovine coronavirus	1363		Viruses, Riboviria, Nidovirales, Cornidovirineae, Coronaviridae, Orthocoronavirinae, Betacoronavirus, Embecovirus, Betacoronavirus 1, Bovine coronavirus
B9TXU9	B9TXU9_9BETC	unreviewed	Spike glycoprotein (S glycoprotein) (E2) (Peplomer protein) [Cleaved into: Spike protein S1; Spike protein S2; Spike protein S2']	S	Bovine coronavirus	1363		Viruses, Riboviria, Nidovirales, Cornidovirineae, Coronaviridae, Orthocoronavirinae, Betacoronavirus, Embecovirus, Betacoronavirus 1, Bovine coronavirus
Q2EF06	Q2EF06_9BETC	unreviewed	Spike glycoprotein (S glycoprotein) (E2) (Peplomer protein) [Cleaved into: Spike protein S1; Spike protein S2; Spike protein S2']	S	Bovine coronavirus	1363		Viruses, Riboviria, Nidovirales, Cornidovirineae, Coronaviridae, Orthocoronavirinae, Betacoronavirus, Embecovirus, Betacoronavirus 1, Bovine coronavirus
Q2EEY7	Q2EEY7_9BETC	unreviewed	Spike glycoprotein (S glycoprotein) (E2) (Peplomer protein) [Cleaved into: Spike protein S1; Spike protein S2; Spike protein S2']	S	Bovine coronavirus	1363		Viruses, Riboviria, Nidovirales, Cornidovirineae, Coronaviridae, Orthocoronavirinae, Betacoronavirus, Embecovirus, Betacoronavirus 1, Bovine coronavirus
Q2EF00	Q2EF00_9BETC	unreviewed	Spike glycoprotein (S glycoprotein) (E2) (Peplomer protein) [Cleaved into: Spike protein S1; Spike protein S2; Spike protein S2']	S	Bovine coronavirus	1363		Viruses, Riboviria, Nidovirales, Cornidovirineae, Coronaviridae, Orthocoronavirinae, Betacoronavirus, Embecovirus, Betacoronavirus 1, Bovine coronavirus
Q2EF01	Q2EF01_9BETC	unreviewed	Spike glycoprotein (S glycoprotein) (E2) (Peplomer protein) [Cleaved into: Spike protein S1; Spike protein S2; Spike protein S2']	S	Bovine coronavirus	1363		Viruses, Riboviria, Nidovirales, Cornidovirineae, Coronaviridae, Orthocoronavirinae, Betacoronavirus, Embecovirus, Betacoronavirus 1, Bovine coronavirus
Q2EF09	Q2EF09_9BETC	unreviewed	Spike glycoprotein (S glycoprotein) (E2) (Peplomer protein) [Cleaved into: Spike protein S1; Spike protein S2; Spike protein S2']	S	Bovine coronavirus	1363		Viruses, Riboviria, Nidovirales, Cornidovirineae, Coronaviridae, Orthocoronavirinae, Betacoronavirus, Embecovirus, Betacoronavirus 1, Bovine coronavirus
A8HB16	A8HB16_9BETC	unreviewed	Spike glycoprotein (S glycoprotein) (E2) (Peplomer protein) [Cleaved into: Spike protein S1; Spike protein S2; Spike protein S2']	S	Bovine coronavirus Bubalus/Italy/179/07-11	1363		Viruses, Riboviria, Nidovirales, Cornidovirineae, Coronaviridae, Orthocoronavirinae, Betacoronavirus, Embecovirus, Betacoronavirus 1, Bovine coronavirus, Bovine coronavirus Bubalus/Italy/179/07-11
Q0PL39	Q0PL39_9BETC	unreviewed	Spike glycoprotein (S glycoprotein) (E2) (Peplomer protein) [Cleaved into: Spike protein S1; Spike protein S2; Spike protein S2']	S	Bovine coronavirus DB2	1363		Viruses, Riboviria, Nidovirales, Cornidovirineae, Coronaviridae, Orthocoronavirinae, Betacoronavirus, Embecovirus, Betacoronavirus 1, Bovine coronavirus, Bovine coronavirus DB2
A4ZU19	A4ZU19_9BETC	unreviewed	Spike glycoprotein (S glycoprotein) (E2) (Peplomer protein) [Cleaved into: Spike protein S1; Spike protein S2; Spike protein S2']	S A9C_005	Bovine coronavirus E-AH187	1363		Viruses, Riboviria, Nidovirales, Cornidovirineae, Coronaviridae, Orthocoronavirinae, Betacoronavirus, Embecovirus, Betacoronavirus 1, Bovine coronavirus, Bovine coronavirus E-AH187
C6GHM5	C6GHM5_9BETC	unreviewed	Spike glycoprotein (S glycoprotein) (E2) (Peplomer protein) [Cleaved into: Spike protein S1; Spike protein S2; Spike protein S2']	S	Bovine coronavirus E-AH187-TC	1363		Viruses, Riboviria, Nidovirales, Cornidovirineae, Coronaviridae, Orthocoronavirinae, Betacoronavirus, Embecovirus, Betacoronavirus 1, Bovine coronavirus, Bovine coronavirus E-AH187, Bovine coronavirus E-AH187-TC
A4ZTX5	A4ZTX5_9BETC	unreviewed	Spike glycoprotein (S glycoprotein) (E2) (Peplomer protein) [Cleaved into: Spike protein S1; Spike protein S2; Spike protein S2']	S A5U_005	Bovine coronavirus E-AH65	1363		Viruses, Riboviria, Nidovirales, Cornidovirineae, Coronaviridae, Orthocoronavirinae, Betacoronavirus, Embecovirus, Betacoronavirus 1, Bovine coronavirus, Bovine coronavirus E-AH65
A4ZTY6	A4ZTY6_9BETC	unreviewed	Spike glycoprotein (S glycoprotein) (E2) (Peplomer protein) [Cleaved into: Spike protein S1; Spike protein S2; Spike protein S2']	S A5W_005	Bovine coronavirus E-AH65-TC	1363		Viruses, Riboviria, Nidovirales, Cornidovirineae, Coronaviridae, Orthocoronavirinae, Betacoronavirus, Embecovirus, Betacoronavirus 1, Bovine coronavirus, Bovine coronavirus E-AH65, Bovine coronavirus E-AH65-TC
C6GHL3	C6GHL3_9BETC	unreviewed	Spike glycoprotein (S glycoprotein) (E2) (Peplomer protein) [Cleaved into: Spike protein S1; Spike protein S2; Spike protein S2']	S	Bovine coronavirus E-DB2-TC	1363		Viruses, Riboviria, Nidovirales, Cornidovirineae, Coronaviridae, Orthocoronavirinae, Betacoronavirus, Embecovirus, Betacoronavirus 1, Bovine coronavirus, Bovine coronavirus E-DB2-TC
Q06BD7	Q06BD7_9BETC	unreviewed	Spike glycoprotein (S glycoprotein) (E2) (Peplomer protein) [Cleaved into: Spike protein S1; Spike protein S2; Spike protein S2']	S	Bovine coronavirus isolate Alpaca	1363		Viruses, Riboviria, Nidovirales, Cornidovirineae, Coronaviridae, Orthocoronavirinae, Betacoronavirus, Embecovirus, Betacoronavirus 1, Bovine coronavirus, Bovine coronavirus isolate Alpaca
A4ZU30	A4ZU30_9BETC	unreviewed	Spike glycoprotein (S glycoprotein) (E2) (Peplomer protein) [Cleaved into: Spike protein S1; Spike protein S2; Spike protein S2']	S A73_005	Bovine coronavirus R-AH187	1363		Viruses, Riboviria, Nidovirales, Cornidovirineae, Coronaviridae, Orthocoronavirinae, Betacoronavirus, Embecovirus, Betacoronavirus 1, Bovine coronavirus, Bovine coronavirus R-AH187
A4ZTZ7	A4ZTZ7_9BETC	unreviewed	Spike glycoprotein (S glycoprotein) (E2) (Peplomer protein) [Cleaved into: Spike protein S1; Spike protein S2; Spike protein S2']	S A5G_005	Bovine coronavirus R-AH65	1363		Viruses, Riboviria, Nidovirales, Cornidovirineae, Coronaviridae, Orthocoronavirinae, Betacoronavirus, Embecovirus, Betacoronavirus 1, Bovine coronavirus, Bovine coronavirus R-AH65
A4ZU08	A4ZU08_9BETC	unreviewed	Spike glycoprotein (S glycoprotein) (E2) (Peplomer protein) [Cleaved into: Spike protein S1; Spike protein S2; Spike protein S2']	S A5O_005	Bovine coronavirus R-AH65-TC	1363		Viruses, Riboviria, Nidovirales, Cornidovirineae, Coronaviridae, Orthocoronavirinae, Betacoronavirus, Embecovirus, Betacoronavirus 1, Bovine coronavirus, Bovine coronavirus R-AH65, Bovine coronavirus R-AH65-TC
C6GHN7	C6GHN7_9BETC	unreviewed	Spike glycoprotein (S glycoprotein) (E2) (Peplomer protein) [Cleaved into: Spike protein S1; Spike protein S2; Spike protein S2']	S	Bovine respiratory coronavirus AH187	1363		Viruses, Riboviria, Nidovirales, Cornidovirineae, Coronaviridae, Orthocoronavirinae, Betacoronavirus, Embecovirus, Betacoronavirus 1, Bovine coronavirus, Bovine respiratory coronavirus AH187
C6GHP9	C6GHP9_9BETC	unreviewed	Spike glycoprotein (S glycoprotein) (E2) (Peplomer protein) [Cleaved into: Spike protein S1; Spike protein S2; Spike protein S2']	S	Bovine respiratory coronavirus bovine/US/OH-440-TC/1996	1363		Viruses, Riboviria, Nidovirales, Cornidovirineae, Coronaviridae, Orthocoronavirinae, Betacoronavirus, Embecovirus, Betacoronavirus 1, Bovine coronavirus, Bovine respiratory coronavirus bovine/US/OH-440-TC/1996
A4ZU74	A4ZU74_9BETC	unreviewed	Spike glycoprotein (S glycoprotein) (E2) (Peplomer protein) [Cleaved into: Spike protein S1; Spike protein S2; Spike protein S2']	S A5K_005	Calf-giraffe coronavirus US/OH3/2006	1358		Viruses, Riboviria, Nidovirales, Cornidovirineae, Coronaviridae, Orthocoronavirinae, Betacoronavirus, Embecovirus, Betacoronavirus 1, Bovine coronavirus, Calf-giraffe coronavirus US/OH3/2006
A4ZU52	A4ZU52_9BETC	unreviewed	Spike glycoprotein (S glycoprotein) (E2) (Peplomer protein) [Cleaved into: Spike protein S1; Spike protein S2; Spike protein S2']	S A5M_005	Giraffe coronavirus US/OH3-TC/2006	1358		Viruses, Riboviria, Nidovirales, Cornidovirineae, Coronaviridae, Orthocoronavirinae, Betacoronavirus, Embecovirus, Betacoronavirus 1, Bovine coronavirus, Giraffe coronavirus US/OH3-TC/2006
A4ZU63	A4ZU63_9BETC	unreviewed	Spike glycoprotein (S glycoprotein) (E2) (Peplomer protein) [Cleaved into: Spike protein S1; Spike protein S2; Spike protein S2']	S A5I_005	Giraffe coronavirus US/OH3/2003	1358		Viruses, Riboviria, Nidovirales, Cornidovirineae, Coronaviridae, Orthocoronavirinae, Betacoronavirus, Embecovirus, Betacoronavirus 1, Bovine coronavirus, Giraffe coronavirus US/OH3/2003
B7TYG9	B7TYG9_9BETC	unreviewed	Spike glycoprotein (S glycoprotein) (E2) (Peplomer protein) [Cleaved into: Spike protein S1; Spike protein S2; Spike protein S2']	S	Human enteric coronavirus 4408	1363		Viruses, Riboviria, Nidovirales, Cornidovirineae, Coronaviridae, Orthocoronavirinae, Betacoronavirus, Embecovirus, Betacoronavirus 1, Bovine coronavirus, Human enteric coronavirus 4408
C6GHR0	C6GHR0_9BETC	unreviewed	Spike glycoprotein (S glycoprotein) (E2) (Peplomer protein) [Cleaved into: Spike protein S1; Spike protein S2; Spike protein S2']	S	Human enteric coronavirus strain 4408	1363		Viruses, Riboviria, Nidovirales, Cornidovirineae, Coronaviridae, Orthocoronavirinae, Betacoronavirus, Embecovirus, Betacoronavirus 1, Bovine coronavirus, Human enteric coronavirus 4408, Human enteric coronavirus strain 4408
A4ZU41	A4ZU41_9BETC	unreviewed	Spike glycoprotein (S glycoprotein) (E2) (Peplomer protein) [Cleaved into: Spike protein S1; Spike protein S2; Spike protein S2']	S A5Y_005	Sable antelope coronavirus US/OH1/2003	1363		Viruses, Riboviria, Nidovirales, Cornidovirineae, Coronaviridae, Orthocoronavirinae, Betacoronavirus, Embecovirus, Betacoronavirus 1, Bovine coronavirus, Sable antelope coronavirus US/OH1/2003
B7U2Q4	B7U2Q4_9BETC	unreviewed	Spike glycoprotein (S glycoprotein) (E2) (Peplomer protein) [Cleaved into: Spike protein S1; Spike protein S2; Spike protein S2']	S	Sambar deer coronavirus US/OH-WD388-TC/1994	1363		Viruses, Riboviria, Nidovirales, Cornidovirineae, Coronaviridae, Orthocoronavirinae, Betacoronavirus, Embecovirus, Betacoronavirus 1, Bovine coronavirus, Sambar deer coronavirus US/OH-WD388-TC/1994
B7U2S7	B7U2S7_9BETC	unreviewed	Spike glycoprotein (S glycoprotein) (E2) (Peplomer protein) [Cleaved into: Spike protein S1; Spike protein S2; Spike protein S2']	S	Sambar deer coronavirus US/OH-WD388-TC/1994	1363		Viruses, Riboviria, Nidovirales, Cornidovirineae, Coronaviridae, Orthocoronavirinae, Betacoronavirus, Embecovirus, Betacoronavirus 1, Bovine coronavirus, Sambar deer coronavirus US/OH-WD388-TC/1994
B7U2R5	B7U2R5_9BETC	unreviewed	Spike glycoprotein (S glycoprotein) (E2) (Peplomer protein) [Cleaved into: Spike protein S1; Spike protein S2; Spike protein S2']	S	Sambar deer coronavirus US/OH-WD388/1994	1363		Viruses, Riboviria, Nidovirales, Cornidovirineae, Coronaviridae, Orthocoronavirinae, Betacoronavirus, Embecovirus, Betacoronavirus 1, Bovine coronavirus, Sambar deer coronavirus US/OH-WD388/1994
A0A2P1IQB1	A0A2P1IQB1_9BETC	unreviewed	Spike glycoprotein (S glycoprotein) (E2) (Peplomer protein) [Cleaved into: Spike protein S1; Spike protein S2; Spike protein S2']	S	Water deer coronavirus	1364		Viruses, Riboviria, Nidovirales, Cornidovirineae, Coronaviridae, Orthocoronavirinae, Betacoronavirus, Embecovirus, Betacoronavirus 1, Bovine coronavirus, Water deer coronavirus
B7U2M2	B7U2M2_9BETC	unreviewed	Spike glycoprotein (S glycoprotein) (E2) (Peplomer protein) [Cleaved into: Spike protein S1; Spike protein S2; Spike protein S2']	S	Waterbuck coronavirus US/OH-WD358-GnC/1994	1363		Viruses, Riboviria, Nidovirales, Cornidovirineae, Coronaviridae, Orthocoronavirinae, Betacoronavirus, Embecovirus, Betacoronavirus 1, Bovine coronavirus, Waterbuck coronavirus US/OH-WD358-GnC/1994
B7U2L1	B7U2L1_9BETC	unreviewed	Spike glycoprotein (S glycoprotein) (E2) (Peplomer protein) [Cleaved into: Spike protein S1; Spike protein S2; Spike protein S2']	S	Waterbuck coronavirus US/OH-WD358-TC/1994	1363		Viruses, Riboviria, Nidovirales, Cornidovirineae, Coronaviridae, Orthocoronavirinae, Betacoronavirus, Embecovirus, Betacoronavirus 1, Bovine coronavirus, Waterbuck coronavirus US/OH-WD358-TC/1994
B7U2N3	B7U2N3_9BETC	unreviewed	Spike glycoprotein (S glycoprotein) (E2) (Peplomer protein) [Cleaved into: Spike protein S1; Spike protein S2; Spike protein S2']	S	Waterbuck coronavirus US/OH-WD358/1994	1363		Viruses, Riboviria, Nidovirales, Cornidovirineae, Coronaviridae, Orthocoronavirinae, Betacoronavirus, Embecovirus, Betacoronavirus 1, Bovine coronavirus, Waterbuck coronavirus US/OH-WD358/1994
B7U2P4	B7U2P4_9BETC	unreviewed	Spike glycoprotein (S glycoprotein) (E2) (Peplomer protein) [Cleaved into: Spike protein S1; Spike protein S2; Spike protein S2']	S	White-tailed deer coronavirus US/OH-WD470/1994	1363		Viruses, Riboviria, Nidovirales, Cornidovirineae, Coronaviridae, Orthocoronavirinae, Betacoronavirus, Embecovirus, Betacoronavirus 1, Bovine coronavirus, White-tailed deer coronavirus US/OH-WD470/1994
Q7T5A1	Q7T5A1_9BETC	unreviewed	Spike glycoprotein (S glycoprotein) (E2) (Peplomer protein) [Cleaved into: Spike protein S1; Spike protein S2; Spike protein S2']	S	Canine respiratory coronavirus	1363		Viruses, Riboviria, Nidovirales, Cornidovirineae, Coronaviridae, Orthocoronavirinae, Betacoronavirus, Embecovirus, Betacoronavirus 1, Canine respiratory coronavirus
C6ZQJ8	C6ZQJ8_9BETC	unreviewed	Spike glycoprotein (S glycoprotein) (E2) (Peplomer protein) [Cleaved into: Spike protein S1; Spike protein S2; Spike protein S2']	S	Canine respiratory coronavirus	1363		Viruses, Riboviria, Nidovirales, Cornidovirineae, Coronaviridae, Orthocoronavirinae, Betacoronavirus, Embecovirus, Betacoronavirus 1, Canine respiratory coronavirus
C6ZQK0	C6ZQK0_9BETC	unreviewed	Spike glycoprotein (S glycoprotein) (E2) (Peplomer protein) [Cleaved into: Spike protein S1; Spike protein S2; Spike protein S2']	S	Canine respiratory coronavirus	1363		Viruses, Riboviria, Nidovirales, Cornidovirineae, Coronaviridae, Orthocoronavirinae, Betacoronavirus, Embecovirus, Betacoronavirus 1, Canine respiratory coronavirus
A0A1S6KXQ9	A0A1S6KXQ9_9BETC	unreviewed	Spike glycoprotein (S glycoprotein) (E2) (Peplomer protein) [Cleaved into: Spike protein S1; Spike protein S2; Spike protein S2']	S	Canine respiratory coronavirus	1363		Viruses, Riboviria, Nidovirales, Cornidovirineae, Coronaviridae, Orthocoronavirinae, Betacoronavirus, Embecovirus, Betacoronavirus 1, Canine respiratory coronavirus
B2ZZ18	B2ZZ18_9BETC	unreviewed	Spike glycoprotein (S glycoprotein) (E2) (Peplomer protein) [Cleaved into: Spike protein S1; Spike protein S2; Spike protein S2']	S	Canine respiratory coronavirus	1363		Viruses, Riboviria, Nidovirales, Cornidovirineae, Coronaviridae, Orthocoronavirinae, Betacoronavirus, Embecovirus, Betacoronavirus 1, Canine respiratory coronavirus
B8RIQ7	B8RIQ7_9BETC	unreviewed	Spike glycoprotein (S glycoprotein) (E2) (Peplomer protein) [Cleaved into: Spike protein S1; Spike protein S2; Spike protein S2']	S	Canine respiratory coronavirus	1363		Viruses, Riboviria, Nidovirales, Cornidovirineae, Coronaviridae, Orthocoronavirinae, Betacoronavirus, Embecovirus, Betacoronavirus 1, Canine respiratory coronavirus
C6ZQJ9	C6ZQJ9_9BETC	unreviewed	Spike glycoprotein (S glycoprotein) (E2) (Peplomer protein) [Cleaved into: Spike protein S1; Spike protein S2; Spike protein S2']	S	Canine respiratory coronavirus	1363		Viruses, Riboviria, Nidovirales, Cornidovirineae, Coronaviridae, Orthocoronavirinae, Betacoronavirus, Embecovirus, Betacoronavirus 1, Canine respiratory coronavirus
Q1ERQ3	Q1ERQ3_9BETC	unreviewed	Spike glycoprotein (S glycoprotein) (E2) (Peplomer protein) [Cleaved into: Spike protein S1; Spike protein S2; Spike protein S2']	S	Canine respiratory coronavirus	1363		Viruses, Riboviria, Nidovirales, Cornidovirineae, Coronaviridae, Orthocoronavirinae, Betacoronavirus, Embecovirus, Betacoronavirus 1, Canine respiratory coronavirus
A3E2F2	A3E2F2_9BETC	unreviewed	Spike glycoprotein (S glycoprotein) (E2) (Peplomer protein) [Cleaved into: Spike protein S1; Spike protein S2; Spike protein S2']	S	Canine respiratory coronavirus	1363		Viruses, Riboviria, Nidovirales, Cornidovirineae, Coronaviridae, Orthocoronavirinae, Betacoronavirus, Embecovirus, Betacoronavirus 1, Canine respiratory coronavirus
X2JQG4	X2JQG4_9BETC	unreviewed	Spike glycoprotein (S glycoprotein) (E2) (Peplomer protein) [Cleaved into: Spike protein S1; Spike protein S2; Spike protein S2']	S	Dromedary camel coronavirus HKU23	1366		Viruses, Riboviria, Nidovirales, Cornidovirineae, Coronaviridae, Orthocoronavirinae, Betacoronavirus, Embecovirus, Betacoronavirus 1, Coronavirus HKU23, Dromedary camel coronavirus HKU23
X2JHN8	X2JHN8_9BETC	unreviewed	Spike glycoprotein (S glycoprotein) (E2) (Peplomer protein) [Cleaved into: Spike protein S1; Spike protein S2; Spike protein S2']	S	Dromedary camel coronavirus HKU23	1366		Viruses, Riboviria, Nidovirales, Cornidovirineae, Coronaviridae, Orthocoronavirinae, Betacoronavirus, Embecovirus, Betacoronavirus 1, Coronavirus HKU23, Dromedary camel coronavirus HKU23
A8R4D0	A8R4D0_9BETC	unreviewed	Spike glycoprotein (S glycoprotein) (E2) (Peplomer protein) [Cleaved into: Spike protein S1; Spike protein S2; Spike protein S2']	S	Equine coronavirus	1363		Viruses, Riboviria, Nidovirales, Cornidovirineae, Coronaviridae, Orthocoronavirinae, Betacoronavirus, Embecovirus, Betacoronavirus 1, Equine coronavirus
R4WAW7	R4WAW7_9BETC	unreviewed	Spike glycoprotein (S glycoprotein) (E2) (Peplomer protein) [Cleaved into: Spike protein S1; Spike protein S2; Spike protein S2']	S	Equine coronavirus	1363		Viruses, Riboviria, Nidovirales, Cornidovirineae, Coronaviridae, Orthocoronavirinae, Betacoronavirus, Embecovirus, Betacoronavirus 1, Equine coronavirus
A0A0K2RVL1	A0A0K2RVL1_9BETC	unreviewed	Spike glycoprotein (S glycoprotein) (E2) (Peplomer protein) [Cleaved into: Spike protein S1; Spike protein S2; Spike protein S2']	S	Equine coronavirus	1363		Viruses, Riboviria, Nidovirales, Cornidovirineae, Coronaviridae, Orthocoronavirinae, Betacoronavirus, Embecovirus, Betacoronavirus 1, Equine coronavirus
I2FKH1	I2FKH1_9BETC	unreviewed	Spike glycoprotein (S glycoprotein) (E2) (Peplomer protein) [Cleaved into: Spike protein S1; Spike protein S2; Spike protein S2']	S	Equine coronavirus	1363		Viruses, Riboviria, Nidovirales, Cornidovirineae, Coronaviridae, Orthocoronavirinae, Betacoronavirus, Embecovirus, Betacoronavirus 1, Equine coronavirus
A0A0K2RVK5	A0A0K2RVK5_9BETC	unreviewed	Spike glycoprotein (S glycoprotein) (E2) (Peplomer protein) [Cleaved into: Spike protein S1; Spike protein S2; Spike protein S2']	S	Equine coronavirus	1363		Viruses, Riboviria, Nidovirales, Cornidovirineae, Coronaviridae, Orthocoronavirinae, Betacoronavirus, Embecovirus, Betacoronavirus 1, Equine coronavirus
E5RPZ2	E5RPZ2_9BETC	unreviewed	Spike glycoprotein (S glycoprotein) (E2) (Peplomer protein) [Cleaved into: Spike protein S1; Spike protein S2; Spike protein S2']	S	Equine coronavirus	1363		Viruses, Riboviria, Nidovirales, Cornidovirineae, Coronaviridae, Orthocoronavirinae, Betacoronavirus, Embecovirus, Betacoronavirus 1, Equine coronavirus
Q6W355	Q6W355_CVEN9	unreviewed	Spike glycoprotein (S glycoprotein) (E2) (Peplomer protein) [Cleaved into: Spike protein S1; Spike protein S2; Spike protein S2']	S	Equine coronavirus (isolate NC99) (ECoV)	1363		Viruses, Riboviria, Nidovirales, Cornidovirineae, Coronaviridae, Orthocoronavirinae, Betacoronavirus, Embecovirus, Betacoronavirus 1, Equine coronavirus, Equine coronavirus (isolate NC99) (ECoV)
A0A3S6FJG2	A0A3S6FJG2_CVHOC	unreviewed	Spike glycoprotein (S glycoprotein) (E2) (Peplomer protein) [Cleaved into: Spike protein S1; Spike protein S2; Spike protein S2']	S	Human coronavirus OC43 (HCoV-OC43)	1364		Viruses, Riboviria, Nidovirales, Cornidovirineae, Coronaviridae, Orthocoronavirinae, Betacoronavirus, Embecovirus, Betacoronavirus 1, Human coronavirus OC43 (HCoV-OC43)
A0A0K0L9B0	A0A0K0L9B0_CVHOC	unreviewed	Spike glycoprotein (S glycoprotein) (E2) (Peplomer protein) [Cleaved into: Spike protein S1; Spike protein S2; Spike protein S2']	S	Human coronavirus OC43 (HCoV-OC43)	1364		Viruses, Riboviria, Nidovirales, Cornidovirineae, Coronaviridae, Orthocoronavirinae, Betacoronavirus, Embecovirus, Betacoronavirus 1, Human coronavirus OC43 (HCoV-OC43)
A0A0G2RC89	A0A0G2RC89_CVHOC	unreviewed	Spike glycoprotein (S glycoprotein) (E2) (Peplomer protein) [Cleaved into: Spike protein S1; Spike protein S2; Spike protein S2']	S	Human coronavirus OC43 (HCoV-OC43)	1363		Viruses, Riboviria, Nidovirales, Cornidovirineae, Coronaviridae, Orthocoronavirinae, Betacoronavirus, Embecovirus, Betacoronavirus 1, Human coronavirus OC43 (HCoV-OC43)
Q4VIF0	Q4VIF0_CVHOC	unreviewed	Spike glycoprotein (S glycoprotein) (E2) (Peplomer protein) [Cleaved into: Spike protein S1; Spike protein S2; Spike protein S2']	S	Human coronavirus OC43 (HCoV-OC43)	1363		Viruses, Riboviria, Nidovirales, Cornidovirineae, Coronaviridae, Orthocoronavirinae, Betacoronavirus, Embecovirus, Betacoronavirus 1, Human coronavirus OC43 (HCoV-OC43)
Q4VIE4	Q4VIE4_CVHOC	unreviewed	Spike glycoprotein (S glycoprotein) (E2) (Peplomer protein) [Cleaved into: Spike protein S1; Spike protein S2; Spike protein S2']	S	Human coronavirus OC43 (HCoV-OC43)	1363		Viruses, Riboviria, Nidovirales, Cornidovirineae, Coronaviridae, Orthocoronavirinae, Betacoronavirus, Embecovirus, Betacoronavirus 1, Human coronavirus OC43 (HCoV-OC43)
A0A0B4N5X0	A0A0B4N5X0_CVHOC	unreviewed	Spike glycoprotein (S glycoprotein) (E2) (Peplomer protein) [Cleaved into: Spike protein S1; Spike protein S2; Spike protein S2']	S	Human coronavirus OC43 (HCoV-OC43)	1362		Viruses, Riboviria, Nidovirales, Cornidovirineae, Coronaviridae, Orthocoronavirinae, Betacoronavirus, Embecovirus, Betacoronavirus 1, Human coronavirus OC43 (HCoV-OC43)
A0A0B4Q9M3	A0A0B4Q9M3_CVHOC	unreviewed	Spike glycoprotein (S glycoprotein) (E2) (Peplomer protein) [Cleaved into: Spike protein S1; Spike protein S2; Spike protein S2']	S	Human coronavirus OC43 (HCoV-OC43)	1362		Viruses, Riboviria, Nidovirales, Cornidovirineae, Coronaviridae, Orthocoronavirinae, Betacoronavirus, Embecovirus, Betacoronavirus 1, Human coronavirus OC43 (HCoV-OC43)
A0A224AU30	A0A224AU30_CVHOC	unreviewed	Spike glycoprotein (S glycoprotein) (E2) (Peplomer protein) [Cleaved into: Spike protein S1; Spike protein S2; Spike protein S2']	S	Human coronavirus OC43 (HCoV-OC43)	1362		Viruses, Riboviria, Nidovirales, Cornidovirineae, Coronaviridae, Orthocoronavirinae, Betacoronavirus, Embecovirus, Betacoronavirus 1, Human coronavirus OC43 (HCoV-OC43)
A0A0B4N687	A0A0B4N687_CVHOC	unreviewed	Spike glycoprotein (S glycoprotein) (E2) (Peplomer protein) [Cleaved into: Spike protein S1; Spike protein S2; Spike protein S2']	S	Human coronavirus OC43 (HCoV-OC43)	1362		Viruses, Riboviria, Nidovirales, Cornidovirineae, Coronaviridae, Orthocoronavirinae, Betacoronavirus, Embecovirus, Betacoronavirus 1, Human coronavirus OC43 (HCoV-OC43)
A0A0B4N6J6	A0A0B4N6J6_CVHOC	unreviewed	Spike glycoprotein (S glycoprotein) (E2) (Peplomer protein) [Cleaved into: Spike protein S1; Spike protein S2; Spike protein S2']	S	Human coronavirus OC43 (HCoV-OC43)	1362		Viruses, Riboviria, Nidovirales, Cornidovirineae, Coronaviridae, Orthocoronavirinae, Betacoronavirus, Embecovirus, Betacoronavirus 1, Human coronavirus OC43 (HCoV-OC43)
A0A2D1CLQ8	A0A2D1CLQ8_CVHOC	unreviewed	Spike glycoprotein (S glycoprotein) (E2) (Peplomer protein) [Cleaved into: Spike protein S1; Spike protein S2; Spike protein S2']	S	Human coronavirus OC43 (HCoV-OC43)	1362		Viruses, Riboviria, Nidovirales, Cornidovirineae, Coronaviridae, Orthocoronavirinae, Betacoronavirus, Embecovirus, Betacoronavirus 1, Human coronavirus OC43 (HCoV-OC43)
A0A0B4Q7Z0	A0A0B4Q7Z0_CVHOC	unreviewed	Spike glycoprotein (S glycoprotein) (E2) (Peplomer protein) [Cleaved into: Spike protein S1; Spike protein S2; Spike protein S2']	S	Human coronavirus OC43 (HCoV-OC43)	1362		Viruses, Riboviria, Nidovirales, Cornidovirineae, Coronaviridae, Orthocoronavirinae, Betacoronavirus, Embecovirus, Betacoronavirus 1, Human coronavirus OC43 (HCoV-OC43)
A0A0B4N6Y5	A0A0B4N6Y5_CVHOC	unreviewed	Spike glycoprotein (S glycoprotein) (E2) (Peplomer protein) [Cleaved into: Spike protein S1; Spike protein S2; Spike protein S2']	S	Human coronavirus OC43 (HCoV-OC43)	1362		Viruses, Riboviria, Nidovirales, Cornidovirineae, Coronaviridae, Orthocoronavirinae, Betacoronavirus, Embecovirus, Betacoronavirus 1, Human coronavirus OC43 (HCoV-OC43)
A0A0G2RCA9	A0A0G2RCA9_CVHOC	unreviewed	Spike glycoprotein (S glycoprotein) (E2) (Peplomer protein) [Cleaved into: Spike protein S1; Spike protein S2; Spike protein S2']	S	Human coronavirus OC43 (HCoV-OC43)	1362		Viruses, Riboviria, Nidovirales, Cornidovirineae, Coronaviridae, Orthocoronavirinae, Betacoronavirus, Embecovirus, Betacoronavirus 1, Human coronavirus OC43 (HCoV-OC43)
A0A0B4N7I3	A0A0B4N7I3_CVHOC	unreviewed	Spike glycoprotein (S glycoprotein) (E2) (Peplomer protein) [Cleaved into: Spike protein S1; Spike protein S2; Spike protein S2']	S	Human coronavirus OC43 (HCoV-OC43)	1362		Viruses, Riboviria, Nidovirales, Cornidovirineae, Coronaviridae, Orthocoronavirinae, Betacoronavirus, Embecovirus, Betacoronavirus 1, Human coronavirus OC43 (HCoV-OC43)
A0A0B4UE97	A0A0B4UE97_CVHOC	unreviewed	Spike glycoprotein (S glycoprotein) (E2) (Peplomer protein) [Cleaved into: Spike protein S1; Spike protein S2; Spike protein S2']	S	Human coronavirus OC43 (HCoV-OC43)	1362		Viruses, Riboviria, Nidovirales, Cornidovirineae, Coronaviridae, Orthocoronavirinae, Betacoronavirus, Embecovirus, Betacoronavirus 1, Human coronavirus OC43 (HCoV-OC43)
A0A0G2RD25	A0A0G2RD25_CVHOC	unreviewed	Spike glycoprotein (S glycoprotein) (E2) (Peplomer protein) [Cleaved into: Spike protein S1; Spike protein S2; Spike protein S2']	S	Human coronavirus OC43 (HCoV-OC43)	1362		Viruses, Riboviria, Nidovirales, Cornidovirineae, Coronaviridae, Orthocoronavirinae, Betacoronavirus, Embecovirus, Betacoronavirus 1, Human coronavirus OC43 (HCoV-OC43)
A0A0B4N6J3	A0A0B4N6J3_CVHOC	unreviewed	Spike glycoprotein (S glycoprotein) (E2) (Peplomer protein) [Cleaved into: Spike protein S1; Spike protein S2; Spike protein S2']	S	Human coronavirus OC43 (HCoV-OC43)	1362		Viruses, Riboviria, Nidovirales, Cornidovirineae, Coronaviridae, Orthocoronavirinae, Betacoronavirus, Embecovirus, Betacoronavirus 1, Human coronavirus OC43 (HCoV-OC43)
A0A0G2RCA0	A0A0G2RCA0_CVHOC	unreviewed	Spike glycoprotein (S glycoprotein) (E2) (Peplomer protein) [Cleaved into: Spike protein S1; Spike protein S2; Spike protein S2']	S	Human coronavirus OC43 (HCoV-OC43)	1362		Viruses, Riboviria, Nidovirales, Cornidovirineae, Coronaviridae, Orthocoronavirinae, Betacoronavirus, Embecovirus, Betacoronavirus 1, Human coronavirus OC43 (HCoV-OC43)
A0A482KB25	A0A482KB25_CVHOC	unreviewed	Spike glycoprotein (S glycoprotein) (E2) (Peplomer protein) [Cleaved into: Spike protein S1; Spike protein S2; Spike protein S2']	S COV_00005	Human coronavirus OC43 (HCoV-OC43)	1362		Viruses, Riboviria, Nidovirales, Cornidovirineae, Coronaviridae, Orthocoronavirinae, Betacoronavirus, Embecovirus, Betacoronavirus 1, Human coronavirus OC43 (HCoV-OC43)
A0A385H6H8	A0A385H6H8_CVHOC	unreviewed	Spike glycoprotein (S glycoprotein) (E2) (Peplomer protein) [Cleaved into: Spike protein S1; Spike protein S2; Spike protein S2']	S	Human coronavirus OC43 (HCoV-OC43)	1362		Viruses, Riboviria, Nidovirales, Cornidovirineae, Coronaviridae, Orthocoronavirinae, Betacoronavirus, Embecovirus, Betacoronavirus 1, Human coronavirus OC43 (HCoV-OC43)
A0A482KC70	A0A482KC70_CVHOC	unreviewed	Spike glycoprotein (S glycoprotein) (E2) (Peplomer protein) [Cleaved into: Spike protein S1; Spike protein S2; Spike protein S2']	S	Human coronavirus OC43 (HCoV-OC43)	1362		Viruses, Riboviria, Nidovirales, Cornidovirineae, Coronaviridae, Orthocoronavirinae, Betacoronavirus, Embecovirus, Betacoronavirus 1, Human coronavirus OC43 (HCoV-OC43)
A0A385H5W2	A0A385H5W2_CVHOC	unreviewed	Spike glycoprotein (S glycoprotein) (E2) (Peplomer protein) [Cleaved into: Spike protein S1; Spike protein S2; Spike protein S2']	S	Human coronavirus OC43 (HCoV-OC43)	1362		Viruses, Riboviria, Nidovirales, Cornidovirineae, Coronaviridae, Orthocoronavirinae, Betacoronavirus, Embecovirus, Betacoronavirus 1, Human coronavirus OC43 (HCoV-OC43)
A0A385H6Q9	A0A385H6Q9_CVHOC	unreviewed	Spike glycoprotein (S glycoprotein) (E2) (Peplomer protein) [Cleaved into: Spike protein S1; Spike protein S2; Spike protein S2']	S	Human coronavirus OC43 (HCoV-OC43)	1362		Viruses, Riboviria, Nidovirales, Cornidovirineae, Coronaviridae, Orthocoronavirinae, Betacoronavirus, Embecovirus, Betacoronavirus 1, Human coronavirus OC43 (HCoV-OC43)
A0A385H6Q3	A0A385H6Q3_CVHOC	unreviewed	Spike glycoprotein (S glycoprotein) (E2) (Peplomer protein) [Cleaved into: Spike protein S1; Spike protein S2; Spike protein S2']	S	Human coronavirus OC43 (HCoV-OC43)	1362		Viruses, Riboviria, Nidovirales, Cornidovirineae, Coronaviridae, Orthocoronavirinae, Betacoronavirus, Embecovirus, Betacoronavirus 1, Human coronavirus OC43 (HCoV-OC43)
A0A0B4Q908	A0A0B4Q908_CVHOC	unreviewed	Spike glycoprotein (S glycoprotein) (E2) (Peplomer protein) [Cleaved into: Spike protein S1; Spike protein S2; Spike protein S2']	S	Human coronavirus OC43 (HCoV-OC43)	1362		Viruses, Riboviria, Nidovirales, Cornidovirineae, Coronaviridae, Orthocoronavirinae, Betacoronavirus, Embecovirus, Betacoronavirus 1, Human coronavirus OC43 (HCoV-OC43)
A0A3S6FIX9	A0A3S6FIX9_CVHOC	unreviewed	Spike glycoprotein (S glycoprotein) (E2) (Peplomer protein) [Cleaved into: Spike protein S1; Spike protein S2; Spike protein S2']	S	Human coronavirus OC43 (HCoV-OC43)	1362		Viruses, Riboviria, Nidovirales, Cornidovirineae, Coronaviridae, Orthocoronavirinae, Betacoronavirus, Embecovirus, Betacoronavirus 1, Human coronavirus OC43 (HCoV-OC43)
A0A1W6DZX7	A0A1W6DZX7_CVHOC	unreviewed	Spike glycoprotein (S glycoprotein) (E2) (Peplomer protein) [Cleaved into: Spike protein S1; Spike protein S2; Spike protein S2']	S	Human coronavirus OC43 (HCoV-OC43)	1362		Viruses, Riboviria, Nidovirales, Cornidovirineae, Coronaviridae, Orthocoronavirinae, Betacoronavirus, Embecovirus, Betacoronavirus 1, Human coronavirus OC43 (HCoV-OC43)
A0A2R3TWV1	A0A2R3TWV1_CVHOC	unreviewed	Spike glycoprotein (S glycoprotein) (E2) (Peplomer protein) [Cleaved into: Spike protein S1; Spike protein S2; Spike protein S2']	S	Human coronavirus OC43 (HCoV-OC43)	1362		Viruses, Riboviria, Nidovirales, Cornidovirineae, Coronaviridae, Orthocoronavirinae, Betacoronavirus, Embecovirus, Betacoronavirus 1, Human coronavirus OC43 (HCoV-OC43)
A0A0B4N6Y8	A0A0B4N6Y8_CVHOC	unreviewed	Spike glycoprotein (S glycoprotein) (E2) (Peplomer protein) [Cleaved into: Spike protein S1; Spike protein S2; Spike protein S2']	S	Human coronavirus OC43 (HCoV-OC43)	1362		Viruses, Riboviria, Nidovirales, Cornidovirineae, Coronaviridae, Orthocoronavirinae, Betacoronavirus, Embecovirus, Betacoronavirus 1, Human coronavirus OC43 (HCoV-OC43)
A0A0G2RC93	A0A0G2RC93_CVHOC	unreviewed	Spike glycoprotein (S glycoprotein) (E2) (Peplomer protein) [Cleaved into: Spike protein S1; Spike protein S2; Spike protein S2']	S	Human coronavirus OC43 (HCoV-OC43)	1362		Viruses, Riboviria, Nidovirales, Cornidovirineae, Coronaviridae, Orthocoronavirinae, Betacoronavirus, Embecovirus, Betacoronavirus 1, Human coronavirus OC43 (HCoV-OC43)
A0A385H6T1	A0A385H6T1_CVHOC	unreviewed	Spike glycoprotein (S glycoprotein) (E2) (Peplomer protein) [Cleaved into: Spike protein S1; Spike protein S2; Spike protein S2']	S	Human coronavirus OC43 (HCoV-OC43)	1362		Viruses, Riboviria, Nidovirales, Cornidovirineae, Coronaviridae, Orthocoronavirinae, Betacoronavirus, Embecovirus, Betacoronavirus 1, Human coronavirus OC43 (HCoV-OC43)
A0A0B4Q8M2	A0A0B4Q8M2_CVHOC	unreviewed	Spike glycoprotein (S glycoprotein) (E2) (Peplomer protein) [Cleaved into: Spike protein S1; Spike protein S2; Spike protein S2']	S	Human coronavirus OC43 (HCoV-OC43)	1361		Viruses, Riboviria, Nidovirales, Cornidovirineae, Coronaviridae, Orthocoronavirinae, Betacoronavirus, Embecovirus, Betacoronavirus 1, Human coronavirus OC43 (HCoV-OC43)
G5CJB9	G5CJB9_CVHOC	unreviewed	Spike glycoprotein (S glycoprotein) (E2) (Peplomer protein) [Cleaved into: Spike protein S1; Spike protein S2; Spike protein S2']	S	Human coronavirus OC43 (HCoV-OC43)	1361		Viruses, Riboviria, Nidovirales, Cornidovirineae, Coronaviridae, Orthocoronavirinae, Betacoronavirus, Embecovirus, Betacoronavirus 1, Human coronavirus OC43 (HCoV-OC43)
Q4VIE8	Q4VIE8_CVHOC	unreviewed	Spike glycoprotein (S glycoprotein) (E2) (Peplomer protein) [Cleaved into: Spike protein S1; Spike protein S2; Spike protein S2']	S	Human coronavirus OC43 (HCoV-OC43)	1361		Viruses, Riboviria, Nidovirales, Cornidovirineae, Coronaviridae, Orthocoronavirinae, Betacoronavirus, Embecovirus, Betacoronavirus 1, Human coronavirus OC43 (HCoV-OC43)
Q4VID5	Q4VID5_CVHOC	unreviewed	Spike glycoprotein (S glycoprotein) (E2) (Peplomer protein) [Cleaved into: Spike protein S1; Spike protein S2; Spike protein S2']	S	Human coronavirus OC43 (HCoV-OC43)	1361		Viruses, Riboviria, Nidovirales, Cornidovirineae, Coronaviridae, Orthocoronavirinae, Betacoronavirus, Embecovirus, Betacoronavirus 1, Human coronavirus OC43 (HCoV-OC43)
A0A0B4N6J8	A0A0B4N6J8_CVHOC	unreviewed	Spike glycoprotein (S glycoprotein) (E2) (Peplomer protein) [Cleaved into: Spike protein S1; Spike protein S2; Spike protein S2']	S	Human coronavirus OC43 (HCoV-OC43)	1361		Viruses, Riboviria, Nidovirales, Cornidovirineae, Coronaviridae, Orthocoronavirinae, Betacoronavirus, Embecovirus, Betacoronavirus 1, Human coronavirus OC43 (HCoV-OC43)
U3M7Q6	U3M7Q6_CVHOC	unreviewed	Spike glycoprotein (S glycoprotein) (E2) (Peplomer protein) [Cleaved into: Spike protein S1; Spike protein S2; Spike protein S2']	S	Human coronavirus OC43 (HCoV-OC43)	1361		Viruses, Riboviria, Nidovirales, Cornidovirineae, Coronaviridae, Orthocoronavirinae, Betacoronavirus, Embecovirus, Betacoronavirus 1, Human coronavirus OC43 (HCoV-OC43)
G5CJB1	G5CJB1_CVHOC	unreviewed	Spike glycoprotein (S glycoprotein) (E2) (Peplomer protein) [Cleaved into: Spike protein S1; Spike protein S2; Spike protein S2']	S	Human coronavirus OC43 (HCoV-OC43)	1361		Viruses, Riboviria, Nidovirales, Cornidovirineae, Coronaviridae, Orthocoronavirinae, Betacoronavirus, Embecovirus, Betacoronavirus 1, Human coronavirus OC43 (HCoV-OC43)
U3M7Q4	U3M7Q4_CVHOC	unreviewed	Spike glycoprotein (S glycoprotein) (E2) (Peplomer protein) [Cleaved into: Spike protein S1; Spike protein S2; Spike protein S2']	S	Human coronavirus OC43 (HCoV-OC43)	1361		Viruses, Riboviria, Nidovirales, Cornidovirineae, Coronaviridae, Orthocoronavirinae, Betacoronavirus, Embecovirus, Betacoronavirus 1, Human coronavirus OC43 (HCoV-OC43)
A0A0K0L8I8	A0A0K0L8I8_CVHOC	unreviewed	Spike glycoprotein (S glycoprotein) (E2) (Peplomer protein) [Cleaved into: Spike protein S1; Spike protein S2; Spike protein S2']	S	Human coronavirus OC43 (HCoV-OC43)	1361		Viruses, Riboviria, Nidovirales, Cornidovirineae, Coronaviridae, Orthocoronavirinae, Betacoronavirus, Embecovirus, Betacoronavirus 1, Human coronavirus OC43 (HCoV-OC43)
U3M6Y8	U3M6Y8_CVHOC	unreviewed	Spike glycoprotein (S glycoprotein) (E2) (Peplomer protein) [Cleaved into: Spike protein S1; Spike protein S2; Spike protein S2']	S	Human coronavirus OC43 (HCoV-OC43)	1361		Viruses, Riboviria, Nidovirales, Cornidovirineae, Coronaviridae, Orthocoronavirinae, Betacoronavirus, Embecovirus, Betacoronavirus 1, Human coronavirus OC43 (HCoV-OC43)
U3M701	U3M701_CVHOC	unreviewed	Spike glycoprotein (S glycoprotein) (E2) (Peplomer protein) [Cleaved into: Spike protein S1; Spike protein S2; Spike protein S2']	S	Human coronavirus OC43 (HCoV-OC43)	1361		Viruses, Riboviria, Nidovirales, Cornidovirineae, Coronaviridae, Orthocoronavirinae, Betacoronavirus, Embecovirus, Betacoronavirus 1, Human coronavirus OC43 (HCoV-OC43)
A0A0G2RCA7	A0A0G2RCA7_CVHOC	unreviewed	Spike glycoprotein (S glycoprotein) (E2) (Peplomer protein) [Cleaved into: Spike protein S1; Spike protein S2; Spike protein S2']	S	Human coronavirus OC43 (HCoV-OC43)	1361		Viruses, Riboviria, Nidovirales, Cornidovirineae, Coronaviridae, Orthocoronavirinae, Betacoronavirus, Embecovirus, Betacoronavirus 1, Human coronavirus OC43 (HCoV-OC43)
U3M7L6	U3M7L6_CVHOC	unreviewed	Spike glycoprotein (S glycoprotein) (E2) (Peplomer protein) [Cleaved into: Spike protein S1; Spike protein S2; Spike protein S2']	S	Human coronavirus OC43 (HCoV-OC43)	1361		Viruses, Riboviria, Nidovirales, Cornidovirineae, Coronaviridae, Orthocoronavirinae, Betacoronavirus, Embecovirus, Betacoronavirus 1, Human coronavirus OC43 (HCoV-OC43)
A0A0G2RD16	A0A0G2RD16_CVHOC	unreviewed	Spike glycoprotein (S glycoprotein) (E2) (Peplomer protein) [Cleaved into: Spike protein S1; Spike protein S2; Spike protein S2']	S	Human coronavirus OC43 (HCoV-OC43)	1361		Viruses, Riboviria, Nidovirales, Cornidovirineae, Coronaviridae, Orthocoronavirinae, Betacoronavirus, Embecovirus, Betacoronavirus 1, Human coronavirus OC43 (HCoV-OC43)
U3M7N6	U3M7N6_CVHOC	unreviewed	Spike glycoprotein (S glycoprotein) (E2) (Peplomer protein) [Cleaved into: Spike protein S1; Spike protein S2; Spike protein S2']	S	Human coronavirus OC43 (HCoV-OC43)	1361		Viruses, Riboviria, Nidovirales, Cornidovirineae, Coronaviridae, Orthocoronavirinae, Betacoronavirus, Embecovirus, Betacoronavirus 1, Human coronavirus OC43 (HCoV-OC43)
U3M7P6	U3M7P6_CVHOC	unreviewed	Spike glycoprotein (S glycoprotein) (E2) (Peplomer protein) [Cleaved into: Spike protein S1; Spike protein S2; Spike protein S2']	S	Human coronavirus OC43 (HCoV-OC43)	1361		Viruses, Riboviria, Nidovirales, Cornidovirineae, Coronaviridae, Orthocoronavirinae, Betacoronavirus, Embecovirus, Betacoronavirus 1, Human coronavirus OC43 (HCoV-OC43)
U3M7M6	U3M7M6_CVHOC	unreviewed	Spike glycoprotein (S glycoprotein) (E2) (Peplomer protein) [Cleaved into: Spike protein S1; Spike protein S2; Spike protein S2']	S	Human coronavirus OC43 (HCoV-OC43)	1361		Viruses, Riboviria, Nidovirales, Cornidovirineae, Coronaviridae, Orthocoronavirinae, Betacoronavirus, Embecovirus, Betacoronavirus 1, Human coronavirus OC43 (HCoV-OC43)
U3M6W6	U3M6W6_CVHOC	unreviewed	Spike glycoprotein (S glycoprotein) (E2) (Peplomer protein) [Cleaved into: Spike protein S1; Spike protein S2; Spike protein S2']	S	Human coronavirus OC43 (HCoV-OC43)	1361		Viruses, Riboviria, Nidovirales, Cornidovirineae, Coronaviridae, Orthocoronavirinae, Betacoronavirus, Embecovirus, Betacoronavirus 1, Human coronavirus OC43 (HCoV-OC43)
U3M7M0	U3M7M0_CVHOC	unreviewed	Spike glycoprotein (S glycoprotein) (E2) (Peplomer protein) [Cleaved into: Spike protein S1; Spike protein S2; Spike protein S2']	S	Human coronavirus OC43 (HCoV-OC43)	1361		Viruses, Riboviria, Nidovirales, Cornidovirineae, Coronaviridae, Orthocoronavirinae, Betacoronavirus, Embecovirus, Betacoronavirus 1, Human coronavirus OC43 (HCoV-OC43)
U3M6Z7	U3M6Z7_CVHOC	unreviewed	Spike glycoprotein (S glycoprotein) (E2) (Peplomer protein) [Cleaved into: Spike protein S1; Spike protein S2; Spike protein S2']	S	Human coronavirus OC43 (HCoV-OC43)	1361		Viruses, Riboviria, Nidovirales, Cornidovirineae, Coronaviridae, Orthocoronavirinae, Betacoronavirus, Embecovirus, Betacoronavirus 1, Human coronavirus OC43 (HCoV-OC43)
A0A0K0KPM4	A0A0K0KPM4_CVHOC	unreviewed	Spike glycoprotein (S glycoprotein) (E2) (Peplomer protein) [Cleaved into: Spike protein S1; Spike protein S2; Spike protein S2']	S	Human coronavirus OC43 (HCoV-OC43)	1361		Viruses, Riboviria, Nidovirales, Cornidovirineae, Coronaviridae, Orthocoronavirinae, Betacoronavirus, Embecovirus, Betacoronavirus 1, Human coronavirus OC43 (HCoV-OC43)
U3M6Z3	U3M6Z3_CVHOC	unreviewed	Spike glycoprotein (S glycoprotein) (E2) (Peplomer protein) [Cleaved into: Spike protein S1; Spike protein S2; Spike protein S2']	S	Human coronavirus OC43 (HCoV-OC43)	1361		Viruses, Riboviria, Nidovirales, Cornidovirineae, Coronaviridae, Orthocoronavirinae, Betacoronavirus, Embecovirus, Betacoronavirus 1, Human coronavirus OC43 (HCoV-OC43)
A0A513ZT20	A0A513ZT20_CVHOC	unreviewed	Spike glycoprotein (S glycoprotein) (E2) (Peplomer protein) [Cleaved into: Spike protein S1; Spike protein S2; Spike protein S2']	S	Human coronavirus OC43 (HCoV-OC43)	1361		Viruses, Riboviria, Nidovirales, Cornidovirineae, Coronaviridae, Orthocoronavirinae, Betacoronavirus, Embecovirus, Betacoronavirus 1, Human coronavirus OC43 (HCoV-OC43)
U3M7Q0	U3M7Q0_CVHOC	unreviewed	Spike glycoprotein (S glycoprotein) (E2) (Peplomer protein) [Cleaved into: Spike protein S1; Spike protein S2; Spike protein S2']	S	Human coronavirus OC43 (HCoV-OC43)	1360		Viruses, Riboviria, Nidovirales, Cornidovirineae, Coronaviridae, Orthocoronavirinae, Betacoronavirus, Embecovirus, Betacoronavirus 1, Human coronavirus OC43 (HCoV-OC43)
U3M7L0	U3M7L0_CVHOC	unreviewed	Spike glycoprotein (S glycoprotein) (E2) (Peplomer protein) [Cleaved into: Spike protein S1; Spike protein S2; Spike protein S2']	S	Human coronavirus OC43 (HCoV-OC43)	1360		Viruses, Riboviria, Nidovirales, Cornidovirineae, Coronaviridae, Orthocoronavirinae, Betacoronavirus, Embecovirus, Betacoronavirus 1, Human coronavirus OC43 (HCoV-OC43)
A0A0B4N5X3	A0A0B4N5X3_CVHOC	unreviewed	Spike glycoprotein (S glycoprotein) (E2) (Peplomer protein) [Cleaved into: Spike protein S1; Spike protein S2; Spike protein S2']	S	Human coronavirus OC43 (HCoV-OC43)	1360		Viruses, Riboviria, Nidovirales, Cornidovirineae, Coronaviridae, Orthocoronavirinae, Betacoronavirus, Embecovirus, Betacoronavirus 1, Human coronavirus OC43 (HCoV-OC43)
U3M7N4	U3M7N4_CVHOC	unreviewed	Spike glycoprotein (S glycoprotein) (E2) (Peplomer protein) [Cleaved into: Spike protein S1; Spike protein S2; Spike protein S2']	S	Human coronavirus OC43 (HCoV-OC43)	1360		Viruses, Riboviria, Nidovirales, Cornidovirineae, Coronaviridae, Orthocoronavirinae, Betacoronavirus, Embecovirus, Betacoronavirus 1, Human coronavirus OC43 (HCoV-OC43)
A0A2P1ZWW8	A0A2P1ZWW8_CVHOC	unreviewed	Spike glycoprotein (S glycoprotein) (E2) (Peplomer protein) [Cleaved into: Spike protein S1; Spike protein S2; Spike protein S2']	S	Human coronavirus OC43 (HCoV-OC43)	1360		Viruses, Riboviria, Nidovirales, Cornidovirineae, Coronaviridae, Orthocoronavirinae, Betacoronavirus, Embecovirus, Betacoronavirus 1, Human coronavirus OC43 (HCoV-OC43)
U3M704	U3M704_CVHOC	unreviewed	Spike glycoprotein (S glycoprotein) (E2) (Peplomer protein) [Cleaved into: Spike protein S1; Spike protein S2; Spike protein S2']	S	Human coronavirus OC43 (HCoV-OC43)	1360		Viruses, Riboviria, Nidovirales, Cornidovirineae, Coronaviridae, Orthocoronavirinae, Betacoronavirus, Embecovirus, Betacoronavirus 1, Human coronavirus OC43 (HCoV-OC43)
A0A140E065	A0A140E065_CVHOC	unreviewed	Spike glycoprotein (S glycoprotein) (E2) (Peplomer protein) [Cleaved into: Spike protein S1; Spike protein S2; Spike protein S2']	S	Human coronavirus OC43 (HCoV-OC43)	1359		Viruses, Riboviria, Nidovirales, Cornidovirineae, Coronaviridae, Orthocoronavirinae, Betacoronavirus, Embecovirus, Betacoronavirus 1, Human coronavirus OC43 (HCoV-OC43)
A0A1S5VGG0	A0A1S5VGG0_CVHOC	unreviewed	Spike glycoprotein (S glycoprotein) (E2) (Peplomer protein) [Cleaved into: Spike protein S1; Spike protein S2; Spike protein S2']	S	Human coronavirus OC43 (HCoV-OC43)	1359		Viruses, Riboviria, Nidovirales, Cornidovirineae, Coronaviridae, Orthocoronavirinae, Betacoronavirus, Embecovirus, Betacoronavirus 1, Human coronavirus OC43 (HCoV-OC43)
A0A1S5VGI8	A0A1S5VGI8_CVHOC	unreviewed	Spike glycoprotein (S glycoprotein) (E2) (Peplomer protein) [Cleaved into: Spike protein S1; Spike protein S2; Spike protein S2']	S	Human coronavirus OC43 (HCoV-OC43)	1359		Viruses, Riboviria, Nidovirales, Cornidovirineae, Coronaviridae, Orthocoronavirinae, Betacoronavirus, Embecovirus, Betacoronavirus 1, Human coronavirus OC43 (HCoV-OC43)
A0A1S5VGA9	A0A1S5VGA9_CVHOC	unreviewed	Spike glycoprotein (S glycoprotein) (E2) (Peplomer protein) [Cleaved into: Spike protein S1; Spike protein S2; Spike protein S2']	S	Human coronavirus OC43 (HCoV-OC43)	1359		Viruses, Riboviria, Nidovirales, Cornidovirineae, Coronaviridae, Orthocoronavirinae, Betacoronavirus, Embecovirus, Betacoronavirus 1, Human coronavirus OC43 (HCoV-OC43)
A0A1S5VGE0	A0A1S5VGE0_CVHOC	unreviewed	Spike glycoprotein (S glycoprotein) (E2) (Peplomer protein) [Cleaved into: Spike protein S1; Spike protein S2; Spike protein S2']	S	Human coronavirus OC43 (HCoV-OC43)	1359		Viruses, Riboviria, Nidovirales, Cornidovirineae, Coronaviridae, Orthocoronavirinae, Betacoronavirus, Embecovirus, Betacoronavirus 1, Human coronavirus OC43 (HCoV-OC43)
A0A2Z4HFP0	A0A2Z4HFP0_CVHOC	unreviewed	Spike glycoprotein (S glycoprotein) (E2) (Peplomer protein) [Cleaved into: Spike protein S1; Spike protein S2; Spike protein S2']	S	Human coronavirus OC43 (HCoV-OC43)	1359		Viruses, Riboviria, Nidovirales, Cornidovirineae, Coronaviridae, Orthocoronavirinae, Betacoronavirus, Embecovirus, Betacoronavirus 1, Human coronavirus OC43 (HCoV-OC43)
A0A2Z4HFQ2	A0A2Z4HFQ2_CVHOC	unreviewed	Spike glycoprotein (S glycoprotein) (E2) (Peplomer protein) [Cleaved into: Spike protein S1; Spike protein S2; Spike protein S2']	S	Human coronavirus OC43 (HCoV-OC43)	1359		Viruses, Riboviria, Nidovirales, Cornidovirineae, Coronaviridae, Orthocoronavirinae, Betacoronavirus, Embecovirus, Betacoronavirus 1, Human coronavirus OC43 (HCoV-OC43)
A0A2Z4HFJ2	A0A2Z4HFJ2_CVHOC	unreviewed	Spike glycoprotein (S glycoprotein) (E2) (Peplomer protein) [Cleaved into: Spike protein S1; Spike protein S2; Spike protein S2']	S	Human coronavirus OC43 (HCoV-OC43)	1359		Viruses, Riboviria, Nidovirales, Cornidovirineae, Coronaviridae, Orthocoronavirinae, Betacoronavirus, Embecovirus, Betacoronavirus 1, Human coronavirus OC43 (HCoV-OC43)
A0A0K0L9K1	A0A0K0L9K1_CVHOC	unreviewed	Spike glycoprotein (S glycoprotein) (E2) (Peplomer protein) [Cleaved into: Spike protein S1; Spike protein S2; Spike protein S2']	S	Human coronavirus OC43 (HCoV-OC43)	1358		Viruses, Riboviria, Nidovirales, Cornidovirineae, Coronaviridae, Orthocoronavirinae, Betacoronavirus, Embecovirus, Betacoronavirus 1, Human coronavirus OC43 (HCoV-OC43)
A0A224AU17	A0A224AU17_CVHOC	unreviewed	Spike glycoprotein (S glycoprotein) (E2) (Peplomer protein) [Cleaved into: Spike protein S1; Spike protein S2; Spike protein S2']	S	Human coronavirus OC43 (HCoV-OC43)	1358		Viruses, Riboviria, Nidovirales, Cornidovirineae, Coronaviridae, Orthocoronavirinae, Betacoronavirus, Embecovirus, Betacoronavirus 1, Human coronavirus OC43 (HCoV-OC43)
A0A0B4N6L4	A0A0B4N6L4_CVHOC	unreviewed	Spike glycoprotein (S glycoprotein) (E2) (Peplomer protein) [Cleaved into: Spike protein S1; Spike protein S2; Spike protein S2']	S	Human coronavirus OC43 (HCoV-OC43)	1358		Viruses, Riboviria, Nidovirales, Cornidovirineae, Coronaviridae, Orthocoronavirinae, Betacoronavirus, Embecovirus, Betacoronavirus 1, Human coronavirus OC43 (HCoV-OC43)
A0A0G2RC96	A0A0G2RC96_CVHOC	unreviewed	Spike glycoprotein (S glycoprotein) (E2) (Peplomer protein) [Cleaved into: Spike protein S1; Spike protein S2; Spike protein S2']	S	Human coronavirus OC43 (HCoV-OC43)	1358		Viruses, Riboviria, Nidovirales, Cornidovirineae, Coronaviridae, Orthocoronavirinae, Betacoronavirus, Embecovirus, Betacoronavirus 1, Human coronavirus OC43 (HCoV-OC43)
A0A482KBY9	A0A482KBY9_CVHOC	unreviewed	Spike glycoprotein (S glycoprotein) (E2) (Peplomer protein) [Cleaved into: Spike protein S1; Spike protein S2; Spike protein S2']	S	Human coronavirus OC43 (HCoV-OC43)	1358		Viruses, Riboviria, Nidovirales, Cornidovirineae, Coronaviridae, Orthocoronavirinae, Betacoronavirus, Embecovirus, Betacoronavirus 1, Human coronavirus OC43 (HCoV-OC43)
A0A3S6FHK6	A0A3S6FHK6_CVHOC	unreviewed	Spike glycoprotein (S glycoprotein) (E2) (Peplomer protein) [Cleaved into: Spike protein S1; Spike protein S2; Spike protein S2']	S	Human coronavirus OC43 (HCoV-OC43)	1358		Viruses, Riboviria, Nidovirales, Cornidovirineae, Coronaviridae, Orthocoronavirinae, Betacoronavirus, Embecovirus, Betacoronavirus 1, Human coronavirus OC43 (HCoV-OC43)
A0A0G2RCA3	A0A0G2RCA3_CVHOC	unreviewed	Spike glycoprotein (S glycoprotein) (E2) (Peplomer protein) [Cleaved into: Spike protein S1; Spike protein S2; Spike protein S2']	S	Human coronavirus OC43 (HCoV-OC43)	1358		Viruses, Riboviria, Nidovirales, Cornidovirineae, Coronaviridae, Orthocoronavirinae, Betacoronavirus, Embecovirus, Betacoronavirus 1, Human coronavirus OC43 (HCoV-OC43)
A0A482K9I9	A0A482K9I9_CVHOC	unreviewed	Spike glycoprotein (S glycoprotein) (E2) (Peplomer protein) [Cleaved into: Spike protein S1; Spike protein S2; Spike protein S2']	S	Human coronavirus OC43 (HCoV-OC43)	1358		Viruses, Riboviria, Nidovirales, Cornidovirineae, Coronaviridae, Orthocoronavirinae, Betacoronavirus, Embecovirus, Betacoronavirus 1, Human coronavirus OC43 (HCoV-OC43)
A0A1S5VGC7	A0A1S5VGC7_CVHOC	unreviewed	Spike glycoprotein (S glycoprotein) (E2) (Peplomer protein) [Cleaved into: Spike protein S1; Spike protein S2; Spike protein S2']	S	Human coronavirus OC43 (HCoV-OC43)	1358		Viruses, Riboviria, Nidovirales, Cornidovirineae, Coronaviridae, Orthocoronavirinae, Betacoronavirus, Embecovirus, Betacoronavirus 1, Human coronavirus OC43 (HCoV-OC43)
A0A1V0PKZ7	A0A1V0PKZ7_CVHOC	unreviewed	Spike glycoprotein (S glycoprotein) (E2) (Peplomer protein) [Cleaved into: Spike protein S1; Spike protein S2; Spike protein S2']	S	Human coronavirus OC43 (HCoV-OC43)	1358		Viruses, Riboviria, Nidovirales, Cornidovirineae, Coronaviridae, Orthocoronavirinae, Betacoronavirus, Embecovirus, Betacoronavirus 1, Human coronavirus OC43 (HCoV-OC43)
A0A224AUD8	A0A224AUD8_CVHOC	unreviewed	Spike glycoprotein (S glycoprotein) (E2) (Peplomer protein) [Cleaved into: Spike protein S1; Spike protein S2; Spike protein S2']	S	Human coronavirus OC43 (HCoV-OC43)	1358		Viruses, Riboviria, Nidovirales, Cornidovirineae, Coronaviridae, Orthocoronavirinae, Betacoronavirus, Embecovirus, Betacoronavirus 1, Human coronavirus OC43 (HCoV-OC43)
A0A513ZT10	A0A513ZT10_CVHOC	unreviewed	Spike glycoprotein (S glycoprotein) (E2) (Peplomer protein) [Cleaved into: Spike protein S1; Spike protein S2; Spike protein S2']	S	Human coronavirus OC43 (HCoV-OC43)	1358		Viruses, Riboviria, Nidovirales, Cornidovirineae, Coronaviridae, Orthocoronavirinae, Betacoronavirus, Embecovirus, Betacoronavirus 1, Human coronavirus OC43 (HCoV-OC43)
A0A385H6F5	A0A385H6F5_CVHOC	unreviewed	Spike glycoprotein (S glycoprotein) (E2) (Peplomer protein) [Cleaved into: Spike protein S1; Spike protein S2; Spike protein S2']	S	Human coronavirus OC43 (HCoV-OC43)	1358		Viruses, Riboviria, Nidovirales, Cornidovirineae, Coronaviridae, Orthocoronavirinae, Betacoronavirus, Embecovirus, Betacoronavirus 1, Human coronavirus OC43 (HCoV-OC43)
A0A1S5VGD3	A0A1S5VGD3_CVHOC	unreviewed	Spike glycoprotein (S glycoprotein) (E2) (Peplomer protein) [Cleaved into: Spike protein S1; Spike protein S2; Spike protein S2']	S	Human coronavirus OC43 (HCoV-OC43)	1358		Viruses, Riboviria, Nidovirales, Cornidovirineae, Coronaviridae, Orthocoronavirinae, Betacoronavirus, Embecovirus, Betacoronavirus 1, Human coronavirus OC43 (HCoV-OC43)
A0A3S6FIX6	A0A3S6FIX6_CVHOC	unreviewed	Spike glycoprotein (S glycoprotein) (E2) (Peplomer protein) [Cleaved into: Spike protein S1; Spike protein S2; Spike protein S2']	S	Human coronavirus OC43 (HCoV-OC43)	1358		Viruses, Riboviria, Nidovirales, Cornidovirineae, Coronaviridae, Orthocoronavirinae, Betacoronavirus, Embecovirus, Betacoronavirus 1, Human coronavirus OC43 (HCoV-OC43)
A0A3S6FHR2	A0A3S6FHR2_CVHOC	unreviewed	Spike glycoprotein (S glycoprotein) (E2) (Peplomer protein) [Cleaved into: Spike protein S1; Spike protein S2; Spike protein S2']	S	Human coronavirus OC43 (HCoV-OC43)	1358		Viruses, Riboviria, Nidovirales, Cornidovirineae, Coronaviridae, Orthocoronavirinae, Betacoronavirus, Embecovirus, Betacoronavirus 1, Human coronavirus OC43 (HCoV-OC43)
A0A0B4N7J3	A0A0B4N7J3_CVHOC	unreviewed	Spike glycoprotein (S glycoprotein) (E2) (Peplomer protein) [Cleaved into: Spike protein S1; Spike protein S2; Spike protein S2']	S	Human coronavirus OC43 (HCoV-OC43)	1358		Viruses, Riboviria, Nidovirales, Cornidovirineae, Coronaviridae, Orthocoronavirinae, Betacoronavirus, Embecovirus, Betacoronavirus 1, Human coronavirus OC43 (HCoV-OC43)
A0A0B4N7I9	A0A0B4N7I9_CVHOC	unreviewed	Spike glycoprotein (S glycoprotein) (E2) (Peplomer protein) [Cleaved into: Spike protein S1; Spike protein S2; Spike protein S2']	S	Human coronavirus OC43 (HCoV-OC43)	1358		Viruses, Riboviria, Nidovirales, Cornidovirineae, Coronaviridae, Orthocoronavirinae, Betacoronavirus, Embecovirus, Betacoronavirus 1, Human coronavirus OC43 (HCoV-OC43)
A0A1C8Z4S1	A0A1C8Z4S1_CVHOC	unreviewed	Spike glycoprotein (S glycoprotein) (E2) (Peplomer protein) [Cleaved into: Spike protein S1; Spike protein S2; Spike protein S2']	S	Human coronavirus OC43 (HCoV-OC43)	1358		Viruses, Riboviria, Nidovirales, Cornidovirineae, Coronaviridae, Orthocoronavirinae, Betacoronavirus, Embecovirus, Betacoronavirus 1, Human coronavirus OC43 (HCoV-OC43)
A0A0B4N702	A0A0B4N702_CVHOC	unreviewed	Spike glycoprotein (S glycoprotein) (E2) (Peplomer protein) [Cleaved into: Spike protein S1; Spike protein S2; Spike protein S2']	S	Human coronavirus OC43 (HCoV-OC43)	1358		Viruses, Riboviria, Nidovirales, Cornidovirineae, Coronaviridae, Orthocoronavirinae, Betacoronavirus, Embecovirus, Betacoronavirus 1, Human coronavirus OC43 (HCoV-OC43)
A0A0K0L9E5	A0A0K0L9E5_CVHOC	unreviewed	Spike glycoprotein (S glycoprotein) (E2) (Peplomer protein) [Cleaved into: Spike protein S1; Spike protein S2; Spike protein S2']	S	Human coronavirus OC43 (HCoV-OC43)	1358		Viruses, Riboviria, Nidovirales, Cornidovirineae, Coronaviridae, Orthocoronavirinae, Betacoronavirus, Embecovirus, Betacoronavirus 1, Human coronavirus OC43 (HCoV-OC43)
A0A0G2RCD5	A0A0G2RCD5_CVHOC	unreviewed	Spike glycoprotein (S glycoprotein) (E2) (Peplomer protein) [Cleaved into: Spike protein S1; Spike protein S2; Spike protein S2']	S	Human coronavirus OC43 (HCoV-OC43)	1358		Viruses, Riboviria, Nidovirales, Cornidovirineae, Coronaviridae, Orthocoronavirinae, Betacoronavirus, Embecovirus, Betacoronavirus 1, Human coronavirus OC43 (HCoV-OC43)
A0A0B4N694	A0A0B4N694_CVHOC	unreviewed	Spike glycoprotein (S glycoprotein) (E2) (Peplomer protein) [Cleaved into: Spike protein S1; Spike protein S2; Spike protein S2']	S	Human coronavirus OC43 (HCoV-OC43)	1358		Viruses, Riboviria, Nidovirales, Cornidovirineae, Coronaviridae, Orthocoronavirinae, Betacoronavirus, Embecovirus, Betacoronavirus 1, Human coronavirus OC43 (HCoV-OC43)
A0A0A0YL58	A0A0A0YL58_CVHOC	unreviewed	Spike glycoprotein (S glycoprotein) (E2) (Peplomer protein) [Cleaved into: Spike protein S1; Spike protein S2; Spike protein S2']	S	Human coronavirus OC43 (HCoV-OC43)	1358		Viruses, Riboviria, Nidovirales, Cornidovirineae, Coronaviridae, Orthocoronavirinae, Betacoronavirus, Embecovirus, Betacoronavirus 1, Human coronavirus OC43 (HCoV-OC43)
A0A0B4N6M2	A0A0B4N6M2_CVHOC	unreviewed	Spike glycoprotein (S glycoprotein) (E2) (Peplomer protein) [Cleaved into: Spike protein S1; Spike protein S2; Spike protein S2']	S	Human coronavirus OC43 (HCoV-OC43)	1358		Viruses, Riboviria, Nidovirales, Cornidovirineae, Coronaviridae, Orthocoronavirinae, Betacoronavirus, Embecovirus, Betacoronavirus 1, Human coronavirus OC43 (HCoV-OC43)
A0A0B4N5Y2	A0A0B4N5Y2_CVHOC	unreviewed	Spike glycoprotein (S glycoprotein) (E2) (Peplomer protein) [Cleaved into: Spike protein S1; Spike protein S2; Spike protein S2']	S	Human coronavirus OC43 (HCoV-OC43)	1358		Viruses, Riboviria, Nidovirales, Cornidovirineae, Coronaviridae, Orthocoronavirinae, Betacoronavirus, Embecovirus, Betacoronavirus 1, Human coronavirus OC43 (HCoV-OC43)
A0A482KES2	A0A482KES2_CVHOC	unreviewed	Spike glycoprotein (S glycoprotein) (E2) (Peplomer protein) [Cleaved into: Spike protein S1; Spike protein S2; Spike protein S2']	S	Human coronavirus OC43 (HCoV-OC43)	1358		Viruses, Riboviria, Nidovirales, Cornidovirineae, Coronaviridae, Orthocoronavirinae, Betacoronavirus, Embecovirus, Betacoronavirus 1, Human coronavirus OC43 (HCoV-OC43)
A0A0B4N6M3	A0A0B4N6M3_CVHOC	unreviewed	Spike glycoprotein (S glycoprotein) (E2) (Peplomer protein) [Cleaved into: Spike protein S1; Spike protein S2; Spike protein S2']	S	Human coronavirus OC43 (HCoV-OC43)	1358		Viruses, Riboviria, Nidovirales, Cornidovirineae, Coronaviridae, Orthocoronavirinae, Betacoronavirus, Embecovirus, Betacoronavirus 1, Human coronavirus OC43 (HCoV-OC43)
A0A1L7H9A4	A0A1L7H9A4_CVHOC	unreviewed	Spike glycoprotein (S glycoprotein) (E2) (Peplomer protein) [Cleaved into: Spike protein S1; Spike protein S2; Spike protein S2']	S	Human coronavirus OC43 (HCoV-OC43)	1358		Viruses, Riboviria, Nidovirales, Cornidovirineae, Coronaviridae, Orthocoronavirinae, Betacoronavirus, Embecovirus, Betacoronavirus 1, Human coronavirus OC43 (HCoV-OC43)
A0A0B4N7L0	A0A0B4N7L0_CVHOC	unreviewed	Spike glycoprotein (S glycoprotein) (E2) (Peplomer protein) [Cleaved into: Spike protein S1; Spike protein S2; Spike protein S2']	S	Human coronavirus OC43 (HCoV-OC43)	1358		Viruses, Riboviria, Nidovirales, Cornidovirineae, Coronaviridae, Orthocoronavirinae, Betacoronavirus, Embecovirus, Betacoronavirus 1, Human coronavirus OC43 (HCoV-OC43)
A0A385H6K9	A0A385H6K9_CVHOC	unreviewed	Spike glycoprotein (S glycoprotein) (E2) (Peplomer protein) [Cleaved into: Spike protein S1; Spike protein S2; Spike protein S2']	S	Human coronavirus OC43 (HCoV-OC43)	1358		Viruses, Riboviria, Nidovirales, Cornidovirineae, Coronaviridae, Orthocoronavirinae, Betacoronavirus, Embecovirus, Betacoronavirus 1, Human coronavirus OC43 (HCoV-OC43)
A0A0B4N6A6	A0A0B4N6A6_CVHOC	unreviewed	Spike glycoprotein (S glycoprotein) (E2) (Peplomer protein) [Cleaved into: Spike protein S1; Spike protein S2; Spike protein S2']	S	Human coronavirus OC43 (HCoV-OC43)	1358		Viruses, Riboviria, Nidovirales, Cornidovirineae, Coronaviridae, Orthocoronavirinae, Betacoronavirus, Embecovirus, Betacoronavirus 1, Human coronavirus OC43 (HCoV-OC43)
A0A0B4N6A9	A0A0B4N6A9_CVHOC	unreviewed	Spike glycoprotein (S glycoprotein) (E2) (Peplomer protein) [Cleaved into: Spike protein S1; Spike protein S2; Spike protein S2']	S	Human coronavirus OC43 (HCoV-OC43)	1358		Viruses, Riboviria, Nidovirales, Cornidovirineae, Coronaviridae, Orthocoronavirinae, Betacoronavirus, Embecovirus, Betacoronavirus 1, Human coronavirus OC43 (HCoV-OC43)
A0A2P1ZWW3	A0A2P1ZWW3_CVHOC	unreviewed	Spike glycoprotein (S glycoprotein) (E2) (Peplomer protein) [Cleaved into: Spike protein S1; Spike protein S2; Spike protein S2']	S	Human coronavirus OC43 (HCoV-OC43)	1358		Viruses, Riboviria, Nidovirales, Cornidovirineae, Coronaviridae, Orthocoronavirinae, Betacoronavirus, Embecovirus, Betacoronavirus 1, Human coronavirus OC43 (HCoV-OC43)
A0A482K8T8	A0A482K8T8_CVHOC	unreviewed	Spike glycoprotein (S glycoprotein) (E2) (Peplomer protein) [Cleaved into: Spike protein S1; Spike protein S2; Spike protein S2']	S	Human coronavirus OC43 (HCoV-OC43)	1358		Viruses, Riboviria, Nidovirales, Cornidovirineae, Coronaviridae, Orthocoronavirinae, Betacoronavirus, Embecovirus, Betacoronavirus 1, Human coronavirus OC43 (HCoV-OC43)
A0A224ANC0	A0A224ANC0_CVHOC	unreviewed	Spike glycoprotein (S glycoprotein) (E2) (Peplomer protein) [Cleaved into: Spike protein S1; Spike protein S2; Spike protein S2']	S	Human coronavirus OC43 (HCoV-OC43)	1358		Viruses, Riboviria, Nidovirales, Cornidovirineae, Coronaviridae, Orthocoronavirinae, Betacoronavirus, Embecovirus, Betacoronavirus 1, Human coronavirus OC43 (HCoV-OC43)
A0A0G2RCB2	A0A0G2RCB2_CVHOC	unreviewed	Spike glycoprotein (S glycoprotein) (E2) (Peplomer protein) [Cleaved into: Spike protein S1; Spike protein S2; Spike protein S2']	S	Human coronavirus OC43 (HCoV-OC43)	1358		Viruses, Riboviria, Nidovirales, Cornidovirineae, Coronaviridae, Orthocoronavirinae, Betacoronavirus, Embecovirus, Betacoronavirus 1, Human coronavirus OC43 (HCoV-OC43)
A0A1W6DZU1	A0A1W6DZU1_CVHOC	unreviewed	Spike glycoprotein (S glycoprotein) (E2) (Peplomer protein) [Cleaved into: Spike protein S1; Spike protein S2; Spike protein S2']	S	Human coronavirus OC43 (HCoV-OC43)	1358		Viruses, Riboviria, Nidovirales, Cornidovirineae, Coronaviridae, Orthocoronavirinae, Betacoronavirus, Embecovirus, Betacoronavirus 1, Human coronavirus OC43 (HCoV-OC43)
A0A1S5VGK6	A0A1S5VGK6_CVHOC	unreviewed	Spike glycoprotein (S glycoprotein) (E2) (Peplomer protein) [Cleaved into: Spike protein S1; Spike protein S2; Spike protein S2']	S	Human coronavirus OC43 (HCoV-OC43)	1358		Viruses, Riboviria, Nidovirales, Cornidovirineae, Coronaviridae, Orthocoronavirinae, Betacoronavirus, Embecovirus, Betacoronavirus 1, Human coronavirus OC43 (HCoV-OC43)
A0A3S6FHE0	A0A3S6FHE0_CVHOC	unreviewed	Spike glycoprotein (S glycoprotein) (E2) (Peplomer protein) [Cleaved into: Spike protein S1; Spike protein S2; Spike protein S2']	S	Human coronavirus OC43 (HCoV-OC43)	1358		Viruses, Riboviria, Nidovirales, Cornidovirineae, Coronaviridae, Orthocoronavirinae, Betacoronavirus, Embecovirus, Betacoronavirus 1, Human coronavirus OC43 (HCoV-OC43)
A0A1W6E033	A0A1W6E033_CVHOC	unreviewed	Spike glycoprotein (S glycoprotein) (E2) (Peplomer protein) [Cleaved into: Spike protein S1; Spike protein S2; Spike protein S2']	S	Human coronavirus OC43 (HCoV-OC43)	1358		Viruses, Riboviria, Nidovirales, Cornidovirineae, Coronaviridae, Orthocoronavirinae, Betacoronavirus, Embecovirus, Betacoronavirus 1, Human coronavirus OC43 (HCoV-OC43)
A0A3S6FHE5	A0A3S6FHE5_CVHOC	unreviewed	Spike glycoprotein (S glycoprotein) (E2) (Peplomer protein) [Cleaved into: Spike protein S1; Spike protein S2; Spike protein S2']	S	Human coronavirus OC43 (HCoV-OC43)	1358		Viruses, Riboviria, Nidovirales, Cornidovirineae, Coronaviridae, Orthocoronavirinae, Betacoronavirus, Embecovirus, Betacoronavirus 1, Human coronavirus OC43 (HCoV-OC43)
A0A3S6FH27	A0A3S6FH27_CVHOC	unreviewed	Spike glycoprotein (S glycoprotein) (E2) (Peplomer protein) [Cleaved into: Spike protein S1; Spike protein S2; Spike protein S2']	S	Human coronavirus OC43 (HCoV-OC43)	1358		Viruses, Riboviria, Nidovirales, Cornidovirineae, Coronaviridae, Orthocoronavirinae, Betacoronavirus, Embecovirus, Betacoronavirus 1, Human coronavirus OC43 (HCoV-OC43)
A0A0K0KPB6	A0A0K0KPB6_CVHOC	unreviewed	Spike glycoprotein (S glycoprotein) (E2) (Peplomer protein) [Cleaved into: Spike protein S1; Spike protein S2; Spike protein S2']	S	Human coronavirus OC43 (HCoV-OC43)	1358		Viruses, Riboviria, Nidovirales, Cornidovirineae, Coronaviridae, Orthocoronavirinae, Betacoronavirus, Embecovirus, Betacoronavirus 1, Human coronavirus OC43 (HCoV-OC43)
A0A3S6FHI0	A0A3S6FHI0_CVHOC	unreviewed	Spike glycoprotein (S glycoprotein) (E2) (Peplomer protein) [Cleaved into: Spike protein S1; Spike protein S2; Spike protein S2']	S	Human coronavirus OC43 (HCoV-OC43)	1358		Viruses, Riboviria, Nidovirales, Cornidovirineae, Coronaviridae, Orthocoronavirinae, Betacoronavirus, Embecovirus, Betacoronavirus 1, Human coronavirus OC43 (HCoV-OC43)
A0A385H5S2	A0A385H5S2_CVHOC	unreviewed	Spike glycoprotein (S glycoprotein) (E2) (Peplomer protein) [Cleaved into: Spike protein S1; Spike protein S2; Spike protein S2']	S	Human coronavirus OC43 (HCoV-OC43)	1358		Viruses, Riboviria, Nidovirales, Cornidovirineae, Coronaviridae, Orthocoronavirinae, Betacoronavirus, Embecovirus, Betacoronavirus 1, Human coronavirus OC43 (HCoV-OC43)
A0A385H6N0	A0A385H6N0_CVHOC	unreviewed	Spike glycoprotein (S glycoprotein) (E2) (Peplomer protein) [Cleaved into: Spike protein S1; Spike protein S2; Spike protein S2']	S	Human coronavirus OC43 (HCoV-OC43)	1358		Viruses, Riboviria, Nidovirales, Cornidovirineae, Coronaviridae, Orthocoronavirinae, Betacoronavirus, Embecovirus, Betacoronavirus 1, Human coronavirus OC43 (HCoV-OC43)
A0A385H631	A0A385H631_CVHOC	unreviewed	Spike glycoprotein (S glycoprotein) (E2) (Peplomer protein) [Cleaved into: Spike protein S1; Spike protein S2; Spike protein S2']	S	Human coronavirus OC43 (HCoV-OC43)	1358		Viruses, Riboviria, Nidovirales, Cornidovirineae, Coronaviridae, Orthocoronavirinae, Betacoronavirus, Embecovirus, Betacoronavirus 1, Human coronavirus OC43 (HCoV-OC43)
A0A385H603	A0A385H603_CVHOC	unreviewed	Spike glycoprotein (S glycoprotein) (E2) (Peplomer protein) [Cleaved into: Spike protein S1; Spike protein S2; Spike protein S2']	S	Human coronavirus OC43 (HCoV-OC43)	1358		Viruses, Riboviria, Nidovirales, Cornidovirineae, Coronaviridae, Orthocoronavirinae, Betacoronavirus, Embecovirus, Betacoronavirus 1, Human coronavirus OC43 (HCoV-OC43)
A0A0B4N6Z9	A0A0B4N6Z9_CVHOC	unreviewed	Spike glycoprotein (S glycoprotein) (E2) (Peplomer protein) [Cleaved into: Spike protein S1; Spike protein S2; Spike protein S2']	S	Human coronavirus OC43 (HCoV-OC43)	1358		Viruses, Riboviria, Nidovirales, Cornidovirineae, Coronaviridae, Orthocoronavirinae, Betacoronavirus, Embecovirus, Betacoronavirus 1, Human coronavirus OC43 (HCoV-OC43)
A0A385H6K1	A0A385H6K1_CVHOC	unreviewed	Spike glycoprotein (S glycoprotein) (E2) (Peplomer protein) [Cleaved into: Spike protein S1; Spike protein S2; Spike protein S2']	S	Human coronavirus OC43 (HCoV-OC43)	1358		Viruses, Riboviria, Nidovirales, Cornidovirineae, Coronaviridae, Orthocoronavirinae, Betacoronavirus, Embecovirus, Betacoronavirus 1, Human coronavirus OC43 (HCoV-OC43)
A0A0A0YKA3	A0A0A0YKA3_CVHOC	unreviewed	Spike glycoprotein (S glycoprotein) (E2) (Peplomer protein) [Cleaved into: Spike protein S1; Spike protein S2; Spike protein S2']	S	Human coronavirus OC43 (HCoV-OC43)	1358		Viruses, Riboviria, Nidovirales, Cornidovirineae, Coronaviridae, Orthocoronavirinae, Betacoronavirus, Embecovirus, Betacoronavirus 1, Human coronavirus OC43 (HCoV-OC43)
A0A1L7H999	A0A1L7H999_CVHOC	unreviewed	Spike glycoprotein (S glycoprotein) (E2) (Peplomer protein) [Cleaved into: Spike protein S1; Spike protein S2; Spike protein S2']	S	Human coronavirus OC43 (HCoV-OC43)	1358		Viruses, Riboviria, Nidovirales, Cornidovirineae, Coronaviridae, Orthocoronavirinae, Betacoronavirus, Embecovirus, Betacoronavirus 1, Human coronavirus OC43 (HCoV-OC43)
A0A1V0E0Z3	A0A1V0E0Z3_CVHOC	unreviewed	Spike glycoprotein (S glycoprotein) (E2) (Peplomer protein) [Cleaved into: Spike protein S1; Spike protein S2; Spike protein S2']	S	Human coronavirus OC43 (HCoV-OC43)	1358		Viruses, Riboviria, Nidovirales, Cornidovirineae, Coronaviridae, Orthocoronavirinae, Betacoronavirus, Embecovirus, Betacoronavirus 1, Human coronavirus OC43 (HCoV-OC43)
A0A0B4N611	A0A0B4N611_CVHOC	unreviewed	Spike glycoprotein (S glycoprotein) (E2) (Peplomer protein) [Cleaved into: Spike protein S1; Spike protein S2; Spike protein S2']	S	Human coronavirus OC43 (HCoV-OC43)	1358		Viruses, Riboviria, Nidovirales, Cornidovirineae, Coronaviridae, Orthocoronavirinae, Betacoronavirus, Embecovirus, Betacoronavirus 1, Human coronavirus OC43 (HCoV-OC43)
A0A0B4N7J1	A0A0B4N7J1_CVHOC	unreviewed	Spike glycoprotein (S glycoprotein) (E2) (Peplomer protein) [Cleaved into: Spike protein S1; Spike protein S2; Spike protein S2']	S	Human coronavirus OC43 (HCoV-OC43)	1358		Viruses, Riboviria, Nidovirales, Cornidovirineae, Coronaviridae, Orthocoronavirinae, Betacoronavirus, Embecovirus, Betacoronavirus 1, Human coronavirus OC43 (HCoV-OC43)
A0A0B4N5Z0	A0A0B4N5Z0_CVHOC	unreviewed	Spike glycoprotein (S glycoprotein) (E2) (Peplomer protein) [Cleaved into: Spike protein S1; Spike protein S2; Spike protein S2']	S	Human coronavirus OC43 (HCoV-OC43)	1358		Viruses, Riboviria, Nidovirales, Cornidovirineae, Coronaviridae, Orthocoronavirinae, Betacoronavirus, Embecovirus, Betacoronavirus 1, Human coronavirus OC43 (HCoV-OC43)
A0A0B4N716	A0A0B4N716_CVHOC	unreviewed	Spike glycoprotein (S glycoprotein) (E2) (Peplomer protein) [Cleaved into: Spike protein S1; Spike protein S2; Spike protein S2']	S	Human coronavirus OC43 (HCoV-OC43)	1358		Viruses, Riboviria, Nidovirales, Cornidovirineae, Coronaviridae, Orthocoronavirinae, Betacoronavirus, Embecovirus, Betacoronavirus 1, Human coronavirus OC43 (HCoV-OC43)
A0A3S6FHL4	A0A3S6FHL4_CVHOC	unreviewed	Spike glycoprotein (S glycoprotein) (E2) (Peplomer protein) [Cleaved into: Spike protein S1; Spike protein S2; Spike protein S2']	S	Human coronavirus OC43 (HCoV-OC43)	1358		Viruses, Riboviria, Nidovirales, Cornidovirineae, Coronaviridae, Orthocoronavirinae, Betacoronavirus, Embecovirus, Betacoronavirus 1, Human coronavirus OC43 (HCoV-OC43)
A0A0B4N6L9	A0A0B4N6L9_CVHOC	unreviewed	Spike glycoprotein (S glycoprotein) (E2) (Peplomer protein) [Cleaved into: Spike protein S1; Spike protein S2; Spike protein S2']	S	Human coronavirus OC43 (HCoV-OC43)	1358		Viruses, Riboviria, Nidovirales, Cornidovirineae, Coronaviridae, Orthocoronavirinae, Betacoronavirus, Embecovirus, Betacoronavirus 1, Human coronavirus OC43 (HCoV-OC43)
A0A0B4N711	A0A0B4N711_CVHOC	unreviewed	Spike glycoprotein (S glycoprotein) (E2) (Peplomer protein) [Cleaved into: Spike protein S1; Spike protein S2; Spike protein S2']	S	Human coronavirus OC43 (HCoV-OC43)	1358		Viruses, Riboviria, Nidovirales, Cornidovirineae, Coronaviridae, Orthocoronavirinae, Betacoronavirus, Embecovirus, Betacoronavirus 1, Human coronavirus OC43 (HCoV-OC43)
A0A0B4N6B2	A0A0B4N6B2_CVHOC	unreviewed	Spike glycoprotein (S glycoprotein) (E2) (Peplomer protein) [Cleaved into: Spike protein S1; Spike protein S2; Spike protein S2']	S	Human coronavirus OC43 (HCoV-OC43)	1358		Viruses, Riboviria, Nidovirales, Cornidovirineae, Coronaviridae, Orthocoronavirinae, Betacoronavirus, Embecovirus, Betacoronavirus 1, Human coronavirus OC43 (HCoV-OC43)
A0A0K0KPR8	A0A0K0KPR8_CVHOC	unreviewed	Spike glycoprotein (S glycoprotein) (E2) (Peplomer protein) [Cleaved into: Spike protein S1; Spike protein S2; Spike protein S2']	S	Human coronavirus OC43 (HCoV-OC43)	1358		Viruses, Riboviria, Nidovirales, Cornidovirineae, Coronaviridae, Orthocoronavirinae, Betacoronavirus, Embecovirus, Betacoronavirus 1, Human coronavirus OC43 (HCoV-OC43)
A0A0B4N6K8	A0A0B4N6K8_CVHOC	unreviewed	Spike glycoprotein (S glycoprotein) (E2) (Peplomer protein) [Cleaved into: Spike protein S1; Spike protein S2; Spike protein S2']	S	Human coronavirus OC43 (HCoV-OC43)	1358		Viruses, Riboviria, Nidovirales, Cornidovirineae, Coronaviridae, Orthocoronavirinae, Betacoronavirus, Embecovirus, Betacoronavirus 1, Human coronavirus OC43 (HCoV-OC43)
A0A0B4N6B6	A0A0B4N6B6_CVHOC	unreviewed	Spike glycoprotein (S glycoprotein) (E2) (Peplomer protein) [Cleaved into: Spike protein S1; Spike protein S2; Spike protein S2']	S	Human coronavirus OC43 (HCoV-OC43)	1358		Viruses, Riboviria, Nidovirales, Cornidovirineae, Coronaviridae, Orthocoronavirinae, Betacoronavirus, Embecovirus, Betacoronavirus 1, Human coronavirus OC43 (HCoV-OC43)
A0A0B4N708	A0A0B4N708_CVHOC	unreviewed	Spike glycoprotein (S glycoprotein) (E2) (Peplomer protein) [Cleaved into: Spike protein S1; Spike protein S2; Spike protein S2']	S	Human coronavirus OC43 (HCoV-OC43)	1358		Viruses, Riboviria, Nidovirales, Cornidovirineae, Coronaviridae, Orthocoronavirinae, Betacoronavirus, Embecovirus, Betacoronavirus 1, Human coronavirus OC43 (HCoV-OC43)
A0A1V0PL04	A0A1V0PL04_CVHOC	unreviewed	Spike glycoprotein (S glycoprotein) (E2) (Peplomer protein) [Cleaved into: Spike protein S1; Spike protein S2; Spike protein S2']	S	Human coronavirus OC43 (HCoV-OC43)	1358		Viruses, Riboviria, Nidovirales, Cornidovirineae, Coronaviridae, Orthocoronavirinae, Betacoronavirus, Embecovirus, Betacoronavirus 1, Human coronavirus OC43 (HCoV-OC43)
A0A0B4N6B8	A0A0B4N6B8_CVHOC	unreviewed	Spike glycoprotein (S glycoprotein) (E2) (Peplomer protein) [Cleaved into: Spike protein S1; Spike protein S2; Spike protein S2']	S	Human coronavirus OC43 (HCoV-OC43)	1358		Viruses, Riboviria, Nidovirales, Cornidovirineae, Coronaviridae, Orthocoronavirinae, Betacoronavirus, Embecovirus, Betacoronavirus 1, Human coronavirus OC43 (HCoV-OC43)
A0A0B4N699	A0A0B4N699_CVHOC	unreviewed	Spike glycoprotein (S glycoprotein) (E2) (Peplomer protein) [Cleaved into: Spike protein S1; Spike protein S2; Spike protein S2']	S	Human coronavirus OC43 (HCoV-OC43)	1358		Viruses, Riboviria, Nidovirales, Cornidovirineae, Coronaviridae, Orthocoronavirinae, Betacoronavirus, Embecovirus, Betacoronavirus 1, Human coronavirus OC43 (HCoV-OC43)
A0A0B4N7J5	A0A0B4N7J5_CVHOC	unreviewed	Spike glycoprotein (S glycoprotein) (E2) (Peplomer protein) [Cleaved into: Spike protein S1; Spike protein S2; Spike protein S2']	S	Human coronavirus OC43 (HCoV-OC43)	1358		Viruses, Riboviria, Nidovirales, Cornidovirineae, Coronaviridae, Orthocoronavirinae, Betacoronavirus, Embecovirus, Betacoronavirus 1, Human coronavirus OC43 (HCoV-OC43)
A0A0B4N6K0	A0A0B4N6K0_CVHOC	unreviewed	Spike glycoprotein (S glycoprotein) (E2) (Peplomer protein) [Cleaved into: Spike protein S1; Spike protein S2; Spike protein S2']	S	Human coronavirus OC43 (HCoV-OC43)	1358		Viruses, Riboviria, Nidovirales, Cornidovirineae, Coronaviridae, Orthocoronavirinae, Betacoronavirus, Embecovirus, Betacoronavirus 1, Human coronavirus OC43 (HCoV-OC43)
A0A1S5VGH2	A0A1S5VGH2_CVHOC	unreviewed	Spike glycoprotein (S glycoprotein) (E2) (Peplomer protein) [Cleaved into: Spike protein S1; Spike protein S2; Spike protein S2']	S	Human coronavirus OC43 (HCoV-OC43)	1358		Viruses, Riboviria, Nidovirales, Cornidovirineae, Coronaviridae, Orthocoronavirinae, Betacoronavirus, Embecovirus, Betacoronavirus 1, Human coronavirus OC43 (HCoV-OC43)
A0A1W6DZR8	A0A1W6DZR8_CVHOC	unreviewed	Spike glycoprotein (S glycoprotein) (E2) (Peplomer protein) [Cleaved into: Spike protein S1; Spike protein S2; Spike protein S2']	S	Human coronavirus OC43 (HCoV-OC43)	1358		Viruses, Riboviria, Nidovirales, Cornidovirineae, Coronaviridae, Orthocoronavirinae, Betacoronavirus, Embecovirus, Betacoronavirus 1, Human coronavirus OC43 (HCoV-OC43)
A0A0B4N6K3	A0A0B4N6K3_CVHOC	unreviewed	Spike glycoprotein (S glycoprotein) (E2) (Peplomer protein) [Cleaved into: Spike protein S1; Spike protein S2; Spike protein S2']	S	Human coronavirus OC43 (HCoV-OC43)	1358		Viruses, Riboviria, Nidovirales, Cornidovirineae, Coronaviridae, Orthocoronavirinae, Betacoronavirus, Embecovirus, Betacoronavirus 1, Human coronavirus OC43 (HCoV-OC43)
A0A0B4N6K6	A0A0B4N6K6_CVHOC	unreviewed	Spike glycoprotein (S glycoprotein) (E2) (Peplomer protein) [Cleaved into: Spike protein S1; Spike protein S2; Spike protein S2']	S	Human coronavirus OC43 (HCoV-OC43)	1358		Viruses, Riboviria, Nidovirales, Cornidovirineae, Coronaviridae, Orthocoronavirinae, Betacoronavirus, Embecovirus, Betacoronavirus 1, Human coronavirus OC43 (HCoV-OC43)
A0A0B4N5Z6	A0A0B4N5Z6_CVHOC	unreviewed	Spike glycoprotein (S glycoprotein) (E2) (Peplomer protein) [Cleaved into: Spike protein S1; Spike protein S2; Spike protein S2']	S	Human coronavirus OC43 (HCoV-OC43)	1358		Viruses, Riboviria, Nidovirales, Cornidovirineae, Coronaviridae, Orthocoronavirinae, Betacoronavirus, Embecovirus, Betacoronavirus 1, Human coronavirus OC43 (HCoV-OC43)
A0A385H5X7	A0A385H5X7_CVHOC	unreviewed	Spike glycoprotein (S glycoprotein) (E2) (Peplomer protein) [Cleaved into: Spike protein S1; Spike protein S2; Spike protein S2']	S	Human coronavirus OC43 (HCoV-OC43)	1358		Viruses, Riboviria, Nidovirales, Cornidovirineae, Coronaviridae, Orthocoronavirinae, Betacoronavirus, Embecovirus, Betacoronavirus 1, Human coronavirus OC43 (HCoV-OC43)
A0A1S5VGL6	A0A1S5VGL6_CVHOC	unreviewed	Spike glycoprotein (S glycoprotein) (E2) (Peplomer protein) [Cleaved into: Spike protein S1; Spike protein S2; Spike protein S2']	S	Human coronavirus OC43 (HCoV-OC43)	1358		Viruses, Riboviria, Nidovirales, Cornidovirineae, Coronaviridae, Orthocoronavirinae, Betacoronavirus, Embecovirus, Betacoronavirus 1, Human coronavirus OC43 (HCoV-OC43)
A0A0B4N608	A0A0B4N608_CVHOC	unreviewed	Spike glycoprotein (S glycoprotein) (E2) (Peplomer protein) [Cleaved into: Spike protein S1; Spike protein S2; Spike protein S2']	S	Human coronavirus OC43 (HCoV-OC43)	1358		Viruses, Riboviria, Nidovirales, Cornidovirineae, Coronaviridae, Orthocoronavirinae, Betacoronavirus, Embecovirus, Betacoronavirus 1, Human coronavirus OC43 (HCoV-OC43)
A0A1V0BZ81	A0A1V0BZ81_CVHOC	unreviewed	Spike glycoprotein (S glycoprotein) (E2) (Peplomer protein) [Cleaved into: Spike protein S1; Spike protein S2; Spike protein S2']	S	Human coronavirus OC43 (HCoV-OC43)	1358		Viruses, Riboviria, Nidovirales, Cornidovirineae, Coronaviridae, Orthocoronavirinae, Betacoronavirus, Embecovirus, Betacoronavirus 1, Human coronavirus OC43 (HCoV-OC43)
A0A1W6E034	A0A1W6E034_CVHOC	unreviewed	Spike glycoprotein (S glycoprotein) (E2) (Peplomer protein) [Cleaved into: Spike protein S1; Spike protein S2; Spike protein S2']	S	Human coronavirus OC43 (HCoV-OC43)	1358		Viruses, Riboviria, Nidovirales, Cornidovirineae, Coronaviridae, Orthocoronavirinae, Betacoronavirus, Embecovirus, Betacoronavirus 1, Human coronavirus OC43 (HCoV-OC43)
A0A0B4N604	A0A0B4N604_CVHOC	unreviewed	Spike glycoprotein (S glycoprotein) (E2) (Peplomer protein) [Cleaved into: Spike protein S1; Spike protein S2; Spike protein S2']	S	Human coronavirus OC43 (HCoV-OC43)	1358		Viruses, Riboviria, Nidovirales, Cornidovirineae, Coronaviridae, Orthocoronavirinae, Betacoronavirus, Embecovirus, Betacoronavirus 1, Human coronavirus OC43 (HCoV-OC43)
A0A0B4N6A4	A0A0B4N6A4_CVHOC	unreviewed	Spike glycoprotein (S glycoprotein) (E2) (Peplomer protein) [Cleaved into: Spike protein S1; Spike protein S2; Spike protein S2']	S	Human coronavirus OC43 (HCoV-OC43)	1358		Viruses, Riboviria, Nidovirales, Cornidovirineae, Coronaviridae, Orthocoronavirinae, Betacoronavirus, Embecovirus, Betacoronavirus 1, Human coronavirus OC43 (HCoV-OC43)
A0A3S6FHK8	A0A3S6FHK8_CVHOC	unreviewed	Spike glycoprotein (S glycoprotein) (E2) (Peplomer protein) [Cleaved into: Spike protein S1; Spike protein S2; Spike protein S2']	S	Human coronavirus OC43 (HCoV-OC43)	1358		Viruses, Riboviria, Nidovirales, Cornidovirineae, Coronaviridae, Orthocoronavirinae, Betacoronavirus, Embecovirus, Betacoronavirus 1, Human coronavirus OC43 (HCoV-OC43)
A0A0G2RD21	A0A0G2RD21_CVHOC	unreviewed	Spike glycoprotein (S glycoprotein) (E2) (Peplomer protein) [Cleaved into: Spike protein S1; Spike protein S2; Spike protein S2']	S	Human coronavirus OC43 (HCoV-OC43)	1356		Viruses, Riboviria, Nidovirales, Cornidovirineae, Coronaviridae, Orthocoronavirinae, Betacoronavirus, Embecovirus, Betacoronavirus 1, Human coronavirus OC43 (HCoV-OC43)
U3M7L4	U3M7L4_CVHOC	unreviewed	Spike glycoprotein (S glycoprotein) (E2) (Peplomer protein) [Cleaved into: Spike protein S1; Spike protein S2; Spike protein S2']	S	Human coronavirus OC43 (HCoV-OC43)	1356		Viruses, Riboviria, Nidovirales, Cornidovirineae, Coronaviridae, Orthocoronavirinae, Betacoronavirus, Embecovirus, Betacoronavirus 1, Human coronavirus OC43 (HCoV-OC43)
U3M6B4	U3M6B4_CVHOC	unreviewed	Spike glycoprotein (S glycoprotein) (E2) (Peplomer protein) [Cleaved into: Spike protein S1; Spike protein S2; Spike protein S2']	S	Human coronavirus OC43 (HCoV-OC43)	1356		Viruses, Riboviria, Nidovirales, Cornidovirineae, Coronaviridae, Orthocoronavirinae, Betacoronavirus, Embecovirus, Betacoronavirus 1, Human coronavirus OC43 (HCoV-OC43)
A0A0G2RCC7	A0A0G2RCC7_CVHOC	unreviewed	Spike glycoprotein (S glycoprotein) (E2) (Peplomer protein) [Cleaved into: Spike protein S1; Spike protein S2; Spike protein S2']	S	Human coronavirus OC43 (HCoV-OC43)	1356		Viruses, Riboviria, Nidovirales, Cornidovirineae, Coronaviridae, Orthocoronavirinae, Betacoronavirus, Embecovirus, Betacoronavirus 1, Human coronavirus OC43 (HCoV-OC43)
U3M7L8	U3M7L8_CVHOC	unreviewed	Spike glycoprotein (S glycoprotein) (E2) (Peplomer protein) [Cleaved into: Spike protein S1; Spike protein S2; Spike protein S2']	S	Human coronavirus OC43 (HCoV-OC43)	1356		Viruses, Riboviria, Nidovirales, Cornidovirineae, Coronaviridae, Orthocoronavirinae, Betacoronavirus, Embecovirus, Betacoronavirus 1, Human coronavirus OC43 (HCoV-OC43)
U3M712	U3M712_CVHOC	unreviewed	Spike glycoprotein (S glycoprotein) (E2) (Peplomer protein) [Cleaved into: Spike protein S1; Spike protein S2; Spike protein S2']	S	Human coronavirus OC43 (HCoV-OC43)	1356		Viruses, Riboviria, Nidovirales, Cornidovirineae, Coronaviridae, Orthocoronavirinae, Betacoronavirus, Embecovirus, Betacoronavirus 1, Human coronavirus OC43 (HCoV-OC43)
A0A0G2RC97	A0A0G2RC97_CVHOC	unreviewed	Spike glycoprotein (S glycoprotein) (E2) (Peplomer protein) [Cleaved into: Spike protein S1; Spike protein S2; Spike protein S2']	S	Human coronavirus OC43 (HCoV-OC43)	1356		Viruses, Riboviria, Nidovirales, Cornidovirineae, Coronaviridae, Orthocoronavirinae, Betacoronavirus, Embecovirus, Betacoronavirus 1, Human coronavirus OC43 (HCoV-OC43)
A0A2D1QW75	A0A2D1QW75_CVHOC	unreviewed	Spike glycoprotein (S glycoprotein) (E2) (Peplomer protein) [Cleaved into: Spike protein S1; Spike protein S2; Spike protein S2']	S	Human coronavirus OC43 (HCoV-OC43)	1356		Viruses, Riboviria, Nidovirales, Cornidovirineae, Coronaviridae, Orthocoronavirinae, Betacoronavirus, Embecovirus, Betacoronavirus 1, Human coronavirus OC43 (HCoV-OC43)
U3M6X0	U3M6X0_CVHOC	unreviewed	Spike glycoprotein (S glycoprotein) (E2) (Peplomer protein) [Cleaved into: Spike protein S1; Spike protein S2; Spike protein S2']	S	Human coronavirus OC43 (HCoV-OC43)	1356		Viruses, Riboviria, Nidovirales, Cornidovirineae, Coronaviridae, Orthocoronavirinae, Betacoronavirus, Embecovirus, Betacoronavirus 1, Human coronavirus OC43 (HCoV-OC43)
U3M6V9	U3M6V9_CVHOC	unreviewed	Spike glycoprotein (S glycoprotein) (E2) (Peplomer protein) [Cleaved into: Spike protein S1; Spike protein S2; Spike protein S2']	S	Human coronavirus OC43 (HCoV-OC43)	1356		Viruses, Riboviria, Nidovirales, Cornidovirineae, Coronaviridae, Orthocoronavirinae, Betacoronavirus, Embecovirus, Betacoronavirus 1, Human coronavirus OC43 (HCoV-OC43)
U3M6X6	U3M6X6_CVHOC	unreviewed	Spike glycoprotein (S glycoprotein) (E2) (Peplomer protein) [Cleaved into: Spike protein S1; Spike protein S2; Spike protein S2']	S	Human coronavirus OC43 (HCoV-OC43)	1356		Viruses, Riboviria, Nidovirales, Cornidovirineae, Coronaviridae, Orthocoronavirinae, Betacoronavirus, Embecovirus, Betacoronavirus 1, Human coronavirus OC43 (HCoV-OC43)
U3M6B2	U3M6B2_CVHOC	unreviewed	Spike glycoprotein (S glycoprotein) (E2) (Peplomer protein) [Cleaved into: Spike protein S1; Spike protein S2; Spike protein S2']	S	Human coronavirus OC43 (HCoV-OC43)	1356		Viruses, Riboviria, Nidovirales, Cornidovirineae, Coronaviridae, Orthocoronavirinae, Betacoronavirus, Embecovirus, Betacoronavirus 1, Human coronavirus OC43 (HCoV-OC43)
U3M716	U3M716_CVHOC	unreviewed	Spike glycoprotein (S glycoprotein) (E2) (Peplomer protein) [Cleaved into: Spike protein S1; Spike protein S2; Spike protein S2']	S	Human coronavirus OC43 (HCoV-OC43)	1356		Viruses, Riboviria, Nidovirales, Cornidovirineae, Coronaviridae, Orthocoronavirinae, Betacoronavirus, Embecovirus, Betacoronavirus 1, Human coronavirus OC43 (HCoV-OC43)
U3M7P4	U3M7P4_CVHOC	unreviewed	Spike glycoprotein (S glycoprotein) (E2) (Peplomer protein) [Cleaved into: Spike protein S1; Spike protein S2; Spike protein S2']	S	Human coronavirus OC43 (HCoV-OC43)	1356		Viruses, Riboviria, Nidovirales, Cornidovirineae, Coronaviridae, Orthocoronavirinae, Betacoronavirus, Embecovirus, Betacoronavirus 1, Human coronavirus OC43 (HCoV-OC43)
U3M6B6	U3M6B6_CVHOC	unreviewed	Spike glycoprotein (S glycoprotein) (E2) (Peplomer protein) [Cleaved into: Spike protein S1; Spike protein S2; Spike protein S2']	S	Human coronavirus OC43 (HCoV-OC43)	1356		Viruses, Riboviria, Nidovirales, Cornidovirineae, Coronaviridae, Orthocoronavirinae, Betacoronavirus, Embecovirus, Betacoronavirus 1, Human coronavirus OC43 (HCoV-OC43)
U3M7N2	U3M7N2_CVHOC	unreviewed	Spike glycoprotein (S glycoprotein) (E2) (Peplomer protein) [Cleaved into: Spike protein S1; Spike protein S2; Spike protein S2']	S	Human coronavirus OC43 (HCoV-OC43)	1356		Viruses, Riboviria, Nidovirales, Cornidovirineae, Coronaviridae, Orthocoronavirinae, Betacoronavirus, Embecovirus, Betacoronavirus 1, Human coronavirus OC43 (HCoV-OC43)
A0A0G2RC85	A0A0G2RC85_CVHOC	unreviewed	Spike glycoprotein (S glycoprotein) (E2) (Peplomer protein) [Cleaved into: Spike protein S1; Spike protein S2; Spike protein S2']	S	Human coronavirus OC43 (HCoV-OC43)	1353		Viruses, Riboviria, Nidovirales, Cornidovirineae, Coronaviridae, Orthocoronavirinae, Betacoronavirus, Embecovirus, Betacoronavirus 1, Human coronavirus OC43 (HCoV-OC43)
Q696P8	Q696P8_CVHOC	unreviewed	Spike glycoprotein (S glycoprotein) (E2) (Peplomer protein) [Cleaved into: Spike protein S1; Spike protein S2; Spike protein S2']	S	Human coronavirus OC43 (HCoV-OC43)	1353		Viruses, Riboviria, Nidovirales, Cornidovirineae, Coronaviridae, Orthocoronavirinae, Betacoronavirus, Embecovirus, Betacoronavirus 1, Human coronavirus OC43 (HCoV-OC43)
A0A2H4Z0B1	A0A2H4Z0B1_9BETC	unreviewed	Spike glycoprotein (S glycoprotein) (E2) (Peplomer protein) [Cleaved into: Spike protein S1; Spike protein S2; Spike protein S2']	S	Porcine hemagglutinating encephalomyelitis virus	1349		Viruses, Riboviria, Nidovirales, Cornidovirineae, Coronaviridae, Orthocoronavirinae, Betacoronavirus, Embecovirus, Betacoronavirus 1, Porcine hemagglutinating encephalomyelitis virus
A0A2R4KSS6	A0A2R4KSS6_9BETC	unreviewed	Spike glycoprotein (S glycoprotein) (E2) (Peplomer protein) [Cleaved into: Spike protein S1; Spike protein S2; Spike protein S2']	S	Porcine hemagglutinating encephalomyelitis virus	1349		Viruses, Riboviria, Nidovirales, Cornidovirineae, Coronaviridae, Orthocoronavirinae, Betacoronavirus, Embecovirus, Betacoronavirus 1, Porcine hemagglutinating encephalomyelitis virus
Q2QKN3	Q2QKN3_9BETC	unreviewed	Spike glycoprotein (S glycoprotein) (E2) (Peplomer protein) [Cleaved into: Spike protein S1; Spike protein S2; Spike protein S2']	S	Porcine hemagglutinating encephalomyelitis virus	1349		Viruses, Riboviria, Nidovirales, Cornidovirineae, Coronaviridae, Orthocoronavirinae, Betacoronavirus, Embecovirus, Betacoronavirus 1, Porcine hemagglutinating encephalomyelitis virus
A0A1V0IG25	A0A1V0IG25_9BETC	unreviewed	Spike glycoprotein (S glycoprotein) (E2) (Peplomer protein) [Cleaved into: Spike protein S1; Spike protein S2; Spike protein S2']	S	Porcine hemagglutinating encephalomyelitis virus	1349		Viruses, Riboviria, Nidovirales, Cornidovirineae, Coronaviridae, Orthocoronavirinae, Betacoronavirus, Embecovirus, Betacoronavirus 1, Porcine hemagglutinating encephalomyelitis virus
A0A1V0IG63	A0A1V0IG63_9BETC	unreviewed	Spike glycoprotein (S glycoprotein) (E2) (Peplomer protein) [Cleaved into: Spike protein S1; Spike protein S2; Spike protein S2']	S	Porcine hemagglutinating encephalomyelitis virus	1348		Viruses, Riboviria, Nidovirales, Cornidovirineae, Coronaviridae, Orthocoronavirinae, Betacoronavirus, Embecovirus, Betacoronavirus 1, Porcine hemagglutinating encephalomyelitis virus
A0A1Z2WUW0	A0A1Z2WUW0_9BETC	unreviewed	Spike glycoprotein (S glycoprotein) (E2) (Peplomer protein) [Cleaved into: Spike protein S1; Spike protein S2; Spike protein S2']	S	Porcine hemagglutinating encephalomyelitis virus	1348		Viruses, Riboviria, Nidovirales, Cornidovirineae, Coronaviridae, Orthocoronavirinae, Betacoronavirus, Embecovirus, Betacoronavirus 1, Porcine hemagglutinating encephalomyelitis virus
A0A1V0IG18	A0A1V0IG18_9BETC	unreviewed	Spike glycoprotein (S glycoprotein) (E2) (Peplomer protein) [Cleaved into: Spike protein S1; Spike protein S2; Spike protein S2']	S	Porcine hemagglutinating encephalomyelitis virus	1348		Viruses, Riboviria, Nidovirales, Cornidovirineae, Coronaviridae, Orthocoronavirinae, Betacoronavirus, Embecovirus, Betacoronavirus 1, Porcine hemagglutinating encephalomyelitis virus
A0A1V0IGA5	A0A1V0IGA5_9BETC	unreviewed	Spike glycoprotein (S glycoprotein) (E2) (Peplomer protein) [Cleaved into: Spike protein S1; Spike protein S2; Spike protein S2']	S	Porcine hemagglutinating encephalomyelitis virus	1348		Viruses, Riboviria, Nidovirales, Cornidovirineae, Coronaviridae, Orthocoronavirinae, Betacoronavirus, Embecovirus, Betacoronavirus 1, Porcine hemagglutinating encephalomyelitis virus
A0A3T0IBK5	A0A3T0IBK5_9BETC	unreviewed	Spike glycoprotein (S glycoprotein) (E2) (Peplomer protein) [Cleaved into: Spike protein S1; Spike protein S2; Spike protein S2']	S	Yak coronavirus	1363		Viruses, Riboviria, Nidovirales, Cornidovirineae, Coronaviridae, Orthocoronavirinae, Betacoronavirus, Embecovirus, Betacoronavirus 1, Yak coronavirus
A0A3Q9R3K4	A0A3Q9R3K4_9BETC	unreviewed	Spike glycoprotein (S glycoprotein) (E2) (Peplomer protein) [Cleaved into: Spike protein S1; Spike protein S2; Spike protein S2']	S	Yak coronavirus	1363		Viruses, Riboviria, Nidovirales, Cornidovirineae, Coronaviridae, Orthocoronavirinae, Betacoronavirus, Embecovirus, Betacoronavirus 1, Yak coronavirus
A0A3Q9R3V2	A0A3Q9R3V2_9BETC	unreviewed	Spike glycoprotein (S glycoprotein) (E2) (Peplomer protein) [Cleaved into: Spike protein S1; Spike protein S2; Spike protein S2']	S	Yak coronavirus	1363		Viruses, Riboviria, Nidovirales, Cornidovirineae, Coronaviridae, Orthocoronavirinae, Betacoronavirus, Embecovirus, Betacoronavirus 1, Yak coronavirus
A0A0A7UZR7	A0A0A7UZR7_9BETC	unreviewed	Spike glycoprotein (S glycoprotein) (E2) (Peplomer protein) [Cleaved into: Spike protein S1; Spike protein S2; Spike protein S2']	S	Betacoronavirus HKU24	1358		Viruses, Riboviria, Nidovirales, Cornidovirineae, Coronaviridae, Orthocoronavirinae, Betacoronavirus, Embecovirus, China Rattus coronavirus HKU24, Betacoronavirus HKU24
U3NAI2	U3NAI2_CVHK1	unreviewed	Spike glycoprotein (S glycoprotein) (E2) (Peplomer protein) [Cleaved into: Spike protein S1; Spike protein S2; Spike protein S2']	S	Human coronavirus HKU1 (HCoV-HKU1)	1356		Viruses, Riboviria, Nidovirales, Cornidovirineae, Coronaviridae, Orthocoronavirinae, Betacoronavirus, Embecovirus, Human coronavirus HKU1 (HCoV-HKU1)
A0A140H1H9	A0A140H1H9_CVHK1	unreviewed	Spike glycoprotein (S glycoprotein) (E2) (Peplomer protein) [Cleaved into: Spike protein S1; Spike protein S2; Spike protein S2']	S	Human coronavirus HKU1 (HCoV-HKU1)	1356		Viruses, Riboviria, Nidovirales, Cornidovirineae, Coronaviridae, Orthocoronavirinae, Betacoronavirus, Embecovirus, Human coronavirus HKU1 (HCoV-HKU1)
A0A140H1H1	A0A140H1H1_CVHK1	unreviewed	Spike glycoprotein (S glycoprotein) (E2) (Peplomer protein) [Cleaved into: Spike protein S1; Spike protein S2; Spike protein S2']	S	Human coronavirus HKU1 (HCoV-HKU1)	1356		Viruses, Riboviria, Nidovirales, Cornidovirineae, Coronaviridae, Orthocoronavirinae, Betacoronavirus, Embecovirus, Human coronavirus HKU1 (HCoV-HKU1)
Q0ZJH3	Q0ZJH3_CVHK1	unreviewed	Spike glycoprotein (S glycoprotein) (E2) (Peplomer protein) [Cleaved into: Spike protein S1; Spike protein S2; Spike protein S2']	S	Human coronavirus HKU1 (HCoV-HKU1)	1356		Viruses, Riboviria, Nidovirales, Cornidovirineae, Coronaviridae, Orthocoronavirinae, Betacoronavirus, Embecovirus, Human coronavirus HKU1 (HCoV-HKU1)
U3N885	U3N885_CVHK1	unreviewed	Spike glycoprotein (S glycoprotein) (E2) (Peplomer protein) [Cleaved into: Spike protein S1; Spike protein S2; Spike protein S2']	S	Human coronavirus HKU1 (HCoV-HKU1)	1356		Viruses, Riboviria, Nidovirales, Cornidovirineae, Coronaviridae, Orthocoronavirinae, Betacoronavirus, Embecovirus, Human coronavirus HKU1 (HCoV-HKU1)
S5YGG8	S5YGG8_CVHK1	unreviewed	Spike glycoprotein (S glycoprotein) (E2) (Peplomer protein) [Cleaved into: Spike protein S1; Spike protein S2; Spike protein S2']	S	Human coronavirus HKU1 (HCoV-HKU1)	1356		Viruses, Riboviria, Nidovirales, Cornidovirineae, Coronaviridae, Orthocoronavirinae, Betacoronavirus, Embecovirus, Human coronavirus HKU1 (HCoV-HKU1)
Q19U37	Q19U37_CVHK1	unreviewed	Spike glycoprotein (S glycoprotein) (E2) (Peplomer protein) [Cleaved into: Spike protein S1; Spike protein S2; Spike protein S2']	S	Human coronavirus HKU1 (HCoV-HKU1)	1356		Viruses, Riboviria, Nidovirales, Cornidovirineae, Coronaviridae, Orthocoronavirinae, Betacoronavirus, Embecovirus, Human coronavirus HKU1 (HCoV-HKU1)
Q19U42	Q19U42_CVHK1	unreviewed	Spike glycoprotein (S glycoprotein) (E2) (Peplomer protein) [Cleaved into: Spike protein S1; Spike protein S2; Spike protein S2']	S	Human coronavirus HKU1 (HCoV-HKU1)	1356		Viruses, Riboviria, Nidovirales, Cornidovirineae, Coronaviridae, Orthocoronavirinae, Betacoronavirus, Embecovirus, Human coronavirus HKU1 (HCoV-HKU1)
U3N9S7	U3N9S7_CVHK1	unreviewed	Spike glycoprotein (S glycoprotein) (E2) (Peplomer protein) [Cleaved into: Spike protein S1; Spike protein S2; Spike protein S2']	S	Human coronavirus HKU1 (HCoV-HKU1)	1356		Viruses, Riboviria, Nidovirales, Cornidovirineae, Coronaviridae, Orthocoronavirinae, Betacoronavirus, Embecovirus, Human coronavirus HKU1 (HCoV-HKU1)
A0A224AU27	A0A224AU27_CVHK1	unreviewed	Spike glycoprotein (S glycoprotein) (E2) (Peplomer protein) [Cleaved into: Spike protein S1; Spike protein S2; Spike protein S2']	S	Human coronavirus HKU1 (HCoV-HKU1)	1356		Viruses, Riboviria, Nidovirales, Cornidovirineae, Coronaviridae, Orthocoronavirinae, Betacoronavirus, Embecovirus, Human coronavirus HKU1 (HCoV-HKU1)
Q19U48	Q19U48_CVHK1	unreviewed	Spike glycoprotein (S glycoprotein) (E2) (Peplomer protein) [Cleaved into: Spike protein S1; Spike protein S2; Spike protein S2']	S	Human coronavirus HKU1 (HCoV-HKU1)	1356		Viruses, Riboviria, Nidovirales, Cornidovirineae, Coronaviridae, Orthocoronavirinae, Betacoronavirus, Embecovirus, Human coronavirus HKU1 (HCoV-HKU1)
Q19U49	Q19U49_CVHK1	unreviewed	Spike glycoprotein (S glycoprotein) (E2) (Peplomer protein) [Cleaved into: Spike protein S1; Spike protein S2; Spike protein S2']	S	Human coronavirus HKU1 (HCoV-HKU1)	1356		Viruses, Riboviria, Nidovirales, Cornidovirineae, Coronaviridae, Orthocoronavirinae, Betacoronavirus, Embecovirus, Human coronavirus HKU1 (HCoV-HKU1)
Q19U47	Q19U47_CVHK1	unreviewed	Spike glycoprotein (S glycoprotein) (E2) (Peplomer protein) [Cleaved into: Spike protein S1; Spike protein S2; Spike protein S2']	S	Human coronavirus HKU1 (HCoV-HKU1)	1356		Viruses, Riboviria, Nidovirales, Cornidovirineae, Coronaviridae, Orthocoronavirinae, Betacoronavirus, Embecovirus, Human coronavirus HKU1 (HCoV-HKU1)
E0YJ44	E0YJ44_CVHK1	unreviewed	Spike glycoprotein (S glycoprotein) (E2) (Peplomer protein) [Cleaved into: Spike protein S1; Spike protein S2; Spike protein S2']	S	Human coronavirus HKU1 (HCoV-HKU1)	1356		Viruses, Riboviria, Nidovirales, Cornidovirineae, Coronaviridae, Orthocoronavirinae, Betacoronavirus, Embecovirus, Human coronavirus HKU1 (HCoV-HKU1)
A0A1Y0EUZ8	A0A1Y0EUZ8_CVHK1	unreviewed	Spike glycoprotein (S glycoprotein) (E2) (Peplomer protein) [Cleaved into: Spike protein S1; Spike protein S2; Spike protein S2']	S	Human coronavirus HKU1 (HCoV-HKU1)	1356		Viruses, Riboviria, Nidovirales, Cornidovirineae, Coronaviridae, Orthocoronavirinae, Betacoronavirus, Embecovirus, Human coronavirus HKU1 (HCoV-HKU1)
S5YA28	S5YA28_CVHK1	unreviewed	Spike glycoprotein (S glycoprotein) (E2) (Peplomer protein) [Cleaved into: Spike protein S1; Spike protein S2; Spike protein S2']	S	Human coronavirus HKU1 (HCoV-HKU1)	1355		Viruses, Riboviria, Nidovirales, Cornidovirineae, Coronaviridae, Orthocoronavirinae, Betacoronavirus, Embecovirus, Human coronavirus HKU1 (HCoV-HKU1)
A0A224ANC9	A0A224ANC9_CVHK1	unreviewed	Spike glycoprotein (S glycoprotein) (E2) (Peplomer protein) [Cleaved into: Spike protein S1; Spike protein S2; Spike protein S2']	S	Human coronavirus HKU1 (HCoV-HKU1)	1352		Viruses, Riboviria, Nidovirales, Cornidovirineae, Coronaviridae, Orthocoronavirinae, Betacoronavirus, Embecovirus, Human coronavirus HKU1 (HCoV-HKU1)
S5ZBP3	S5ZBP3_CVHK1	unreviewed	Spike glycoprotein (S glycoprotein) (E2) (Peplomer protein) [Cleaved into: Spike protein S1; Spike protein S2; Spike protein S2']	S	Human coronavirus HKU1 (HCoV-HKU1)	1352		Viruses, Riboviria, Nidovirales, Cornidovirineae, Coronaviridae, Orthocoronavirinae, Betacoronavirus, Embecovirus, Human coronavirus HKU1 (HCoV-HKU1)
A0A1V0E0Z4	A0A1V0E0Z4_CVHK1	unreviewed	Spike glycoprotein (S glycoprotein) (E2) (Peplomer protein) [Cleaved into: Spike protein S1; Spike protein S2; Spike protein S2']	S	Human coronavirus HKU1 (HCoV-HKU1)	1352		Viruses, Riboviria, Nidovirales, Cornidovirineae, Coronaviridae, Orthocoronavirinae, Betacoronavirus, Embecovirus, Human coronavirus HKU1 (HCoV-HKU1)
A0A3G2KXL1	A0A3G2KXL1_CVHK1	unreviewed	Spike glycoprotein (S glycoprotein) (E2) (Peplomer protein) [Cleaved into: Spike protein S1; Spike protein S2; Spike protein S2']	S	Human coronavirus HKU1 (HCoV-HKU1)	1351		Viruses, Riboviria, Nidovirales, Cornidovirineae, Coronaviridae, Orthocoronavirinae, Betacoronavirus, Embecovirus, Human coronavirus HKU1 (HCoV-HKU1)
Q19U45	Q19U45_CVHK1	unreviewed	Spike glycoprotein (S glycoprotein) (E2) (Peplomer protein) [Cleaved into: Spike protein S1; Spike protein S2; Spike protein S2']	S	Human coronavirus HKU1 (HCoV-HKU1)	1351		Viruses, Riboviria, Nidovirales, Cornidovirineae, Coronaviridae, Orthocoronavirinae, Betacoronavirus, Embecovirus, Human coronavirus HKU1 (HCoV-HKU1)
Q0ZJI1	Q0ZJI1_CVHK1	unreviewed	Spike glycoprotein (S glycoprotein) (E2) (Peplomer protein) [Cleaved into: Spike protein S1; Spike protein S2; Spike protein S2']	S	Human coronavirus HKU1 (HCoV-HKU1)	1351		Viruses, Riboviria, Nidovirales, Cornidovirineae, Coronaviridae, Orthocoronavirinae, Betacoronavirus, Embecovirus, Human coronavirus HKU1 (HCoV-HKU1)
Q19U46	Q19U46_CVHK1	unreviewed	Spike glycoprotein (S glycoprotein) (E2) (Peplomer protein) [Cleaved into: Spike protein S1; Spike protein S2; Spike protein S2']	S	Human coronavirus HKU1 (HCoV-HKU1)	1351		Viruses, Riboviria, Nidovirales, Cornidovirineae, Coronaviridae, Orthocoronavirinae, Betacoronavirus, Embecovirus, Human coronavirus HKU1 (HCoV-HKU1)
A0A451ERM8	A0A451ERM8_CVHK1	unreviewed	Spike glycoprotein (S glycoprotein) (E2) (Peplomer protein) [Cleaved into: Spike protein S1; Spike protein S2; Spike protein S2']	S	Human coronavirus HKU1 (HCoV-HKU1)	1351		Viruses, Riboviria, Nidovirales, Cornidovirineae, Coronaviridae, Orthocoronavirinae, Betacoronavirus, Embecovirus, Human coronavirus HKU1 (HCoV-HKU1)
Q19U39	Q19U39_CVHK1	unreviewed	Spike glycoprotein (S glycoprotein) (E2) (Peplomer protein) [Cleaved into: Spike protein S1; Spike protein S2; Spike protein S2']	S	Human coronavirus HKU1 (HCoV-HKU1)	1351		Viruses, Riboviria, Nidovirales, Cornidovirineae, Coronaviridae, Orthocoronavirinae, Betacoronavirus, Embecovirus, Human coronavirus HKU1 (HCoV-HKU1)
Q19U40	Q19U40_CVHK1	unreviewed	Spike glycoprotein (S glycoprotein) (E2) (Peplomer protein) [Cleaved into: Spike protein S1; Spike protein S2; Spike protein S2']	S	Human coronavirus HKU1 (HCoV-HKU1)	1351		Viruses, Riboviria, Nidovirales, Cornidovirineae, Coronaviridae, Orthocoronavirinae, Betacoronavirus, Embecovirus, Human coronavirus HKU1 (HCoV-HKU1)
S5YA08	S5YA08_9BETC	unreviewed	Spike glycoprotein (S glycoprotein) (E2) (Peplomer protein) [Cleaved into: Spike protein S1; Spike protein S2; Spike protein S2']	S	Murine coronavirus	1324		Viruses, Riboviria, Nidovirales, Cornidovirineae, Coronaviridae, Orthocoronavirinae, Betacoronavirus, Embecovirus, Murine coronavirus
S5ZBM1	S5ZBM1_9BETC	unreviewed	Spike glycoprotein (S glycoprotein) (E2) (Peplomer protein) [Cleaved into: Spike protein S1; Spike protein S2; Spike protein S2']	S	Murine coronavirus	1324		Viruses, Riboviria, Nidovirales, Cornidovirineae, Coronaviridae, Orthocoronavirinae, Betacoronavirus, Embecovirus, Murine coronavirus
D4QFK1	D4QFK1_9BETC	unreviewed	Spike glycoprotein (S glycoprotein) (E2) (Peplomer protein) [Cleaved into: Spike protein S1; Spike protein S2; Spike protein S2']	S	Murine hepatitis virus	1378		Viruses, Riboviria, Nidovirales, Cornidovirineae, Coronaviridae, Orthocoronavirinae, Betacoronavirus, Embecovirus, Murine coronavirus, Murine hepatitis virus
Q83330	Q83330_9BETC	unreviewed	Spike glycoprotein (S glycoprotein) (E2) (Peplomer protein) [Cleaved into: Spike protein S1; Spike protein S2; Spike protein S2']	S	Murine hepatitis virus	1376		Viruses, Riboviria, Nidovirales, Cornidovirineae, Coronaviridae, Orthocoronavirinae, Betacoronavirus, Embecovirus, Murine coronavirus, Murine hepatitis virus
A0A2S0SZ25	A0A2S0SZ25_9BETC	unreviewed	Spike glycoprotein (S glycoprotein) (E2) (Peplomer protein) [Cleaved into: Spike protein S1; Spike protein S2; Spike protein S2']	S	Murine hepatitis virus	1367		Viruses, Riboviria, Nidovirales, Cornidovirineae, Coronaviridae, Orthocoronavirinae, Betacoronavirus, Embecovirus, Murine coronavirus, Murine hepatitis virus
A7U544	A7U544_9BETC	unreviewed	Spike glycoprotein (S glycoprotein) (E2) (Peplomer protein) [Cleaved into: Spike protein S1; Spike protein S2; Spike protein S2']	S	Murine hepatitis virus	1363		Viruses, Riboviria, Nidovirales, Cornidovirineae, Coronaviridae, Orthocoronavirinae, Betacoronavirus, Embecovirus, Murine coronavirus, Murine hepatitis virus
Q5ICX2	Q5ICX2_9BETC	unreviewed	Spike glycoprotein (S glycoprotein) (E2) (Peplomer protein) [Cleaved into: Spike protein S1; Spike protein S2; Spike protein S2']	S	Murine hepatitis virus	1362		Viruses, Riboviria, Nidovirales, Cornidovirineae, Coronaviridae, Orthocoronavirinae, Betacoronavirus, Embecovirus, Murine coronavirus, Murine hepatitis virus
P90210	P90210_9BETC	unreviewed	Spike glycoprotein (S glycoprotein) (E2) (Peplomer protein) [Cleaved into: Spike protein S1; Spike protein S2; Spike protein S2']	S	Murine hepatitis virus	1361		Viruses, Riboviria, Nidovirales, Cornidovirineae, Coronaviridae, Orthocoronavirinae, Betacoronavirus, Embecovirus, Murine coronavirus, Murine hepatitis virus
Q83331	Q83331_9BETC	unreviewed	Spike glycoprotein (S glycoprotein) (E2) (Peplomer protein) [Cleaved into: Spike protein S1; Spike protein S2; Spike protein S2']	S	Murine hepatitis virus	1361		Viruses, Riboviria, Nidovirales, Cornidovirineae, Coronaviridae, Orthocoronavirinae, Betacoronavirus, Embecovirus, Murine coronavirus, Murine hepatitis virus
Q9QD01	Q9QD01_9BETC	unreviewed	Spike glycoprotein (S glycoprotein) (E2) (Peplomer protein) [Cleaved into: Spike protein S1; Spike protein S2; Spike protein S2']	S	Murine hepatitis virus	1361		Viruses, Riboviria, Nidovirales, Cornidovirineae, Coronaviridae, Orthocoronavirinae, Betacoronavirus, Embecovirus, Murine coronavirus, Murine hepatitis virus
F1T0N1	F1T0N1_9BETC	unreviewed	Spike glycoprotein (S glycoprotein) (E2) (Peplomer protein) [Cleaved into: Spike protein S1; Spike protein S2; Spike protein S2']	S	Murine hepatitis virus	1361		Viruses, Riboviria, Nidovirales, Cornidovirineae, Coronaviridae, Orthocoronavirinae, Betacoronavirus, Embecovirus, Murine coronavirus, Murine hepatitis virus
D7PJY2	D7PJY2_9BETC	unreviewed	Spike glycoprotein (S glycoprotein) (E2) (Peplomer protein) [Cleaved into: Spike protein S1; Spike protein S2; Spike protein S2']	S	Murine hepatitis virus	1361		Viruses, Riboviria, Nidovirales, Cornidovirineae, Coronaviridae, Orthocoronavirinae, Betacoronavirus, Embecovirus, Murine coronavirus, Murine hepatitis virus
O55253	O55253_9BETC	unreviewed	Spike glycoprotein (S glycoprotein) (E2) (Peplomer protein) [Cleaved into: Spike protein S1; Spike protein S2; Spike protein S2']	S	Murine hepatitis virus	1360		Viruses, Riboviria, Nidovirales, Cornidovirineae, Coronaviridae, Orthocoronavirinae, Betacoronavirus, Embecovirus, Murine coronavirus, Murine hepatitis virus
Q6RI10	Q6RI10_9BETC	unreviewed	Spike glycoprotein (S glycoprotein) (E2) (Peplomer protein) [Cleaved into: Spike protein S1; Spike protein S2; Spike protein S2']	S	Murine hepatitis virus	1331		Viruses, Riboviria, Nidovirales, Cornidovirineae, Coronaviridae, Orthocoronavirinae, Betacoronavirus, Embecovirus, Murine coronavirus, Murine hepatitis virus
Q6RI11	Q6RI11_9BETC	unreviewed	Spike glycoprotein (S glycoprotein) (E2) (Peplomer protein) [Cleaved into: Spike protein S1; Spike protein S2; Spike protein S2']	S	Murine hepatitis virus	1331		Viruses, Riboviria, Nidovirales, Cornidovirineae, Coronaviridae, Orthocoronavirinae, Betacoronavirus, Embecovirus, Murine coronavirus, Murine hepatitis virus
Q6RI12	Q6RI12_9BETC	unreviewed	Spike glycoprotein (S glycoprotein) (E2) (Peplomer protein) [Cleaved into: Spike protein S1; Spike protein S2; Spike protein S2']	S	Murine hepatitis virus	1328		Viruses, Riboviria, Nidovirales, Cornidovirineae, Coronaviridae, Orthocoronavirinae, Betacoronavirus, Embecovirus, Murine coronavirus, Murine hepatitis virus
A0A2D1CIC0	A0A2D1CIC0_9BETC	unreviewed	Spike glycoprotein (S glycoprotein) (E2) (Peplomer protein) [Cleaved into: Spike protein S1; Spike protein S2; Spike protein S2']	S	Murine hepatitis virus	1324		Viruses, Riboviria, Nidovirales, Cornidovirineae, Coronaviridae, Orthocoronavirinae, Betacoronavirus, Embecovirus, Murine coronavirus, Murine hepatitis virus
Q9J3E7	Q9J3E7_9BETC	unreviewed	Spike glycoprotein (S glycoprotein) (E2) (Peplomer protein) [Cleaved into: Spike protein S1; Spike protein S2; Spike protein S2']	ORF3 S	Murine hepatitis virus	1324		Viruses, Riboviria, Nidovirales, Cornidovirineae, Coronaviridae, Orthocoronavirinae, Betacoronavirus, Embecovirus, Murine coronavirus, Murine hepatitis virus
A0A2D1CLX0	A0A2D1CLX0_9BETC	unreviewed	Spike glycoprotein (S glycoprotein) (E2) (Peplomer protein) [Cleaved into: Spike protein S1; Spike protein S2; Spike protein S2']	S	Murine hepatitis virus	1324		Viruses, Riboviria, Nidovirales, Cornidovirineae, Coronaviridae, Orthocoronavirinae, Betacoronavirus, Embecovirus, Murine coronavirus, Murine hepatitis virus
Q6RI13	Q6RI13_9BETC	unreviewed	Spike glycoprotein (S glycoprotein) (E2) (Peplomer protein) [Cleaved into: Spike protein S1; Spike protein S2; Spike protein S2']	S	Murine hepatitis virus	1324		Viruses, Riboviria, Nidovirales, Cornidovirineae, Coronaviridae, Orthocoronavirinae, Betacoronavirus, Embecovirus, Murine coronavirus, Murine hepatitis virus
Q9J3F1	Q9J3F1_9BETC	unreviewed	Spike glycoprotein (S glycoprotein) (E2) (Peplomer protein) [Cleaved into: Spike protein S1; Spike protein S2; Spike protein S2']	ORF3 S	Murine hepatitis virus	1321		Viruses, Riboviria, Nidovirales, Cornidovirineae, Coronaviridae, Orthocoronavirinae, Betacoronavirus, Embecovirus, Murine coronavirus, Murine hepatitis virus
Q77NQ7	Q77NQ7_CVM2	unreviewed	Spike glycoprotein (S glycoprotein) (E2) (Peplomer protein) [Cleaved into: Spike protein S1; Spike protein S2; Spike protein S2']	S	Murine coronavirus (strain 2) (MHV-2) (Murine hepatitis virus)	1361		Viruses, Riboviria, Nidovirales, Cornidovirineae, Coronaviridae, Orthocoronavirinae, Betacoronavirus, Embecovirus, Murine coronavirus, Murine hepatitis virus, Murine coronavirus (strain 2) (MHV-2) (Murine hepatitis virus)
C3VPE9	C3VPE9_CVMA5	unreviewed	Spike glycoprotein (S glycoprotein) (E2) (Peplomer protein) [Cleaved into: Spike protein S1; Spike protein S2; Spike protein S2']	S	Murine coronavirus (strain A59) (MHV-A59) (Murine hepatitis virus)	1324		Viruses, Riboviria, Nidovirales, Cornidovirineae, Coronaviridae, Orthocoronavirinae, Betacoronavirus, Embecovirus, Murine coronavirus, Murine hepatitis virus, Murine coronavirus (strain A59) (MHV-A59) (Murine hepatitis virus)
C0KYX9	C0KYX9_9BETC	unreviewed	Spike glycoprotein (S glycoprotein) (E2) (Peplomer protein) [Cleaved into: Spike protein S1; Spike protein S2; Spike protein S2']	S	Murine coronavirus inf-MHV-A59	1324		Viruses, Riboviria, Nidovirales, Cornidovirineae, Coronaviridae, Orthocoronavirinae, Betacoronavirus, Embecovirus, Murine coronavirus, Murine hepatitis virus, Murine coronavirus inf-MHV-A59
C0KYW1	C0KYW1_9BETC	unreviewed	Spike glycoprotein (S glycoprotein) (E2) (Peplomer protein) [Cleaved into: Spike protein S1; Spike protein S2; Spike protein S2']	S	Murine coronavirus MHV-1	1363		Viruses, Riboviria, Nidovirales, Cornidovirineae, Coronaviridae, Orthocoronavirinae, Betacoronavirus, Embecovirus, Murine coronavirus, Murine hepatitis virus, Murine coronavirus MHV-1
C0KYX0	C0KYX0_9BETC	unreviewed	Spike glycoprotein (S glycoprotein) (E2) (Peplomer protein) [Cleaved into: Spike protein S1; Spike protein S2; Spike protein S2']	S	Murine coronavirus MHV-3	1377		Viruses, Riboviria, Nidovirales, Cornidovirineae, Coronaviridae, Orthocoronavirinae, Betacoronavirus, Embecovirus, Murine coronavirus, Murine hepatitis virus, Murine coronavirus MHV-3
C0KYY9	C0KYY9_9BETC	unreviewed	Spike glycoprotein (S glycoprotein) (E2) (Peplomer protein) [Cleaved into: Spike protein S1; Spike protein S2; Spike protein S2']	S	Murine coronavirus MHV-JHM.IA	1376		Viruses, Riboviria, Nidovirales, Cornidovirineae, Coronaviridae, Orthocoronavirinae, Betacoronavirus, Embecovirus, Murine coronavirus, Murine hepatitis virus, Murine coronavirus MHV-JHM.IA
C0KYR1	C0KYR1_9BETC	unreviewed	Spike glycoprotein (S glycoprotein) (E2) (Peplomer protein) [Cleaved into: Spike protein S1; Spike protein S2; Spike protein S2']	S	Murine coronavirus RA59/R13	1324		Viruses, Riboviria, Nidovirales, Cornidovirineae, Coronaviridae, Orthocoronavirinae, Betacoronavirus, Embecovirus, Murine coronavirus, Murine hepatitis virus, Murine coronavirus RA59/R13
C0KYT1	C0KYT1_9BETC	unreviewed	Spike glycoprotein (S glycoprotein) (E2) (Peplomer protein) [Cleaved into: Spike protein S1; Spike protein S2; Spike protein S2']	S	Murine coronavirus RA59/SJHM	1376		Viruses, Riboviria, Nidovirales, Cornidovirineae, Coronaviridae, Orthocoronavirinae, Betacoronavirus, Embecovirus, Murine coronavirus, Murine hepatitis virus, Murine coronavirus RA59/SJHM
C0KYU0	C0KYU0_9BETC	unreviewed	Spike glycoprotein (S glycoprotein) (E2) (Peplomer protein) [Cleaved into: Spike protein S1; Spike protein S2; Spike protein S2']	S	Murine coronavirus repA59/RJHM	1376		Viruses, Riboviria, Nidovirales, Cornidovirineae, Coronaviridae, Orthocoronavirinae, Betacoronavirus, Embecovirus, Murine coronavirus, Murine hepatitis virus, Murine coronavirus repA59/RJHM
C0KZ00	C0KZ00_9BETC	unreviewed	Spike glycoprotein (S glycoprotein) (E2) (Peplomer protein) [Cleaved into: Spike protein S1; Spike protein S2; Spike protein S2']	S	Murine coronavirus repJHM/RA59	1324		Viruses, Riboviria, Nidovirales, Cornidovirineae, Coronaviridae, Orthocoronavirinae, Betacoronavirus, Embecovirus, Murine coronavirus, Murine hepatitis virus, Murine coronavirus repJHM/RA59
C0KYS1	C0KYS1_9BETC	unreviewed	Spike glycoprotein (S glycoprotein) (E2) (Peplomer protein) [Cleaved into: Spike protein S1; Spike protein S2; Spike protein S2']	S	Murine coronavirus RJHM/A	1376		Viruses, Riboviria, Nidovirales, Cornidovirineae, Coronaviridae, Orthocoronavirinae, Betacoronavirus, Embecovirus, Murine coronavirus, Murine hepatitis virus, Murine coronavirus RJHM/A
C0KYV1	C0KYV1_9BETC	unreviewed	Spike glycoprotein (S glycoprotein) (E2) (Peplomer protein) [Cleaved into: Spike protein S1; Spike protein S2; Spike protein S2']	S	Murine coronavirus SA59/RJHM	1324		Viruses, Riboviria, Nidovirales, Cornidovirineae, Coronaviridae, Orthocoronavirinae, Betacoronavirus, Embecovirus, Murine coronavirus, Murine hepatitis virus, Murine coronavirus SA59/RJHM
Q77NN1	Q77NN1_9BETC	unreviewed	Spike glycoprotein (S glycoprotein) (E2) (Peplomer protein) [Cleaved into: Spike protein S1; Spike protein S2; Spike protein S2']	orf3 S	Murine hepatitis virus strain ML-11	1361		Viruses, Riboviria, Nidovirales, Cornidovirineae, Coronaviridae, Orthocoronavirinae, Betacoronavirus, Embecovirus, Murine coronavirus, Murine hepatitis virus, Murine hepatitis virus strain ML-11
H9BZX9	H9BZX9_9BETC	unreviewed	Spike glycoprotein (S glycoprotein) (E2) (Peplomer protein) [Cleaved into: Spike protein S1; Spike protein S2; Spike protein S2']	S	Murine hepatitis virus strain S/3239-17	1361		Viruses, Riboviria, Nidovirales, Cornidovirineae, Coronaviridae, Orthocoronavirinae, Betacoronavirus, Embecovirus, Murine coronavirus, Murine hepatitis virus, Murine hepatitis virus strain S/3239-17
I1TMH2	I1TMH2_9BETC	unreviewed	Spike glycoprotein (S glycoprotein) (E2) (Peplomer protein) [Cleaved into: Spike protein S1; Spike protein S2; Spike protein S2']	S	Rat coronavirus	1360		Viruses, Riboviria, Nidovirales, Cornidovirineae, Coronaviridae, Orthocoronavirinae, Betacoronavirus, Embecovirus, Murine coronavirus, Rat coronavirus
I1TMG2	I1TMG2_9BETC	unreviewed	Spike glycoprotein (S glycoprotein) (E2) (Peplomer protein) [Cleaved into: Spike protein S1; Spike protein S2; Spike protein S2']	S	Rat coronavirus	1360		Viruses, Riboviria, Nidovirales, Cornidovirineae, Coronaviridae, Orthocoronavirinae, Betacoronavirus, Embecovirus, Murine coronavirus, Rat coronavirus
C6GHS2	C6GHS2_9BETC	unreviewed	Spike glycoprotein (S glycoprotein) (E2) (Peplomer protein) [Cleaved into: Spike protein S1; Spike protein S2; Spike protein S2']	S	Rat coronavirus Parker	1360		Viruses, Riboviria, Nidovirales, Cornidovirineae, Coronaviridae, Orthocoronavirinae, Betacoronavirus, Embecovirus, Murine coronavirus, Rat coronavirus, Rat coronavirus Parker
A0A088DJY6	A0A088DJY6_9BETC	unreviewed	Spike protein		Bat Hp-betacoronavirus/Zhejiang2013	1317		Viruses, Riboviria, Nidovirales, Cornidovirineae, Coronaviridae, Orthocoronavirinae, Betacoronavirus, Hibecovirus, Bat Hp-betacoronavirus Zhejiang2013, Bat Hp-betacoronavirus/Zhejiang2013
S4WZQ1	S4WZQ1_BCHK4	unreviewed	Spike glycoprotein (S glycoprotein) (E2) (Peplomer protein) [Cleaved into: Spike protein S1; Spike protein S2; Spike protein S2']	S	Bat coronavirus HKU4 (BtCoV) (BtCoV/HKU4/2004)	1352		Viruses, Riboviria, Nidovirales, Cornidovirineae, Coronaviridae, Orthocoronavirinae, Betacoronavirus, Merbecovirus, Bat coronavirus HKU4 (BtCoV) (BtCoV/HKU4/2004)
S4WWQ3	S4WWQ3_BCHK4	unreviewed	Spike glycoprotein (S glycoprotein) (E2) (Peplomer protein) [Cleaved into: Spike protein S1; Spike protein S2; Spike protein S2']	S	Bat coronavirus HKU4 (BtCoV) (BtCoV/HKU4/2004)	1352		Viruses, Riboviria, Nidovirales, Cornidovirineae, Coronaviridae, Orthocoronavirinae, Betacoronavirus, Merbecovirus, Bat coronavirus HKU4 (BtCoV) (BtCoV/HKU4/2004)
S4WYD6	S4WYD6_BCHK4	unreviewed	Spike glycoprotein (S glycoprotein) (E2) (Peplomer protein) [Cleaved into: Spike protein S1; Spike protein S2; Spike protein S2']	S	Bat coronavirus HKU4 (BtCoV) (BtCoV/HKU4/2004)	1352		Viruses, Riboviria, Nidovirales, Cornidovirineae, Coronaviridae, Orthocoronavirinae, Betacoronavirus, Merbecovirus, Bat coronavirus HKU4 (BtCoV) (BtCoV/HKU4/2004)
S4WYD2	S4WYD2_BCHK4	unreviewed	Spike glycoprotein (S glycoprotein) (E2) (Peplomer protein) [Cleaved into: Spike protein S1; Spike protein S2; Spike protein S2']	S	Bat coronavirus HKU4 (BtCoV) (BtCoV/HKU4/2004)	1352		Viruses, Riboviria, Nidovirales, Cornidovirineae, Coronaviridae, Orthocoronavirinae, Betacoronavirus, Merbecovirus, Bat coronavirus HKU4 (BtCoV) (BtCoV/HKU4/2004)
A3EXA3	A3EXA3_BCHK4	unreviewed	Spike glycoprotein (S glycoprotein) (E2) (Peplomer protein) [Cleaved into: Spike protein S1; Spike protein S2; Spike protein S2']	S	Bat coronavirus HKU4-2	1352		Viruses, Riboviria, Nidovirales, Cornidovirineae, Coronaviridae, Orthocoronavirinae, Betacoronavirus, Merbecovirus, Bat coronavirus HKU4 (BtCoV) (BtCoV/HKU4/2004), Bat coronavirus HKU4-2
A3EXB2	A3EXB2_BCHK4	unreviewed	Spike glycoprotein (S glycoprotein) (E2) (Peplomer protein) [Cleaved into: Spike protein S1; Spike protein S2; Spike protein S2']	S	Bat coronavirus HKU4-3	1352		Viruses, Riboviria, Nidovirales, Cornidovirineae, Coronaviridae, Orthocoronavirinae, Betacoronavirus, Merbecovirus, Bat coronavirus HKU4 (BtCoV) (BtCoV/HKU4/2004), Bat coronavirus HKU4-3
A3EXC1	A3EXC1_BCHK4	unreviewed	Spike glycoprotein (S glycoprotein) (E2) (Peplomer protein) [Cleaved into: Spike protein S1; Spike protein S2; Spike protein S2']	S	Bat coronavirus HKU4-4	1352		Viruses, Riboviria, Nidovirales, Cornidovirineae, Coronaviridae, Orthocoronavirinae, Betacoronavirus, Merbecovirus, Bat coronavirus HKU4 (BtCoV) (BtCoV/HKU4/2004), Bat coronavirus HKU4-4
A0A0U1WJZ6	A0A0U1WJZ6_BCHK4	unreviewed	Spike glycoprotein (S glycoprotein) (E2) (Peplomer protein) [Cleaved into: Spike protein S1; Spike protein S2; Spike protein S2']	S	BtTp-BetaCoV/GX2012	1352		Viruses, Riboviria, Nidovirales, Cornidovirineae, Coronaviridae, Orthocoronavirinae, Betacoronavirus, Merbecovirus, Bat coronavirus HKU4 (BtCoV) (BtCoV/HKU4/2004), BtTp-BetaCoV/GX2012
S4X425	S4X425_BCHK5	unreviewed	Spike glycoprotein (S glycoprotein) (E2) (Peplomer protein) [Cleaved into: Spike protein S1; Spike protein S2; Spike protein S2']	S	Bat coronavirus HKU5 (BtCoV) (BtCoV/HKU5/2004)	1359		Viruses, Riboviria, Nidovirales, Cornidovirineae, Coronaviridae, Orthocoronavirinae, Betacoronavirus, Merbecovirus, Bat coronavirus HKU5 (BtCoV) (BtCoV/HKU5/2004)
S4X276	S4X276_BCHK5	unreviewed	Spike glycoprotein (S glycoprotein) (E2) (Peplomer protein) [Cleaved into: Spike protein S1; Spike protein S2; Spike protein S2']	S	Bat coronavirus HKU5 (BtCoV) (BtCoV/HKU5/2004)	1358		Viruses, Riboviria, Nidovirales, Cornidovirineae, Coronaviridae, Orthocoronavirinae, Betacoronavirus, Merbecovirus, Bat coronavirus HKU5 (BtCoV) (BtCoV/HKU5/2004)
S4X419	S4X419_BCHK5	unreviewed	Spike glycoprotein (S glycoprotein) (E2) (Peplomer protein) [Cleaved into: Spike protein S1; Spike protein S2; Spike protein S2']	S	Bat coronavirus HKU5 (BtCoV) (BtCoV/HKU5/2004)	1358		Viruses, Riboviria, Nidovirales, Cornidovirineae, Coronaviridae, Orthocoronavirinae, Betacoronavirus, Merbecovirus, Bat coronavirus HKU5 (BtCoV) (BtCoV/HKU5/2004)
S4WYE5	S4WYE5_BCHK5	unreviewed	Spike glycoprotein (S glycoprotein) (E2) (Peplomer protein) [Cleaved into: Spike protein S1; Spike protein S2; Spike protein S2']	S	Bat coronavirus HKU5 (BtCoV) (BtCoV/HKU5/2004)	1358		Viruses, Riboviria, Nidovirales, Cornidovirineae, Coronaviridae, Orthocoronavirinae, Betacoronavirus, Merbecovirus, Bat coronavirus HKU5 (BtCoV) (BtCoV/HKU5/2004)
S4WYE8	S4WYE8_BCHK5	unreviewed	Spike glycoprotein (S glycoprotein) (E2) (Peplomer protein) [Cleaved into: Spike protein S1; Spike protein S2; Spike protein S2']	S	Bat coronavirus HKU5 (BtCoV) (BtCoV/HKU5/2004)	1357		Viruses, Riboviria, Nidovirales, Cornidovirineae, Coronaviridae, Orthocoronavirinae, Betacoronavirus, Merbecovirus, Bat coronavirus HKU5 (BtCoV) (BtCoV/HKU5/2004)
S4X422	S4X422_BCHK5	unreviewed	Spike glycoprotein (S glycoprotein) (E2) (Peplomer protein) [Cleaved into: Spike protein S1; Spike protein S2; Spike protein S2']	S	Bat coronavirus HKU5 (BtCoV) (BtCoV/HKU5/2004)	1357		Viruses, Riboviria, Nidovirales, Cornidovirineae, Coronaviridae, Orthocoronavirinae, Betacoronavirus, Merbecovirus, Bat coronavirus HKU5 (BtCoV) (BtCoV/HKU5/2004)
S4WZR3	S4WZR3_BCHK5	unreviewed	Spike glycoprotein (S glycoprotein) (E2) (Peplomer protein) [Cleaved into: Spike protein S1; Spike protein S2; Spike protein S2']	S	Bat coronavirus HKU5 (BtCoV) (BtCoV/HKU5/2004)	1357		Viruses, Riboviria, Nidovirales, Cornidovirineae, Coronaviridae, Orthocoronavirinae, Betacoronavirus, Merbecovirus, Bat coronavirus HKU5 (BtCoV) (BtCoV/HKU5/2004)
S4WWR8	S4WWR8_BCHK5	unreviewed	Spike glycoprotein (S glycoprotein) (E2) (Peplomer protein) [Cleaved into: Spike protein S1; Spike protein S2; Spike protein S2']	S	Bat coronavirus HKU5 (BtCoV) (BtCoV/HKU5/2004)	1357		Viruses, Riboviria, Nidovirales, Cornidovirineae, Coronaviridae, Orthocoronavirinae, Betacoronavirus, Merbecovirus, Bat coronavirus HKU5 (BtCoV) (BtCoV/HKU5/2004)
S4WYF2	S4WYF2_BCHK5	unreviewed	Spike glycoprotein (S glycoprotein) (E2) (Peplomer protein) [Cleaved into: Spike protein S1; Spike protein S2; Spike protein S2']	S	Bat coronavirus HKU5 (BtCoV) (BtCoV/HKU5/2004)	1354		Viruses, Riboviria, Nidovirales, Cornidovirineae, Coronaviridae, Orthocoronavirinae, Betacoronavirus, Merbecovirus, Bat coronavirus HKU5 (BtCoV) (BtCoV/HKU5/2004)
S4WZR0	S4WZR0_BCHK5	unreviewed	Spike glycoprotein (S glycoprotein) (E2) (Peplomer protein) [Cleaved into: Spike protein S1; Spike protein S2; Spike protein S2']	S	Bat coronavirus HKU5 (BtCoV) (BtCoV/HKU5/2004)	1353		Viruses, Riboviria, Nidovirales, Cornidovirineae, Coronaviridae, Orthocoronavirinae, Betacoronavirus, Merbecovirus, Bat coronavirus HKU5 (BtCoV) (BtCoV/HKU5/2004)
S4X284	S4X284_BCHK5	unreviewed	Spike glycoprotein (S glycoprotein) (E2) (Peplomer protein) [Cleaved into: Spike protein S1; Spike protein S2; Spike protein S2']	S	Bat coronavirus HKU5 (BtCoV) (BtCoV/HKU5/2004)	1353		Viruses, Riboviria, Nidovirales, Cornidovirineae, Coronaviridae, Orthocoronavirinae, Betacoronavirus, Merbecovirus, Bat coronavirus HKU5 (BtCoV) (BtCoV/HKU5/2004)
S4WWR5	S4WWR5_BCHK5	unreviewed	Spike glycoprotein (S glycoprotein) (E2) (Peplomer protein) [Cleaved into: Spike protein S1; Spike protein S2; Spike protein S2']	S	Bat coronavirus HKU5 (BtCoV) (BtCoV/HKU5/2004)	1353		Viruses, Riboviria, Nidovirales, Cornidovirineae, Coronaviridae, Orthocoronavirinae, Betacoronavirus, Merbecovirus, Bat coronavirus HKU5 (BtCoV) (BtCoV/HKU5/2004)
S4WWS3	S4WWS3_BCHK5	unreviewed	Spike glycoprotein (S glycoprotein) (E2) (Peplomer protein) [Cleaved into: Spike protein S1; Spike protein S2; Spike protein S2']	S	Bat coronavirus HKU5 (BtCoV) (BtCoV/HKU5/2004)	1353		Viruses, Riboviria, Nidovirales, Cornidovirineae, Coronaviridae, Orthocoronavirinae, Betacoronavirus, Merbecovirus, Bat coronavirus HKU5 (BtCoV) (BtCoV/HKU5/2004)
S4X278	S4X278_BCHK5	unreviewed	Spike glycoprotein (S glycoprotein) (E2) (Peplomer protein) [Cleaved into: Spike protein S1; Spike protein S2; Spike protein S2']	S	Bat coronavirus HKU5 (BtCoV) (BtCoV/HKU5/2004)	1353		Viruses, Riboviria, Nidovirales, Cornidovirineae, Coronaviridae, Orthocoronavirinae, Betacoronavirus, Merbecovirus, Bat coronavirus HKU5 (BtCoV) (BtCoV/HKU5/2004)
S4WZQ4	S4WZQ4_BCHK5	unreviewed	Spike glycoprotein (S glycoprotein) (E2) (Peplomer protein) [Cleaved into: Spike protein S1; Spike protein S2; Spike protein S2']	S	Bat coronavirus HKU5 (BtCoV) (BtCoV/HKU5/2004)	1352		Viruses, Riboviria, Nidovirales, Cornidovirineae, Coronaviridae, Orthocoronavirinae, Betacoronavirus, Merbecovirus, Bat coronavirus HKU5 (BtCoV) (BtCoV/HKU5/2004)
A3EXD9	A3EXD9_BCHK5	unreviewed	Spike glycoprotein (S glycoprotein) (E2) (Peplomer protein) [Cleaved into: Spike protein S1; Spike protein S2; Spike protein S2']	S	Bat coronavirus HKU5-2	1357		Viruses, Riboviria, Nidovirales, Cornidovirineae, Coronaviridae, Orthocoronavirinae, Betacoronavirus, Merbecovirus, Bat coronavirus HKU5 (BtCoV) (BtCoV/HKU5/2004), Bat coronavirus HKU5-2
A3EXE8	A3EXE8_BCHK5	unreviewed	Spike glycoprotein (S glycoprotein) (E2) (Peplomer protein) [Cleaved into: Spike protein S1; Spike protein S2; Spike protein S2']	S	Bat coronavirus HKU5-3	1357		Viruses, Riboviria, Nidovirales, Cornidovirineae, Coronaviridae, Orthocoronavirinae, Betacoronavirus, Merbecovirus, Bat coronavirus HKU5 (BtCoV) (BtCoV/HKU5/2004), Bat coronavirus HKU5-3
A3EXF7	A3EXF7_BCHK5	unreviewed	Spike glycoprotein (S glycoprotein) (E2) (Peplomer protein) [Cleaved into: Spike protein S1; Spike protein S2; Spike protein S2']	S	Bat coronavirus HKU5-5	1357		Viruses, Riboviria, Nidovirales, Cornidovirineae, Coronaviridae, Orthocoronavirinae, Betacoronavirus, Merbecovirus, Bat coronavirus HKU5 (BtCoV) (BtCoV/HKU5/2004), Bat coronavirus HKU5-5
A0A0U1WHM0	A0A0U1WHM0_BCHK5	unreviewed	Spike glycoprotein (S glycoprotein) (E2) (Peplomer protein) [Cleaved into: Spike protein S1; Spike protein S2; Spike protein S2']	S	BtPa-BetaCoV/GD2013	1353		Viruses, Riboviria, Nidovirales, Cornidovirineae, Coronaviridae, Orthocoronavirinae, Betacoronavirus, Merbecovirus, Bat coronavirus HKU5 (BtCoV) (BtCoV/HKU5/2004), BtPa-BetaCoV/GD2013
A0A4D6G1A4	A0A4D6G1A4_9BETC	unreviewed	S	S	Hedgehog coronavirus 1	1328		Viruses, Riboviria, Nidovirales, Cornidovirineae, Coronaviridae, Orthocoronavirinae, Betacoronavirus, Merbecovirus, Hedgehog coronavirus 1
U5LNM4	U5LNM4_9BETC	unreviewed	S	S	Betacoronavirus Erinaceus/VMC/DEU/2012	1330		Viruses, Riboviria, Nidovirales, Cornidovirineae, Coronaviridae, Orthocoronavirinae, Betacoronavirus, Merbecovirus, Hedgehog coronavirus 1, Betacoronavirus Erinaceus/VMC/DEU/2012
U5LMM7	U5LMM7_9BETC	unreviewed	S		Betacoronavirus Erinaceus/VMC/DEU/2012	1330		Viruses, Riboviria, Nidovirales, Cornidovirineae, Coronaviridae, Orthocoronavirinae, Betacoronavirus, Merbecovirus, Hedgehog coronavirus 1, Betacoronavirus Erinaceus/VMC/DEU/2012
A0A2R4KP86	A0A2R4KP86_9BETC	unreviewed	Spike glycoprotein (S glycoprotein) (E2) (Peplomer protein) [Cleaved into: Spike protein S1; Spike protein S2; Spike protein S2']	S	Middle East respiratory syndrome-related coronavirus	1356		Viruses, Riboviria, Nidovirales, Cornidovirineae, Coronaviridae, Orthocoronavirinae, Betacoronavirus, Merbecovirus, Middle East respiratory syndrome-related coronavirus
A0A2D0YQE2	A0A2D0YQE2_9BETC	unreviewed	Spike glycoprotein	S	Middle East respiratory syndrome-related coronavirus	1353		Viruses, Riboviria, Nidovirales, Cornidovirineae, Coronaviridae, Orthocoronavirinae, Betacoronavirus, Merbecovirus, Middle East respiratory syndrome-related coronavirus
A0A2D0Y6A6	A0A2D0Y6A6_9BETC	unreviewed	Spike glycoprotein (S glycoprotein) (E2) (Peplomer protein) [Cleaved into: Spike protein S1; Spike protein S2; Spike protein S2']	S	Middle East respiratory syndrome-related coronavirus	1353		Viruses, Riboviria, Nidovirales, Cornidovirineae, Coronaviridae, Orthocoronavirinae, Betacoronavirus, Merbecovirus, Middle East respiratory syndrome-related coronavirus
A0A0R7E3W8	A0A0R7E3W8_9BETC	unreviewed	Spike glycoprotein (S glycoprotein) (E2) (Peplomer protein) [Cleaved into: Spike protein S1; Spike protein S2; Spike protein S2']	S	Middle East respiratory syndrome-related coronavirus	1353		Viruses, Riboviria, Nidovirales, Cornidovirineae, Coronaviridae, Orthocoronavirinae, Betacoronavirus, Merbecovirus, Middle East respiratory syndrome-related coronavirus
A0A1L2DZI5	A0A1L2DZI5_9BETC	unreviewed	Spike glycoprotein (S glycoprotein) (E2) (Peplomer protein) [Cleaved into: Spike protein S1; Spike protein S2; Spike protein S2']	S	Middle East respiratory syndrome-related coronavirus	1353		Viruses, Riboviria, Nidovirales, Cornidovirineae, Coronaviridae, Orthocoronavirinae, Betacoronavirus, Merbecovirus, Middle East respiratory syndrome-related coronavirus
A0A140AYW5	A0A140AYW5_9BETC	unreviewed	Spike glycoprotein (S glycoprotein) (E2) (Peplomer protein) [Cleaved into: Spike protein S1; Spike protein S2; Spike protein S2']	S	Middle East respiratory syndrome-related coronavirus	1353		Viruses, Riboviria, Nidovirales, Cornidovirineae, Coronaviridae, Orthocoronavirinae, Betacoronavirus, Merbecovirus, Middle East respiratory syndrome-related coronavirus
A0A0U2J5T9	A0A0U2J5T9_9BETC	unreviewed	Spike glycoprotein (S glycoprotein) (E2) (Peplomer protein) [Cleaved into: Spike protein S1; Spike protein S2; Spike protein S2']	S	Middle East respiratory syndrome-related coronavirus	1353		Viruses, Riboviria, Nidovirales, Cornidovirineae, Coronaviridae, Orthocoronavirinae, Betacoronavirus, Merbecovirus, Middle East respiratory syndrome-related coronavirus
A0A1L2E040	A0A1L2E040_9BETC	unreviewed	Spike glycoprotein (S glycoprotein) (E2) (Peplomer protein) [Cleaved into: Spike protein S1; Spike protein S2; Spike protein S2']	S	Middle East respiratory syndrome-related coronavirus	1353		Viruses, Riboviria, Nidovirales, Cornidovirineae, Coronaviridae, Orthocoronavirinae, Betacoronavirus, Merbecovirus, Middle East respiratory syndrome-related coronavirus
A0A1L2E0H0	A0A1L2E0H0_9BETC	unreviewed	Spike glycoprotein (S glycoprotein) (E2) (Peplomer protein) [Cleaved into: Spike protein S1; Spike protein S2; Spike protein S2']	S	Middle East respiratory syndrome-related coronavirus	1353		Viruses, Riboviria, Nidovirales, Cornidovirineae, Coronaviridae, Orthocoronavirinae, Betacoronavirus, Merbecovirus, Middle East respiratory syndrome-related coronavirus
A0A0U2GPZ2	A0A0U2GPZ2_9BETC	unreviewed	Spike glycoprotein (S glycoprotein) (E2) (Peplomer protein) [Cleaved into: Spike protein S1; Spike protein S2; Spike protein S2']	S	Middle East respiratory syndrome-related coronavirus	1353		Viruses, Riboviria, Nidovirales, Cornidovirineae, Coronaviridae, Orthocoronavirinae, Betacoronavirus, Merbecovirus, Middle East respiratory syndrome-related coronavirus
A0A0U2GLD1	A0A0U2GLD1_9BETC	unreviewed	Spike glycoprotein (S glycoprotein) (E2) (Peplomer protein) [Cleaved into: Spike protein S1; Spike protein S2; Spike protein S2']	S	Middle East respiratory syndrome-related coronavirus	1353		Viruses, Riboviria, Nidovirales, Cornidovirineae, Coronaviridae, Orthocoronavirinae, Betacoronavirus, Merbecovirus, Middle East respiratory syndrome-related coronavirus
A0A411PBH5	A0A411PBH5_9BETC	unreviewed	Spike glycoprotein (S glycoprotein) (E2) (Peplomer protein) [Cleaved into: Spike protein S1; Spike protein S2; Spike protein S2']	S	Middle East respiratory syndrome-related coronavirus	1353		Viruses, Riboviria, Nidovirales, Cornidovirineae, Coronaviridae, Orthocoronavirinae, Betacoronavirus, Merbecovirus, Middle East respiratory syndrome-related coronavirus
A0A516IIX0	A0A516IIX0_9BETC	unreviewed	Spike glycoprotein (S glycoprotein) (E2) (Peplomer protein) [Cleaved into: Spike protein S1; Spike protein S2; Spike protein S2']	S	Middle East respiratory syndrome-related coronavirus	1353		Viruses, Riboviria, Nidovirales, Cornidovirineae, Coronaviridae, Orthocoronavirinae, Betacoronavirus, Merbecovirus, Middle East respiratory syndrome-related coronavirus
A0A1W5LGU6	A0A1W5LGU6_9BETC	unreviewed	Spike glycoprotein (S glycoprotein) (E2) (Peplomer protein) [Cleaved into: Spike protein S1; Spike protein S2; Spike protein S2']	S	Middle East respiratory syndrome-related coronavirus	1353		Viruses, Riboviria, Nidovirales, Cornidovirineae, Coronaviridae, Orthocoronavirinae, Betacoronavirus, Merbecovirus, Middle East respiratory syndrome-related coronavirus
A0A0U2NTX5	A0A0U2NTX5_9BETC	unreviewed	Spike glycoprotein (S glycoprotein) (E2) (Peplomer protein) [Cleaved into: Spike protein S1; Spike protein S2; Spike protein S2']	S	Middle East respiratory syndrome-related coronavirus	1353		Viruses, Riboviria, Nidovirales, Cornidovirineae, Coronaviridae, Orthocoronavirinae, Betacoronavirus, Merbecovirus, Middle East respiratory syndrome-related coronavirus
A0A1C8ESK3	A0A1C8ESK3_9BETC	unreviewed	Spike glycoprotein (S glycoprotein) (E2) (Peplomer protein) [Cleaved into: Spike protein S1; Spike protein S2; Spike protein S2']	S	Middle East respiratory syndrome-related coronavirus	1353		Viruses, Riboviria, Nidovirales, Cornidovirineae, Coronaviridae, Orthocoronavirinae, Betacoronavirus, Merbecovirus, Middle East respiratory syndrome-related coronavirus
A0A126G7Z3	A0A126G7Z3_9BETC	unreviewed	Spike glycoprotein (S glycoprotein) (E2) (Peplomer protein) [Cleaved into: Spike protein S1; Spike protein S2; Spike protein S2']	S	Middle East respiratory syndrome-related coronavirus	1353		Viruses, Riboviria, Nidovirales, Cornidovirineae, Coronaviridae, Orthocoronavirinae, Betacoronavirus, Merbecovirus, Middle East respiratory syndrome-related coronavirus
A0A0U2NQQ0	A0A0U2NQQ0_9BETC	unreviewed	Spike glycoprotein (S glycoprotein) (E2) (Peplomer protein) [Cleaved into: Spike protein S1; Spike protein S2; Spike protein S2']	S	Middle East respiratory syndrome-related coronavirus	1353		Viruses, Riboviria, Nidovirales, Cornidovirineae, Coronaviridae, Orthocoronavirinae, Betacoronavirus, Merbecovirus, Middle East respiratory syndrome-related coronavirus
T2B9R3	T2B9R3_9BETC	unreviewed	Spike glycoprotein (S glycoprotein) (E2) (Peplomer protein) [Cleaved into: Spike protein S1; Spike protein S2; Spike protein S2']	S	Middle East respiratory syndrome-related coronavirus	1353		Viruses, Riboviria, Nidovirales, Cornidovirineae, Coronaviridae, Orthocoronavirinae, Betacoronavirus, Merbecovirus, Middle East respiratory syndrome-related coronavirus
A0A2D0YKJ5	A0A2D0YKJ5_9BETC	unreviewed	Spike glycoprotein (S glycoprotein) (E2) (Peplomer protein) [Cleaved into: Spike protein S1; Spike protein S2; Spike protein S2']	S	Middle East respiratory syndrome-related coronavirus	1353		Viruses, Riboviria, Nidovirales, Cornidovirineae, Coronaviridae, Orthocoronavirinae, Betacoronavirus, Merbecovirus, Middle East respiratory syndrome-related coronavirus
A0A482DX85	A0A482DX85_9BETC	unreviewed	Spike glycoprotein (S glycoprotein) (E2) (Peplomer protein) [Cleaved into: Spike protein S1; Spike protein S2; Spike protein S2']	S	Middle East respiratory syndrome-related coronavirus	1353		Viruses, Riboviria, Nidovirales, Cornidovirineae, Coronaviridae, Orthocoronavirinae, Betacoronavirus, Merbecovirus, Middle East respiratory syndrome-related coronavirus
A0A291I5S9	A0A291I5S9_9BETC	unreviewed	Spike glycoprotein (S glycoprotein) (E2) (Peplomer protein) [Cleaved into: Spike protein S1; Spike protein S2; Spike protein S2']	S	Middle East respiratory syndrome-related coronavirus	1353		Viruses, Riboviria, Nidovirales, Cornidovirineae, Coronaviridae, Orthocoronavirinae, Betacoronavirus, Merbecovirus, Middle East respiratory syndrome-related coronavirus
W6A0E0	W6A0E0_9BETC	unreviewed	Spike glycoprotein (S glycoprotein) (E2) (Peplomer protein) [Cleaved into: Spike protein S1; Spike protein S2; Spike protein S2']	S	Middle East respiratory syndrome-related coronavirus	1353		Viruses, Riboviria, Nidovirales, Cornidovirineae, Coronaviridae, Orthocoronavirinae, Betacoronavirus, Merbecovirus, Middle East respiratory syndrome-related coronavirus
A0A482DX17	A0A482DX17_9BETC	unreviewed	Spike glycoprotein (S glycoprotein) (E2) (Peplomer protein) [Cleaved into: Spike protein S1; Spike protein S2; Spike protein S2']	S	Middle East respiratory syndrome-related coronavirus	1353		Viruses, Riboviria, Nidovirales, Cornidovirineae, Coronaviridae, Orthocoronavirinae, Betacoronavirus, Merbecovirus, Middle East respiratory syndrome-related coronavirus
W5ZZP9	W5ZZP9_9BETC	unreviewed	Spike glycoprotein (S glycoprotein) (E2) (Peplomer protein) [Cleaved into: Spike protein S1; Spike protein S2; Spike protein S2']	S	Middle East respiratory syndrome-related coronavirus	1353		Viruses, Riboviria, Nidovirales, Cornidovirineae, Coronaviridae, Orthocoronavirinae, Betacoronavirus, Merbecovirus, Middle East respiratory syndrome-related coronavirus
A0A3S7R2I2	A0A3S7R2I2_9BETC	unreviewed	Spike glycoprotein (S glycoprotein) (E2) (Peplomer protein) [Cleaved into: Spike protein S1; Spike protein S2; Spike protein S2']	S	Middle East respiratory syndrome-related coronavirus	1353		Viruses, Riboviria, Nidovirales, Cornidovirineae, Coronaviridae, Orthocoronavirinae, Betacoronavirus, Merbecovirus, Middle East respiratory syndrome-related coronavirus
A0A2H4PWP2	A0A2H4PWP2_9BETC	unreviewed	Spike glycoprotein (S glycoprotein) (E2) (Peplomer protein) [Cleaved into: Spike protein S1; Spike protein S2; Spike protein S2']	S	Middle East respiratory syndrome-related coronavirus	1353		Viruses, Riboviria, Nidovirales, Cornidovirineae, Coronaviridae, Orthocoronavirinae, Betacoronavirus, Merbecovirus, Middle East respiratory syndrome-related coronavirus
A0A2D0Y4R1	A0A2D0Y4R1_9BETC	unreviewed	Spike glycoprotein (S glycoprotein) (E2) (Peplomer protein) [Cleaved into: Spike protein S1; Spike protein S2; Spike protein S2']	S	Middle East respiratory syndrome-related coronavirus	1353		Viruses, Riboviria, Nidovirales, Cornidovirineae, Coronaviridae, Orthocoronavirinae, Betacoronavirus, Merbecovirus, Middle East respiratory syndrome-related coronavirus
A0A2P1IT84	A0A2P1IT84_9BETC	unreviewed	Spike glycoprotein (S glycoprotein) (E2) (Peplomer protein) [Cleaved into: Spike protein S1; Spike protein S2; Spike protein S2']	S	Middle East respiratory syndrome-related coronavirus	1353		Viruses, Riboviria, Nidovirales, Cornidovirineae, Coronaviridae, Orthocoronavirinae, Betacoronavirus, Merbecovirus, Middle East respiratory syndrome-related coronavirus
A0A2H4KGX9	A0A2H4KGX9_9BETC	unreviewed	Spike glycoprotein (S glycoprotein) (E2) (Peplomer protein) [Cleaved into: Spike protein S1; Spike protein S2; Spike protein S2']	S	Middle East respiratory syndrome-related coronavirus	1353		Viruses, Riboviria, Nidovirales, Cornidovirineae, Coronaviridae, Orthocoronavirinae, Betacoronavirus, Merbecovirus, Middle East respiratory syndrome-related coronavirus
A0A0U2NY17	A0A0U2NY17_9BETC	unreviewed	Spike glycoprotein (S glycoprotein) (E2) (Peplomer protein) [Cleaved into: Spike protein S1; Spike protein S2; Spike protein S2']	S	Middle East respiratory syndrome-related coronavirus	1353		Viruses, Riboviria, Nidovirales, Cornidovirineae, Coronaviridae, Orthocoronavirinae, Betacoronavirus, Merbecovirus, Middle East respiratory syndrome-related coronavirus
A0A0U2GPS7	A0A0U2GPS7_9BETC	unreviewed	Spike glycoprotein (S glycoprotein) (E2) (Peplomer protein) [Cleaved into: Spike protein S1; Spike protein S2; Spike protein S2']	S	Middle East respiratory syndrome-related coronavirus	1353		Viruses, Riboviria, Nidovirales, Cornidovirineae, Coronaviridae, Orthocoronavirinae, Betacoronavirus, Merbecovirus, Middle East respiratory syndrome-related coronavirus
A0A023VZC9	A0A023VZC9_9BETC	unreviewed	Spike glycoprotein (S glycoprotein) (E2) (Peplomer protein) [Cleaved into: Spike protein S1; Spike protein S2; Spike protein S2']	S	Middle East respiratory syndrome-related coronavirus	1353		Viruses, Riboviria, Nidovirales, Cornidovirineae, Coronaviridae, Orthocoronavirinae, Betacoronavirus, Merbecovirus, Middle East respiratory syndrome-related coronavirus
A0A384WFI4	A0A384WFI4_9BETC	unreviewed	Spike glycoprotein (S glycoprotein) (E2) (Peplomer protein) [Cleaved into: Spike protein S1; Spike protein S2; Spike protein S2']	S	Middle East respiratory syndrome-related coronavirus	1353		Viruses, Riboviria, Nidovirales, Cornidovirineae, Coronaviridae, Orthocoronavirinae, Betacoronavirus, Merbecovirus, Middle East respiratory syndrome-related coronavirus
A0A2D0YAC3	A0A2D0YAC3_9BETC	unreviewed	Spike glycoprotein (S glycoprotein) (E2) (Peplomer protein) [Cleaved into: Spike protein S1; Spike protein S2; Spike protein S2']	S	Middle East respiratory syndrome-related coronavirus	1353		Viruses, Riboviria, Nidovirales, Cornidovirineae, Coronaviridae, Orthocoronavirinae, Betacoronavirus, Merbecovirus, Middle East respiratory syndrome-related coronavirus
A0A2P1IT98	A0A2P1IT98_9BETC	unreviewed	Spike glycoprotein (S glycoprotein) (E2) (Peplomer protein) [Cleaved into: Spike protein S1; Spike protein S2; Spike protein S2']	S	Middle East respiratory syndrome-related coronavirus	1353		Viruses, Riboviria, Nidovirales, Cornidovirineae, Coronaviridae, Orthocoronavirinae, Betacoronavirus, Merbecovirus, Middle East respiratory syndrome-related coronavirus
A0A411PBH3	A0A411PBH3_9BETC	unreviewed	Spike glycoprotein (S glycoprotein) (E2) (Peplomer protein) [Cleaved into: Spike protein S1; Spike protein S2; Spike protein S2']	S	Middle East respiratory syndrome-related coronavirus	1353		Viruses, Riboviria, Nidovirales, Cornidovirineae, Coronaviridae, Orthocoronavirinae, Betacoronavirus, Merbecovirus, Middle East respiratory syndrome-related coronavirus
A0A291I6E5	A0A291I6E5_9BETC	unreviewed	Spike glycoprotein (S glycoprotein) (E2) (Peplomer protein) [Cleaved into: Spike protein S1; Spike protein S2; Spike protein S2']	S	Middle East respiratory syndrome-related coronavirus	1353		Viruses, Riboviria, Nidovirales, Cornidovirineae, Coronaviridae, Orthocoronavirinae, Betacoronavirus, Merbecovirus, Middle East respiratory syndrome-related coronavirus
A0A0U2MS90	A0A0U2MS90_9BETC	unreviewed	Spike glycoprotein (S glycoprotein) (E2) (Peplomer protein) [Cleaved into: Spike protein S1; Spike protein S2; Spike protein S2']	S	Middle East respiratory syndrome-related coronavirus	1353		Viruses, Riboviria, Nidovirales, Cornidovirineae, Coronaviridae, Orthocoronavirinae, Betacoronavirus, Merbecovirus, Middle East respiratory syndrome-related coronavirus
V9TWK2	V9TWK2_9BETC	unreviewed	Spike glycoprotein (S glycoprotein) (E2) (Peplomer protein) [Cleaved into: Spike protein S1; Spike protein S2; Spike protein S2']	S	Middle East respiratory syndrome-related coronavirus	1353		Viruses, Riboviria, Nidovirales, Cornidovirineae, Coronaviridae, Orthocoronavirinae, Betacoronavirus, Merbecovirus, Middle East respiratory syndrome-related coronavirus
W6A8L9	W6A8L9_9BETC	unreviewed	Spike glycoprotein (S glycoprotein) (E2) (Peplomer protein) [Cleaved into: Spike protein S1; Spike protein S2; Spike protein S2']	S	Middle East respiratory syndrome-related coronavirus	1353		Viruses, Riboviria, Nidovirales, Cornidovirineae, Coronaviridae, Orthocoronavirinae, Betacoronavirus, Merbecovirus, Middle East respiratory syndrome-related coronavirus
A0A2P1IT46	A0A2P1IT46_9BETC	unreviewed	Spike glycoprotein (S glycoprotein) (E2) (Peplomer protein) [Cleaved into: Spike protein S1; Spike protein S2; Spike protein S2']	S	Middle East respiratory syndrome-related coronavirus	1353		Viruses, Riboviria, Nidovirales, Cornidovirineae, Coronaviridae, Orthocoronavirinae, Betacoronavirus, Merbecovirus, Middle East respiratory syndrome-related coronavirus
A0A384YDY2	A0A384YDY2_9BETC	unreviewed	Spike glycoprotein (S glycoprotein) (E2) (Peplomer protein) [Cleaved into: Spike protein S1; Spike protein S2; Spike protein S2']	S	Middle East respiratory syndrome-related coronavirus	1353		Viruses, Riboviria, Nidovirales, Cornidovirineae, Coronaviridae, Orthocoronavirinae, Betacoronavirus, Merbecovirus, Middle East respiratory syndrome-related coronavirus
A0A059V774	A0A059V774_9BETC	unreviewed	Spike glycoprotein (S glycoprotein) (E2) (Peplomer protein) [Cleaved into: Spike protein S1; Spike protein S2; Spike protein S2']	S	Middle East respiratory syndrome-related coronavirus	1353		Viruses, Riboviria, Nidovirales, Cornidovirineae, Coronaviridae, Orthocoronavirinae, Betacoronavirus, Merbecovirus, Middle East respiratory syndrome-related coronavirus
A0A1L2E033	A0A1L2E033_9BETC	unreviewed	Spike glycoprotein (S glycoprotein) (E2) (Peplomer protein) [Cleaved into: Spike protein S1; Spike protein S2; Spike protein S2']	S	Middle East respiratory syndrome-related coronavirus	1353		Viruses, Riboviria, Nidovirales, Cornidovirineae, Coronaviridae, Orthocoronavirinae, Betacoronavirus, Merbecovirus, Middle East respiratory syndrome-related coronavirus
A0A0U2GMD9	A0A0U2GMD9_9BETC	unreviewed	Spike glycoprotein (S glycoprotein) (E2) (Peplomer protein) [Cleaved into: Spike protein S1; Spike protein S2; Spike protein S2']	S	Middle East respiratory syndrome-related coronavirus	1353		Viruses, Riboviria, Nidovirales, Cornidovirineae, Coronaviridae, Orthocoronavirinae, Betacoronavirus, Merbecovirus, Middle East respiratory syndrome-related coronavirus
A0A3B8DUP5	A0A3B8DUP5_9BETC	unreviewed	Spike glycoprotein (S glycoprotein) (E2) (Peplomer protein) [Cleaved into: Spike protein S1; Spike protein S2; Spike protein S2']	S	Middle East respiratory syndrome-related coronavirus	1353		Viruses, Riboviria, Nidovirales, Cornidovirineae, Coronaviridae, Orthocoronavirinae, Betacoronavirus, Merbecovirus, Middle East respiratory syndrome-related coronavirus
A0A0U2GLQ2	A0A0U2GLQ2_9BETC	unreviewed	Spike glycoprotein (S glycoprotein) (E2) (Peplomer protein) [Cleaved into: Spike protein S1; Spike protein S2; Spike protein S2']	S	Middle East respiratory syndrome-related coronavirus	1353		Viruses, Riboviria, Nidovirales, Cornidovirineae, Coronaviridae, Orthocoronavirinae, Betacoronavirus, Merbecovirus, Middle East respiratory syndrome-related coronavirus
A0A2D0Y305	A0A2D0Y305_9BETC	unreviewed	Spike glycoprotein (S glycoprotein) (E2) (Peplomer protein) [Cleaved into: Spike protein S1; Spike protein S2; Spike protein S2']	S	Middle East respiratory syndrome-related coronavirus	1353		Viruses, Riboviria, Nidovirales, Cornidovirineae, Coronaviridae, Orthocoronavirinae, Betacoronavirus, Merbecovirus, Middle East respiratory syndrome-related coronavirus
A0A516IIW2	A0A516IIW2_9BETC	unreviewed	Spike glycoprotein (S glycoprotein) (E2) (Peplomer protein) [Cleaved into: Spike protein S1; Spike protein S2; Spike protein S2']	S	Middle East respiratory syndrome-related coronavirus	1353		Viruses, Riboviria, Nidovirales, Cornidovirineae, Coronaviridae, Orthocoronavirinae, Betacoronavirus, Merbecovirus, Middle East respiratory syndrome-related coronavirus
W5ZZE7	W5ZZE7_9BETC	unreviewed	Spike glycoprotein (S glycoprotein) (E2) (Peplomer protein) [Cleaved into: Spike protein S1; Spike protein S2; Spike protein S2']	S	Middle East respiratory syndrome-related coronavirus	1353		Viruses, Riboviria, Nidovirales, Cornidovirineae, Coronaviridae, Orthocoronavirinae, Betacoronavirus, Merbecovirus, Middle East respiratory syndrome-related coronavirus
A0A023VZD9	A0A023VZD9_9BETC	unreviewed	Spike glycoprotein (S glycoprotein) (E2) (Peplomer protein) [Cleaved into: Spike protein S1; Spike protein S2; Spike protein S2']	S	Middle East respiratory syndrome-related coronavirus	1353		Viruses, Riboviria, Nidovirales, Cornidovirineae, Coronaviridae, Orthocoronavirinae, Betacoronavirus, Merbecovirus, Middle East respiratory syndrome-related coronavirus
A0A2D0YNS6	A0A2D0YNS6_9BETC	unreviewed	Spike glycoprotein (S glycoprotein) (E2) (Peplomer protein) [Cleaved into: Spike protein S1; Spike protein S2; Spike protein S2']	S	Middle East respiratory syndrome-related coronavirus	1353		Viruses, Riboviria, Nidovirales, Cornidovirineae, Coronaviridae, Orthocoronavirinae, Betacoronavirus, Merbecovirus, Middle East respiratory syndrome-related coronavirus
A0A2D0Y9L1	A0A2D0Y9L1_9BETC	unreviewed	Spike glycoprotein (S glycoprotein) (E2) (Peplomer protein) [Cleaved into: Spike protein S1; Spike protein S2; Spike protein S2']	S	Middle East respiratory syndrome-related coronavirus	1353		Viruses, Riboviria, Nidovirales, Cornidovirineae, Coronaviridae, Orthocoronavirinae, Betacoronavirus, Merbecovirus, Middle East respiratory syndrome-related coronavirus
A0A2D0YPZ8	A0A2D0YPZ8_9BETC	unreviewed	Spike glycoprotein (S glycoprotein) (E2) (Peplomer protein) [Cleaved into: Spike protein S1; Spike protein S2; Spike protein S2']	S	Middle East respiratory syndrome-related coronavirus	1353		Viruses, Riboviria, Nidovirales, Cornidovirineae, Coronaviridae, Orthocoronavirinae, Betacoronavirus, Merbecovirus, Middle East respiratory syndrome-related coronavirus
A0A2D0YPK3	A0A2D0YPK3_9BETC	unreviewed	Spike glycoprotein (S glycoprotein) (E2) (Peplomer protein) [Cleaved into: Spike protein S1; Spike protein S2; Spike protein S2']	S	Middle East respiratory syndrome-related coronavirus	1353		Viruses, Riboviria, Nidovirales, Cornidovirineae, Coronaviridae, Orthocoronavirinae, Betacoronavirus, Merbecovirus, Middle East respiratory syndrome-related coronavirus
A0A291I613	A0A291I613_9BETC	unreviewed	Spike glycoprotein (S glycoprotein) (E2) (Peplomer protein) [Cleaved into: Spike protein S1; Spike protein S2; Spike protein S2']	S	Middle East respiratory syndrome-related coronavirus	1353		Viruses, Riboviria, Nidovirales, Cornidovirineae, Coronaviridae, Orthocoronavirinae, Betacoronavirus, Merbecovirus, Middle East respiratory syndrome-related coronavirus
A0A0A0Q4U5	A0A0A0Q4U5_9BETC	unreviewed	Spike glycoprotein (S glycoprotein) (E2) (Peplomer protein) [Cleaved into: Spike protein S1; Spike protein S2; Spike protein S2']	S	Middle East respiratory syndrome-related coronavirus	1353		Viruses, Riboviria, Nidovirales, Cornidovirineae, Coronaviridae, Orthocoronavirinae, Betacoronavirus, Merbecovirus, Middle East respiratory syndrome-related coronavirus
A0A2D0YJ37	A0A2D0YJ37_9BETC	unreviewed	Spike glycoprotein (S glycoprotein) (E2) (Peplomer protein) [Cleaved into: Spike protein S1; Spike protein S2; Spike protein S2']	S	Middle East respiratory syndrome-related coronavirus	1353		Viruses, Riboviria, Nidovirales, Cornidovirineae, Coronaviridae, Orthocoronavirinae, Betacoronavirus, Merbecovirus, Middle East respiratory syndrome-related coronavirus
A0A0U2NY03	A0A0U2NY03_9BETC	unreviewed	Spike glycoprotein (S glycoprotein) (E2) (Peplomer protein) [Cleaved into: Spike protein S1; Spike protein S2; Spike protein S2']	S	Middle East respiratory syndrome-related coronavirus	1353		Viruses, Riboviria, Nidovirales, Cornidovirineae, Coronaviridae, Orthocoronavirinae, Betacoronavirus, Merbecovirus, Middle East respiratory syndrome-related coronavirus
A0A0D3MTV5	A0A0D3MTV5_9BETC	unreviewed	Spike glycoprotein (S glycoprotein) (E2) (Peplomer protein) [Cleaved into: Spike protein S1; Spike protein S2; Spike protein S2']	S	Middle East respiratory syndrome-related coronavirus	1353		Viruses, Riboviria, Nidovirales, Cornidovirineae, Coronaviridae, Orthocoronavirinae, Betacoronavirus, Merbecovirus, Middle East respiratory syndrome-related coronavirus
A0A0A0Q4U2	A0A0A0Q4U2_9BETC	unreviewed	Spike glycoprotein (S glycoprotein) (E2) (Peplomer protein) [Cleaved into: Spike protein S1; Spike protein S2; Spike protein S2']	S	Middle East respiratory syndrome-related coronavirus	1353		Viruses, Riboviria, Nidovirales, Cornidovirineae, Coronaviridae, Orthocoronavirinae, Betacoronavirus, Merbecovirus, Middle East respiratory syndrome-related coronavirus
A0A0S3IUB8	A0A0S3IUB8_9BETC	unreviewed	Spike glycoprotein (S glycoprotein) (E2) (Peplomer protein) [Cleaved into: Spike protein S1; Spike protein S2; Spike protein S2']	S	Middle East respiratory syndrome-related coronavirus	1353		Viruses, Riboviria, Nidovirales, Cornidovirineae, Coronaviridae, Orthocoronavirinae, Betacoronavirus, Merbecovirus, Middle East respiratory syndrome-related coronavirus
A0A2D0YGA8	A0A2D0YGA8_9BETC	unreviewed	Spike glycoprotein (S glycoprotein) (E2) (Peplomer protein) [Cleaved into: Spike protein S1; Spike protein S2; Spike protein S2']	S	Middle East respiratory syndrome-related coronavirus	1353		Viruses, Riboviria, Nidovirales, Cornidovirineae, Coronaviridae, Orthocoronavirinae, Betacoronavirus, Merbecovirus, Middle East respiratory syndrome-related coronavirus
A0A2D0YGK8	A0A2D0YGK8_9BETC	unreviewed	Spike glycoprotein (S glycoprotein) (E2) (Peplomer protein) [Cleaved into: Spike protein S1; Spike protein S2; Spike protein S2']	S	Middle East respiratory syndrome-related coronavirus	1353		Viruses, Riboviria, Nidovirales, Cornidovirineae, Coronaviridae, Orthocoronavirinae, Betacoronavirus, Merbecovirus, Middle East respiratory syndrome-related coronavirus
A0A0H4JBS8	A0A0H4JBS8_9BETC	unreviewed	Spike glycoprotein (S glycoprotein) (E2) (Peplomer protein) [Cleaved into: Spike protein S1; Spike protein S2; Spike protein S2']	S	Middle East respiratory syndrome-related coronavirus	1353		Viruses, Riboviria, Nidovirales, Cornidovirineae, Coronaviridae, Orthocoronavirinae, Betacoronavirus, Merbecovirus, Middle East respiratory syndrome-related coronavirus
A0A2D0YAP4	A0A2D0YAP4_9BETC	unreviewed	Spike glycoprotein (S glycoprotein) (E2) (Peplomer protein) [Cleaved into: Spike protein S1; Spike protein S2; Spike protein S2']	S	Middle East respiratory syndrome-related coronavirus	1353		Viruses, Riboviria, Nidovirales, Cornidovirineae, Coronaviridae, Orthocoronavirinae, Betacoronavirus, Merbecovirus, Middle East respiratory syndrome-related coronavirus
A0A2D0Y464	A0A2D0Y464_9BETC	unreviewed	Spike glycoprotein (S glycoprotein) (E2) (Peplomer protein) [Cleaved into: Spike protein S1; Spike protein S2; Spike protein S2']	S	Middle East respiratory syndrome-related coronavirus	1353		Viruses, Riboviria, Nidovirales, Cornidovirineae, Coronaviridae, Orthocoronavirinae, Betacoronavirus, Merbecovirus, Middle East respiratory syndrome-related coronavirus
A0A0B5L4G8	A0A0B5L4G8_9BETC	unreviewed	Spike glycoprotein (S glycoprotein) (E2) (Peplomer protein) [Cleaved into: Spike protein S1; Spike protein S2; Spike protein S2']	S	Middle East respiratory syndrome-related coronavirus	1353		Viruses, Riboviria, Nidovirales, Cornidovirineae, Coronaviridae, Orthocoronavirinae, Betacoronavirus, Merbecovirus, Middle East respiratory syndrome-related coronavirus
A0A0B5KY46	A0A0B5KY46_9BETC	unreviewed	Spike glycoprotein (S glycoprotein) (E2) (Peplomer protein) [Cleaved into: Spike protein S1; Spike protein S2; Spike protein S2']	S	Middle East respiratory syndrome-related coronavirus	1353		Viruses, Riboviria, Nidovirales, Cornidovirineae, Coronaviridae, Orthocoronavirinae, Betacoronavirus, Merbecovirus, Middle East respiratory syndrome-related coronavirus
A0A0A7E6A4	A0A0A7E6A4_9BETC	unreviewed	Spike glycoprotein (S glycoprotein) (E2) (Peplomer protein) [Cleaved into: Spike protein S1; Spike protein S2; Spike protein S2']	S	Middle East respiratory syndrome-related coronavirus	1353		Viruses, Riboviria, Nidovirales, Cornidovirineae, Coronaviridae, Orthocoronavirinae, Betacoronavirus, Merbecovirus, Middle East respiratory syndrome-related coronavirus
A0A2H4PWP1	A0A2H4PWP1_9BETC	unreviewed	Spike glycoprotein (S glycoprotein) (E2) (Peplomer protein) [Cleaved into: Spike protein S1; Spike protein S2; Spike protein S2']	S	Middle East respiratory syndrome-related coronavirus	1353		Viruses, Riboviria, Nidovirales, Cornidovirineae, Coronaviridae, Orthocoronavirinae, Betacoronavirus, Merbecovirus, Middle East respiratory syndrome-related coronavirus
A0A2D0YCE0	A0A2D0YCE0_9BETC	unreviewed	Spike glycoprotein (S glycoprotein) (E2) (Peplomer protein) [Cleaved into: Spike protein S1; Spike protein S2; Spike protein S2']	S	Middle East respiratory syndrome-related coronavirus	1353		Viruses, Riboviria, Nidovirales, Cornidovirineae, Coronaviridae, Orthocoronavirinae, Betacoronavirus, Merbecovirus, Middle East respiratory syndrome-related coronavirus
A0A1W5LGU2	A0A1W5LGU2_9BETC	unreviewed	Spike glycoprotein (S glycoprotein) (E2) (Peplomer protein) [Cleaved into: Spike protein S1; Spike protein S2; Spike protein S2']	S	Middle East respiratory syndrome-related coronavirus	1353		Viruses, Riboviria, Nidovirales, Cornidovirineae, Coronaviridae, Orthocoronavirinae, Betacoronavirus, Merbecovirus, Middle East respiratory syndrome-related coronavirus
A0A140AZ15	A0A140AZ15_9BETC	unreviewed	Spike glycoprotein (S glycoprotein) (E2) (Peplomer protein) [Cleaved into: Spike protein S1; Spike protein S2; Spike protein S2']	S	Middle East respiratory syndrome-related coronavirus	1353		Viruses, Riboviria, Nidovirales, Cornidovirineae, Coronaviridae, Orthocoronavirinae, Betacoronavirus, Merbecovirus, Middle East respiratory syndrome-related coronavirus
A0A141BR51	A0A141BR51_9BETC	unreviewed	Spike glycoprotein (S glycoprotein) (E2) (Peplomer protein) [Cleaved into: Spike protein S1; Spike protein S2; Spike protein S2']	S	Middle East respiratory syndrome-related coronavirus	1353		Viruses, Riboviria, Nidovirales, Cornidovirineae, Coronaviridae, Orthocoronavirinae, Betacoronavirus, Merbecovirus, Middle East respiratory syndrome-related coronavirus
A0A2D0YUG7	A0A2D0YUG7_9BETC	unreviewed	Spike glycoprotein (S glycoprotein) (E2) (Peplomer protein) [Cleaved into: Spike protein S1; Spike protein S2; Spike protein S2']	S	Middle East respiratory syndrome-related coronavirus	1353		Viruses, Riboviria, Nidovirales, Cornidovirineae, Coronaviridae, Orthocoronavirinae, Betacoronavirus, Merbecovirus, Middle East respiratory syndrome-related coronavirus
A0A2D0YXA8	A0A2D0YXA8_9BETC	unreviewed	Spike glycoprotein (S glycoprotein) (E2) (Peplomer protein) [Cleaved into: Spike protein S1; Spike protein S2; Spike protein S2']	S	Middle East respiratory syndrome-related coronavirus	1353		Viruses, Riboviria, Nidovirales, Cornidovirineae, Coronaviridae, Orthocoronavirinae, Betacoronavirus, Merbecovirus, Middle East respiratory syndrome-related coronavirus
A0A1W5LGD2	A0A1W5LGD2_9BETC	unreviewed	Spike glycoprotein (S glycoprotein) (E2) (Peplomer protein) [Cleaved into: Spike protein S1; Spike protein S2; Spike protein S2']	S	Middle East respiratory syndrome-related coronavirus	1353		Viruses, Riboviria, Nidovirales, Cornidovirineae, Coronaviridae, Orthocoronavirinae, Betacoronavirus, Merbecovirus, Middle East respiratory syndrome-related coronavirus
A0A0U2MS74	A0A0U2MS74_9BETC	unreviewed	Spike glycoprotein (S glycoprotein) (E2) (Peplomer protein) [Cleaved into: Spike protein S1; Spike protein S2; Spike protein S2']	S	Middle East respiratory syndrome-related coronavirus	1353		Viruses, Riboviria, Nidovirales, Cornidovirineae, Coronaviridae, Orthocoronavirinae, Betacoronavirus, Merbecovirus, Middle East respiratory syndrome-related coronavirus
A0A0U2GMX5	A0A0U2GMX5_9BETC	unreviewed	Spike glycoprotein (S glycoprotein) (E2) (Peplomer protein) [Cleaved into: Spike protein S1; Spike protein S2; Spike protein S2']	S	Middle East respiratory syndrome-related coronavirus	1353		Viruses, Riboviria, Nidovirales, Cornidovirineae, Coronaviridae, Orthocoronavirinae, Betacoronavirus, Merbecovirus, Middle East respiratory syndrome-related coronavirus
A0A0R9USA1	A0A0R9USA1_9BETC	unreviewed	Spike glycoprotein (S glycoprotein) (E2) (Peplomer protein) [Cleaved into: Spike protein S1; Spike protein S2; Spike protein S2']	S	Middle East respiratory syndrome-related coronavirus	1353		Viruses, Riboviria, Nidovirales, Cornidovirineae, Coronaviridae, Orthocoronavirinae, Betacoronavirus, Merbecovirus, Middle East respiratory syndrome-related coronavirus
A0A411PBR0	A0A411PBR0_9BETC	unreviewed	Spike glycoprotein (S glycoprotein) (E2) (Peplomer protein) [Cleaved into: Spike protein S1; Spike protein S2; Spike protein S2']	S	Middle East respiratory syndrome-related coronavirus	1353		Viruses, Riboviria, Nidovirales, Cornidovirineae, Coronaviridae, Orthocoronavirinae, Betacoronavirus, Merbecovirus, Middle East respiratory syndrome-related coronavirus
A0A2D0YM48	A0A2D0YM48_9BETC	unreviewed	Spike glycoprotein (S glycoprotein) (E2) (Peplomer protein) [Cleaved into: Spike protein S1; Spike protein S2; Spike protein S2']	S	Middle East respiratory syndrome-related coronavirus	1353		Viruses, Riboviria, Nidovirales, Cornidovirineae, Coronaviridae, Orthocoronavirinae, Betacoronavirus, Merbecovirus, Middle East respiratory syndrome-related coronavirus
A0A168DLI3	A0A168DLI3_9BETC	unreviewed	Spike glycoprotein (S glycoprotein) (E2) (Peplomer protein) [Cleaved into: Spike protein S1; Spike protein S2; Spike protein S2']	S	Middle East respiratory syndrome-related coronavirus	1353		Viruses, Riboviria, Nidovirales, Cornidovirineae, Coronaviridae, Orthocoronavirinae, Betacoronavirus, Merbecovirus, Middle East respiratory syndrome-related coronavirus
A0A2H4KGM2	A0A2H4KGM2_9BETC	unreviewed	Spike glycoprotein (S glycoprotein) (E2) (Peplomer protein) [Cleaved into: Spike protein S1; Spike protein S2; Spike protein S2']	S	Middle East respiratory syndrome-related coronavirus	1353		Viruses, Riboviria, Nidovirales, Cornidovirineae, Coronaviridae, Orthocoronavirinae, Betacoronavirus, Merbecovirus, Middle East respiratory syndrome-related coronavirus
A0A0U2NE92	A0A0U2NE92_9BETC	unreviewed	Spike glycoprotein (S glycoprotein) (E2) (Peplomer protein) [Cleaved into: Spike protein S1; Spike protein S2; Spike protein S2']	S	Middle East respiratory syndrome-related coronavirus	1353		Viruses, Riboviria, Nidovirales, Cornidovirineae, Coronaviridae, Orthocoronavirinae, Betacoronavirus, Merbecovirus, Middle East respiratory syndrome-related coronavirus
A0A3B8DTZ0	A0A3B8DTZ0_9BETC	unreviewed	Spike glycoprotein (S glycoprotein) (E2) (Peplomer protein) [Cleaved into: Spike protein S1; Spike protein S2; Spike protein S2']	S	Middle East respiratory syndrome-related coronavirus	1353		Viruses, Riboviria, Nidovirales, Cornidovirineae, Coronaviridae, Orthocoronavirinae, Betacoronavirus, Merbecovirus, Middle East respiratory syndrome-related coronavirus
A0A291I6L3	A0A291I6L3_9BETC	unreviewed	Spike glycoprotein (S glycoprotein) (E2) (Peplomer protein) [Cleaved into: Spike protein S1; Spike protein S2; Spike protein S2']	S	Middle East respiratory syndrome-related coronavirus	1353		Viruses, Riboviria, Nidovirales, Cornidovirineae, Coronaviridae, Orthocoronavirinae, Betacoronavirus, Merbecovirus, Middle East respiratory syndrome-related coronavirus
A0A0U2IY58	A0A0U2IY58_9BETC	unreviewed	Spike glycoprotein (S glycoprotein) (E2) (Peplomer protein) [Cleaved into: Spike protein S1; Spike protein S2; Spike protein S2']	S	Middle East respiratory syndrome-related coronavirus	1353		Viruses, Riboviria, Nidovirales, Cornidovirineae, Coronaviridae, Orthocoronavirinae, Betacoronavirus, Merbecovirus, Middle East respiratory syndrome-related coronavirus
A0A1W5LGN6	A0A1W5LGN6_9BETC	unreviewed	Spike glycoprotein (S glycoprotein) (E2) (Peplomer protein) [Cleaved into: Spike protein S1; Spike protein S2; Spike protein S2']	S	Middle East respiratory syndrome-related coronavirus	1353		Viruses, Riboviria, Nidovirales, Cornidovirineae, Coronaviridae, Orthocoronavirinae, Betacoronavirus, Merbecovirus, Middle East respiratory syndrome-related coronavirus
A0A2D0YIQ0	A0A2D0YIQ0_9BETC	unreviewed	Spike glycoprotein (S glycoprotein) (E2) (Peplomer protein) [Cleaved into: Spike protein S1; Spike protein S2; Spike protein S2']	S	Middle East respiratory syndrome-related coronavirus	1353		Viruses, Riboviria, Nidovirales, Cornidovirineae, Coronaviridae, Orthocoronavirinae, Betacoronavirus, Merbecovirus, Middle East respiratory syndrome-related coronavirus
T2B999	T2B999_9BETC	unreviewed	Spike glycoprotein (S glycoprotein) (E2) (Peplomer protein) [Cleaved into: Spike protein S1; Spike protein S2; Spike protein S2']	S	Middle East respiratory syndrome-related coronavirus	1353		Viruses, Riboviria, Nidovirales, Cornidovirineae, Coronaviridae, Orthocoronavirinae, Betacoronavirus, Merbecovirus, Middle East respiratory syndrome-related coronavirus
A0A126G7T9	A0A126G7T9_9BETC	unreviewed	Spike glycoprotein (S glycoprotein) (E2) (Peplomer protein) [Cleaved into: Spike protein S1; Spike protein S2; Spike protein S2']	S	Middle East respiratory syndrome-related coronavirus	1353		Viruses, Riboviria, Nidovirales, Cornidovirineae, Coronaviridae, Orthocoronavirinae, Betacoronavirus, Merbecovirus, Middle East respiratory syndrome-related coronavirus
A0A0U2MMB6	A0A0U2MMB6_9BETC	unreviewed	Spike glycoprotein (S glycoprotein) (E2) (Peplomer protein) [Cleaved into: Spike protein S1; Spike protein S2; Spike protein S2']	S	Middle East respiratory syndrome-related coronavirus	1353		Viruses, Riboviria, Nidovirales, Cornidovirineae, Coronaviridae, Orthocoronavirinae, Betacoronavirus, Merbecovirus, Middle East respiratory syndrome-related coronavirus
A0A168DJZ9	A0A168DJZ9_9BETC	unreviewed	Spike glycoprotein (S glycoprotein) (E2) (Peplomer protein) [Cleaved into: Spike protein S1; Spike protein S2; Spike protein S2']	S	Middle East respiratory syndrome-related coronavirus	1353		Viruses, Riboviria, Nidovirales, Cornidovirineae, Coronaviridae, Orthocoronavirinae, Betacoronavirus, Merbecovirus, Middle East respiratory syndrome-related coronavirus
A0A2H1YPP7	A0A2H1YPP7_9BETC	unreviewed	Spike glycoprotein (S glycoprotein) (E2) (Peplomer protein) [Cleaved into: Spike protein S1; Spike protein S2; Spike protein S2']	S	Middle East respiratory syndrome-related coronavirus	1353		Viruses, Riboviria, Nidovirales, Cornidovirineae, Coronaviridae, Orthocoronavirinae, Betacoronavirus, Merbecovirus, Middle East respiratory syndrome-related coronavirus
A0A1W5LGE4	A0A1W5LGE4_9BETC	unreviewed	Spike glycoprotein (S glycoprotein) (E2) (Peplomer protein) [Cleaved into: Spike protein S1; Spike protein S2; Spike protein S2']	S	Middle East respiratory syndrome-related coronavirus	1353		Viruses, Riboviria, Nidovirales, Cornidovirineae, Coronaviridae, Orthocoronavirinae, Betacoronavirus, Merbecovirus, Middle East respiratory syndrome-related coronavirus
A0A140AYZ5	A0A140AYZ5_9BETC	unreviewed	Spike glycoprotein (S glycoprotein) (E2) (Peplomer protein) [Cleaved into: Spike protein S1; Spike protein S2; Spike protein S2']	S	Middle East respiratory syndrome-related coronavirus	1353		Viruses, Riboviria, Nidovirales, Cornidovirineae, Coronaviridae, Orthocoronavirinae, Betacoronavirus, Merbecovirus, Middle East respiratory syndrome-related coronavirus
A0A2U9QWE9	A0A2U9QWE9_9BETC	unreviewed	Spike glycoprotein (S glycoprotein) (E2) (Peplomer protein) [Cleaved into: Spike protein S1; Spike protein S2; Spike protein S2']	S	Middle East respiratory syndrome-related coronavirus	1353		Viruses, Riboviria, Nidovirales, Cornidovirineae, Coronaviridae, Orthocoronavirinae, Betacoronavirus, Merbecovirus, Middle East respiratory syndrome-related coronavirus
A0A140AQ46	A0A140AQ46_9BETC	unreviewed	Spike glycoprotein (S glycoprotein) (E2) (Peplomer protein) [Cleaved into: Spike protein S1; Spike protein S2; Spike protein S2']	S	Middle East respiratory syndrome-related coronavirus	1353		Viruses, Riboviria, Nidovirales, Cornidovirineae, Coronaviridae, Orthocoronavirinae, Betacoronavirus, Merbecovirus, Middle East respiratory syndrome-related coronavirus
T2BBH7	T2BBH7_9BETC	unreviewed	Spike glycoprotein (S glycoprotein) (E2) (Peplomer protein) [Cleaved into: Spike protein S1; Spike protein S2; Spike protein S2']	S	Middle East respiratory syndrome-related coronavirus	1353		Viruses, Riboviria, Nidovirales, Cornidovirineae, Coronaviridae, Orthocoronavirinae, Betacoronavirus, Merbecovirus, Middle East respiratory syndrome-related coronavirus
A0A140AZ05	A0A140AZ05_9BETC	unreviewed	Spike glycoprotein (S glycoprotein) (E2) (Peplomer protein) [Cleaved into: Spike protein S1; Spike protein S2; Spike protein S2']	S	Middle East respiratory syndrome-related coronavirus	1353		Viruses, Riboviria, Nidovirales, Cornidovirineae, Coronaviridae, Orthocoronavirinae, Betacoronavirus, Merbecovirus, Middle East respiratory syndrome-related coronavirus
A0A4P8L6Q6	A0A4P8L6Q6_9BETC	unreviewed	Spike glycoprotein (S glycoprotein) (E2) (Peplomer protein) [Cleaved into: Spike protein S1; Spike protein S2; Spike protein S2']	S	Middle East respiratory syndrome-related coronavirus	1353		Viruses, Riboviria, Nidovirales, Cornidovirineae, Coronaviridae, Orthocoronavirinae, Betacoronavirus, Merbecovirus, Middle East respiratory syndrome-related coronavirus
A0A2D0Y3M7	A0A2D0Y3M7_9BETC	unreviewed	Spike glycoprotein (S glycoprotein) (E2) (Peplomer protein) [Cleaved into: Spike protein S1; Spike protein S2; Spike protein S2']	S	Middle East respiratory syndrome-related coronavirus	1353		Viruses, Riboviria, Nidovirales, Cornidovirineae, Coronaviridae, Orthocoronavirinae, Betacoronavirus, Merbecovirus, Middle East respiratory syndrome-related coronavirus
A0A411PBS1	A0A411PBS1_9BETC	unreviewed	Spike glycoprotein (S glycoprotein) (E2) (Peplomer protein) [Cleaved into: Spike protein S1; Spike protein S2; Spike protein S2']	S	Middle East respiratory syndrome-related coronavirus	1353		Viruses, Riboviria, Nidovirales, Cornidovirineae, Coronaviridae, Orthocoronavirinae, Betacoronavirus, Merbecovirus, Middle East respiratory syndrome-related coronavirus
T2BAV6	T2BAV6_9BETC	unreviewed	Spike glycoprotein (S glycoprotein) (E2) (Peplomer protein) [Cleaved into: Spike protein S1; Spike protein S2; Spike protein S2']	S	Middle East respiratory syndrome-related coronavirus	1353		Viruses, Riboviria, Nidovirales, Cornidovirineae, Coronaviridae, Orthocoronavirinae, Betacoronavirus, Merbecovirus, Middle East respiratory syndrome-related coronavirus
W5ZZM0	W5ZZM0_9BETC	unreviewed	Spike glycoprotein (S glycoprotein) (E2) (Peplomer protein) [Cleaved into: Spike protein S1; Spike protein S2; Spike protein S2']	S	Middle East respiratory syndrome-related coronavirus	1353		Viruses, Riboviria, Nidovirales, Cornidovirineae, Coronaviridae, Orthocoronavirinae, Betacoronavirus, Merbecovirus, Middle East respiratory syndrome-related coronavirus
A0A291I6B7	A0A291I6B7_9BETC	unreviewed	Spike glycoprotein (S glycoprotein) (E2) (Peplomer protein) [Cleaved into: Spike protein S1; Spike protein S2; Spike protein S2']	S	Middle East respiratory syndrome-related coronavirus	1353		Viruses, Riboviria, Nidovirales, Cornidovirineae, Coronaviridae, Orthocoronavirinae, Betacoronavirus, Merbecovirus, Middle East respiratory syndrome-related coronavirus
R9UCW7	R9UCW7_9BETC	unreviewed	Spike glycoprotein (S glycoprotein) (E2) (Peplomer protein) [Cleaved into: Spike protein S1; Spike protein S2; Spike protein S2']	S	Middle East respiratory syndrome-related coronavirus	1353		Viruses, Riboviria, Nidovirales, Cornidovirineae, Coronaviridae, Orthocoronavirinae, Betacoronavirus, Merbecovirus, Middle East respiratory syndrome-related coronavirus
W5ZZF5	W5ZZF5_9BETC	unreviewed	Spike glycoprotein (S glycoprotein) (E2) (Peplomer protein) [Cleaved into: Spike protein S1; Spike protein S2; Spike protein S2']	S	Middle East respiratory syndrome-related coronavirus	1353		Viruses, Riboviria, Nidovirales, Cornidovirineae, Coronaviridae, Orthocoronavirinae, Betacoronavirus, Merbecovirus, Middle East respiratory syndrome-related coronavirus
W6A0A7	W6A0A7_9BETC	unreviewed	Spike glycoprotein (S glycoprotein) (E2) (Peplomer protein) [Cleaved into: Spike protein S1; Spike protein S2; Spike protein S2']	S	Middle East respiratory syndrome-related coronavirus	1353		Viruses, Riboviria, Nidovirales, Cornidovirineae, Coronaviridae, Orthocoronavirinae, Betacoronavirus, Merbecovirus, Middle East respiratory syndrome-related coronavirus
A0A385AJZ1	A0A385AJZ1_9BETC	unreviewed	Spike glycoprotein (S glycoprotein) (E2) (Peplomer protein) [Cleaved into: Spike protein S1; Spike protein S2; Spike protein S2']	S	Middle East respiratory syndrome-related coronavirus	1353		Viruses, Riboviria, Nidovirales, Cornidovirineae, Coronaviridae, Orthocoronavirinae, Betacoronavirus, Merbecovirus, Middle East respiratory syndrome-related coronavirus
A0A411PBP0	A0A411PBP0_9BETC	unreviewed	Spike glycoprotein (S glycoprotein) (E2) (Peplomer protein) [Cleaved into: Spike protein S1; Spike protein S2; Spike protein S2']	S	Middle East respiratory syndrome-related coronavirus	1353		Viruses, Riboviria, Nidovirales, Cornidovirineae, Coronaviridae, Orthocoronavirinae, Betacoronavirus, Merbecovirus, Middle East respiratory syndrome-related coronavirus
A0A0G2UN32	A0A0G2UN32_9BETC	unreviewed	Spike glycoprotein (S glycoprotein) (E2) (Peplomer protein) [Cleaved into: Spike protein S1; Spike protein S2; Spike protein S2']	S	Middle East respiratory syndrome-related coronavirus	1353		Viruses, Riboviria, Nidovirales, Cornidovirineae, Coronaviridae, Orthocoronavirinae, Betacoronavirus, Merbecovirus, Middle East respiratory syndrome-related coronavirus
A0A023SFE5	A0A023SFE5_9BETC	unreviewed	Spike glycoprotein (S glycoprotein) (E2) (Peplomer protein) [Cleaved into: Spike protein S1; Spike protein S2; Spike protein S2']	S	Middle East respiratory syndrome-related coronavirus	1353		Viruses, Riboviria, Nidovirales, Cornidovirineae, Coronaviridae, Orthocoronavirinae, Betacoronavirus, Merbecovirus, Middle East respiratory syndrome-related coronavirus
T2B9M6	T2B9M6_9BETC	unreviewed	Spike glycoprotein (S glycoprotein) (E2) (Peplomer protein) [Cleaved into: Spike protein S1; Spike protein S2; Spike protein S2']	S	Middle East respiratory syndrome-related coronavirus	1353		Viruses, Riboviria, Nidovirales, Cornidovirineae, Coronaviridae, Orthocoronavirinae, Betacoronavirus, Merbecovirus, Middle East respiratory syndrome-related coronavirus
R9UQ53	R9UQ53_9BETC	unreviewed	Spike glycoprotein (S glycoprotein) (E2) (Peplomer protein) [Cleaved into: Spike protein S1; Spike protein S2; Spike protein S2']	S	Middle East respiratory syndrome-related coronavirus	1353		Viruses, Riboviria, Nidovirales, Cornidovirineae, Coronaviridae, Orthocoronavirinae, Betacoronavirus, Merbecovirus, Middle East respiratory syndrome-related coronavirus
A0A0U2GKS5	A0A0U2GKS5_9BETC	unreviewed	Spike glycoprotein (S glycoprotein) (E2) (Peplomer protein) [Cleaved into: Spike protein S1; Spike protein S2; Spike protein S2']	S	Middle East respiratory syndrome-related coronavirus	1353		Viruses, Riboviria, Nidovirales, Cornidovirineae, Coronaviridae, Orthocoronavirinae, Betacoronavirus, Merbecovirus, Middle East respiratory syndrome-related coronavirus
A0A0U2HTD9	A0A0U2HTD9_9BETC	unreviewed	Spike glycoprotein (S glycoprotein) (E2) (Peplomer protein) [Cleaved into: Spike protein S1; Spike protein S2; Spike protein S2']	S	Middle East respiratory syndrome-related coronavirus	1353		Viruses, Riboviria, Nidovirales, Cornidovirineae, Coronaviridae, Orthocoronavirinae, Betacoronavirus, Merbecovirus, Middle East respiratory syndrome-related coronavirus
A0A0G3U597	A0A0G3U597_9BETC	unreviewed	Spike glycoprotein (S glycoprotein) (E2) (Peplomer protein) [Cleaved into: Spike protein S1; Spike protein S2; Spike protein S2']	S	Middle East respiratory syndrome-related coronavirus	1353		Viruses, Riboviria, Nidovirales, Cornidovirineae, Coronaviridae, Orthocoronavirinae, Betacoronavirus, Merbecovirus, Middle East respiratory syndrome-related coronavirus
A0A3T0I8D8	A0A3T0I8D8_9BETC	unreviewed	Spike glycoprotein (S glycoprotein) (E2) (Peplomer protein) [Cleaved into: Spike protein S1; Spike protein S2; Spike protein S2']	S	Middle East respiratory syndrome-related coronavirus	1353		Viruses, Riboviria, Nidovirales, Cornidovirineae, Coronaviridae, Orthocoronavirinae, Betacoronavirus, Merbecovirus, Middle East respiratory syndrome-related coronavirus
A0A0U2P155	A0A0U2P155_9BETC	unreviewed	Spike glycoprotein (S glycoprotein) (E2) (Peplomer protein) [Cleaved into: Spike protein S1; Spike protein S2; Spike protein S2']	S	Middle East respiratory syndrome-related coronavirus	1353		Viruses, Riboviria, Nidovirales, Cornidovirineae, Coronaviridae, Orthocoronavirinae, Betacoronavirus, Merbecovirus, Middle East respiratory syndrome-related coronavirus
A0A1W5LGJ4	A0A1W5LGJ4_9BETC	unreviewed	Spike glycoprotein (S glycoprotein) (E2) (Peplomer protein) [Cleaved into: Spike protein S1; Spike protein S2; Spike protein S2']	S	Middle East respiratory syndrome-related coronavirus	1353		Viruses, Riboviria, Nidovirales, Cornidovirineae, Coronaviridae, Orthocoronavirinae, Betacoronavirus, Merbecovirus, Middle East respiratory syndrome-related coronavirus
A0A2D0YKN0	A0A2D0YKN0_9BETC	unreviewed	Spike glycoprotein (S glycoprotein) (E2) (Peplomer protein) [Cleaved into: Spike protein S1; Spike protein S2; Spike protein S2']	S	Middle East respiratory syndrome-related coronavirus	1353		Viruses, Riboviria, Nidovirales, Cornidovirineae, Coronaviridae, Orthocoronavirinae, Betacoronavirus, Merbecovirus, Middle East respiratory syndrome-related coronavirus
A0A2D0YLD5	A0A2D0YLD5_9BETC	unreviewed	Spike glycoprotein (S glycoprotein) (E2) (Peplomer protein) [Cleaved into: Spike protein S1; Spike protein S2; Spike protein S2']	S	Middle East respiratory syndrome-related coronavirus	1353		Viruses, Riboviria, Nidovirales, Cornidovirineae, Coronaviridae, Orthocoronavirinae, Betacoronavirus, Merbecovirus, Middle East respiratory syndrome-related coronavirus
A0A411PBL8	A0A411PBL8_9BETC	unreviewed	Spike glycoprotein (S glycoprotein) (E2) (Peplomer protein) [Cleaved into: Spike protein S1; Spike protein S2; Spike protein S2']	S	Middle East respiratory syndrome-related coronavirus	1353		Viruses, Riboviria, Nidovirales, Cornidovirineae, Coronaviridae, Orthocoronavirinae, Betacoronavirus, Merbecovirus, Middle East respiratory syndrome-related coronavirus
A0A2D0Y7Z5	A0A2D0Y7Z5_9BETC	unreviewed	Spike glycoprotein (S glycoprotein) (E2) (Peplomer protein) [Cleaved into: Spike protein S1; Spike protein S2; Spike protein S2']	S	Middle East respiratory syndrome-related coronavirus	1353		Viruses, Riboviria, Nidovirales, Cornidovirineae, Coronaviridae, Orthocoronavirinae, Betacoronavirus, Merbecovirus, Middle East respiratory syndrome-related coronavirus
A0A0U2MS80	A0A0U2MS80_9BETC	unreviewed	Spike glycoprotein (S glycoprotein) (E2) (Peplomer protein) [Cleaved into: Spike protein S1; Spike protein S2; Spike protein S2']	S	Middle East respiratory syndrome-related coronavirus	1353		Viruses, Riboviria, Nidovirales, Cornidovirineae, Coronaviridae, Orthocoronavirinae, Betacoronavirus, Merbecovirus, Middle East respiratory syndrome-related coronavirus
W6A028	W6A028_9BETC	unreviewed	Spike glycoprotein (S glycoprotein) (E2) (Peplomer protein) [Cleaved into: Spike protein S1; Spike protein S2; Spike protein S2']	S	Middle East respiratory syndrome-related coronavirus	1353		Viruses, Riboviria, Nidovirales, Cornidovirineae, Coronaviridae, Orthocoronavirinae, Betacoronavirus, Merbecovirus, Middle East respiratory syndrome-related coronavirus
A0A0U3SQE0	A0A0U3SQE0_9BETC	unreviewed	Spike glycoprotein (S glycoprotein) (E2) (Peplomer protein) [Cleaved into: Spike protein S1; Spike protein S2; Spike protein S2']	S	Middle East respiratory syndrome-related coronavirus	1353		Viruses, Riboviria, Nidovirales, Cornidovirineae, Coronaviridae, Orthocoronavirinae, Betacoronavirus, Merbecovirus, Middle East respiratory syndrome-related coronavirus
A0A0U2P9D9	A0A0U2P9D9_9BETC	unreviewed	Spike glycoprotein (S glycoprotein) (E2) (Peplomer protein) [Cleaved into: Spike protein S1; Spike protein S2; Spike protein S2']	S	Middle East respiratory syndrome-related coronavirus	1353		Viruses, Riboviria, Nidovirales, Cornidovirineae, Coronaviridae, Orthocoronavirinae, Betacoronavirus, Merbecovirus, Middle East respiratory syndrome-related coronavirus
A0A3S7R2R7	A0A3S7R2R7_9BETC	unreviewed	Spike glycoprotein (S glycoprotein) (E2) (Peplomer protein) [Cleaved into: Spike protein S1; Spike protein S2; Spike protein S2']	S	Middle East respiratory syndrome-related coronavirus	1353		Viruses, Riboviria, Nidovirales, Cornidovirineae, Coronaviridae, Orthocoronavirinae, Betacoronavirus, Merbecovirus, Middle East respiratory syndrome-related coronavirus
A0A0B5A1M3	A0A0B5A1M3_9BETC	unreviewed	Spike glycoprotein (S glycoprotein) (E2) (Peplomer protein) [Cleaved into: Spike protein S1; Spike protein S2; Spike protein S2']	S	Middle East respiratory syndrome-related coronavirus	1353		Viruses, Riboviria, Nidovirales, Cornidovirineae, Coronaviridae, Orthocoronavirinae, Betacoronavirus, Merbecovirus, Middle East respiratory syndrome-related coronavirus
T2B9T0	T2B9T0_9BETC	unreviewed	Spike glycoprotein (S glycoprotein) (E2) (Peplomer protein) [Cleaved into: Spike protein S1; Spike protein S2; Spike protein S2']	S	Middle East respiratory syndrome-related coronavirus	1353		Viruses, Riboviria, Nidovirales, Cornidovirineae, Coronaviridae, Orthocoronavirinae, Betacoronavirus, Merbecovirus, Middle East respiratory syndrome-related coronavirus
A0A2D0YT69	A0A2D0YT69_9BETC	unreviewed	Spike glycoprotein (S glycoprotein) (E2) (Peplomer protein) [Cleaved into: Spike protein S1; Spike protein S2; Spike protein S2']	S	Middle East respiratory syndrome-related coronavirus	1353		Viruses, Riboviria, Nidovirales, Cornidovirineae, Coronaviridae, Orthocoronavirinae, Betacoronavirus, Merbecovirus, Middle East respiratory syndrome-related coronavirus
A0A1W5LIC4	A0A1W5LIC4_9BETC	unreviewed	Spike glycoprotein (S glycoprotein) (E2) (Peplomer protein) [Cleaved into: Spike protein S1; Spike protein S2; Spike protein S2']	S	Middle East respiratory syndrome-related coronavirus	1353		Viruses, Riboviria, Nidovirales, Cornidovirineae, Coronaviridae, Orthocoronavirinae, Betacoronavirus, Merbecovirus, Middle East respiratory syndrome-related coronavirus
A0A0A0Q3U6	A0A0A0Q3U6_9BETC	unreviewed	Spike glycoprotein (S glycoprotein) (E2) (Peplomer protein) [Cleaved into: Spike protein S1; Spike protein S2; Spike protein S2']	S	Middle East respiratory syndrome-related coronavirus	1353		Viruses, Riboviria, Nidovirales, Cornidovirineae, Coronaviridae, Orthocoronavirinae, Betacoronavirus, Merbecovirus, Middle East respiratory syndrome-related coronavirus
A0A0U2MGK9	A0A0U2MGK9_9BETC	unreviewed	Spike glycoprotein (S glycoprotein) (E2) (Peplomer protein) [Cleaved into: Spike protein S1; Spike protein S2; Spike protein S2']	S	Middle East respiratory syndrome-related coronavirus	1353		Viruses, Riboviria, Nidovirales, Cornidovirineae, Coronaviridae, Orthocoronavirinae, Betacoronavirus, Merbecovirus, Middle East respiratory syndrome-related coronavirus
T2BB24	T2BB24_9BETC	unreviewed	Spike glycoprotein (S glycoprotein) (E2) (Peplomer protein) [Cleaved into: Spike protein S1; Spike protein S2; Spike protein S2']	S	Middle East respiratory syndrome-related coronavirus	1353		Viruses, Riboviria, Nidovirales, Cornidovirineae, Coronaviridae, Orthocoronavirinae, Betacoronavirus, Merbecovirus, Middle East respiratory syndrome-related coronavirus
W6A0B7	W6A0B7_9BETC	unreviewed	Spike glycoprotein (S glycoprotein) (E2) (Peplomer protein) [Cleaved into: Spike protein S1; Spike protein S2; Spike protein S2']	S	Middle East respiratory syndrome-related coronavirus	1353		Viruses, Riboviria, Nidovirales, Cornidovirineae, Coronaviridae, Orthocoronavirinae, Betacoronavirus, Merbecovirus, Middle East respiratory syndrome-related coronavirus
A0A0A0Q5X5	A0A0A0Q5X5_9BETC	unreviewed	Spike glycoprotein (S glycoprotein) (E2) (Peplomer protein) [Cleaved into: Spike protein S1; Spike protein S2; Spike protein S2']	S	Middle East respiratory syndrome-related coronavirus	1353		Viruses, Riboviria, Nidovirales, Cornidovirineae, Coronaviridae, Orthocoronavirinae, Betacoronavirus, Merbecovirus, Middle East respiratory syndrome-related coronavirus
A0A2H4KGZ2	A0A2H4KGZ2_9BETC	unreviewed	Spike glycoprotein (S glycoprotein) (E2) (Peplomer protein) [Cleaved into: Spike protein S1; Spike protein S2; Spike protein S2']	S	Middle East respiratory syndrome-related coronavirus	1353		Viruses, Riboviria, Nidovirales, Cornidovirineae, Coronaviridae, Orthocoronavirinae, Betacoronavirus, Merbecovirus, Middle East respiratory syndrome-related coronavirus
A0A0U2GP35	A0A0U2GP35_9BETC	unreviewed	Spike glycoprotein (S glycoprotein) (E2) (Peplomer protein) [Cleaved into: Spike protein S1; Spike protein S2; Spike protein S2']	S	Middle East respiratory syndrome-related coronavirus	1353		Viruses, Riboviria, Nidovirales, Cornidovirineae, Coronaviridae, Orthocoronavirinae, Betacoronavirus, Merbecovirus, Middle East respiratory syndrome-related coronavirus
A0A0U2MMC5	A0A0U2MMC5_9BETC	unreviewed	Spike glycoprotein (S glycoprotein) (E2) (Peplomer protein) [Cleaved into: Spike protein S1; Spike protein S2; Spike protein S2']	S	Middle East respiratory syndrome-related coronavirus	1353		Viruses, Riboviria, Nidovirales, Cornidovirineae, Coronaviridae, Orthocoronavirinae, Betacoronavirus, Merbecovirus, Middle East respiratory syndrome-related coronavirus
A0A0U2P188	A0A0U2P188_9BETC	unreviewed	Spike glycoprotein (S glycoprotein) (E2) (Peplomer protein) [Cleaved into: Spike protein S1; Spike protein S2; Spike protein S2']	S	Middle East respiratory syndrome-related coronavirus	1353		Viruses, Riboviria, Nidovirales, Cornidovirineae, Coronaviridae, Orthocoronavirinae, Betacoronavirus, Merbecovirus, Middle East respiratory syndrome-related coronavirus
A0A140AZ25	A0A140AZ25_9BETC	unreviewed	Spike glycoprotein (S glycoprotein) (E2) (Peplomer protein) [Cleaved into: Spike protein S1; Spike protein S2; Spike protein S2']	S	Middle East respiratory syndrome-related coronavirus	1353		Viruses, Riboviria, Nidovirales, Cornidovirineae, Coronaviridae, Orthocoronavirinae, Betacoronavirus, Merbecovirus, Middle East respiratory syndrome-related coronavirus
A0A0A0Q4V1	A0A0A0Q4V1_9BETC	unreviewed	Spike glycoprotein (S glycoprotein) (E2) (Peplomer protein) [Cleaved into: Spike protein S1; Spike protein S2; Spike protein S2']	S	Middle East respiratory syndrome-related coronavirus	1353		Viruses, Riboviria, Nidovirales, Cornidovirineae, Coronaviridae, Orthocoronavirinae, Betacoronavirus, Merbecovirus, Middle East respiratory syndrome-related coronavirus
A0A0U2MGJ8	A0A0U2MGJ8_9BETC	unreviewed	Spike glycoprotein (S glycoprotein) (E2) (Peplomer protein) [Cleaved into: Spike protein S1; Spike protein S2; Spike protein S2']	S	Middle East respiratory syndrome-related coronavirus	1353		Viruses, Riboviria, Nidovirales, Cornidovirineae, Coronaviridae, Orthocoronavirinae, Betacoronavirus, Merbecovirus, Middle East respiratory syndrome-related coronavirus
A0A291I6J0	A0A291I6J0_9BETC	unreviewed	Spike glycoprotein (S glycoprotein) (E2) (Peplomer protein) [Cleaved into: Spike protein S1; Spike protein S2; Spike protein S2']	S	Middle East respiratory syndrome-related coronavirus	1353		Viruses, Riboviria, Nidovirales, Cornidovirineae, Coronaviridae, Orthocoronavirinae, Betacoronavirus, Merbecovirus, Middle East respiratory syndrome-related coronavirus
A0A384VXU1	A0A384VXU1_9BETC	unreviewed	Spike glycoprotein (S glycoprotein) (E2) (Peplomer protein) [Cleaved into: Spike protein S1; Spike protein S2; Spike protein S2']	S	Middle East respiratory syndrome-related coronavirus	1353		Viruses, Riboviria, Nidovirales, Cornidovirineae, Coronaviridae, Orthocoronavirinae, Betacoronavirus, Merbecovirus, Middle East respiratory syndrome-related coronavirus
A0A411PBG2	A0A411PBG2_9BETC	unreviewed	Spike glycoprotein (S glycoprotein) (E2) (Peplomer protein) [Cleaved into: Spike protein S1; Spike protein S2; Spike protein S2']	S	Middle East respiratory syndrome-related coronavirus	1353		Viruses, Riboviria, Nidovirales, Cornidovirineae, Coronaviridae, Orthocoronavirinae, Betacoronavirus, Merbecovirus, Middle East respiratory syndrome-related coronavirus
A0A0U2J5T6	A0A0U2J5T6_9BETC	unreviewed	Spike glycoprotein (S glycoprotein) (E2) (Peplomer protein) [Cleaved into: Spike protein S1; Spike protein S2; Spike protein S2']	S	Middle East respiratory syndrome-related coronavirus	1353		Viruses, Riboviria, Nidovirales, Cornidovirineae, Coronaviridae, Orthocoronavirinae, Betacoronavirus, Merbecovirus, Middle East respiratory syndrome-related coronavirus
A0A291I6J3	A0A291I6J3_9BETC	unreviewed	Spike glycoprotein (S glycoprotein) (E2) (Peplomer protein) [Cleaved into: Spike protein S1; Spike protein S2; Spike protein S2']	S	Middle East respiratory syndrome-related coronavirus	1353		Viruses, Riboviria, Nidovirales, Cornidovirineae, Coronaviridae, Orthocoronavirinae, Betacoronavirus, Merbecovirus, Middle East respiratory syndrome-related coronavirus
A0A0B5KY98	A0A0B5KY98_9BETC	unreviewed	Spike glycoprotein (S glycoprotein) (E2) (Peplomer protein) [Cleaved into: Spike protein S1; Spike protein S2; Spike protein S2']	S	Middle East respiratory syndrome-related coronavirus	1353		Viruses, Riboviria, Nidovirales, Cornidovirineae, Coronaviridae, Orthocoronavirinae, Betacoronavirus, Merbecovirus, Middle East respiratory syndrome-related coronavirus
A0A2D0YCT4	A0A2D0YCT4_9BETC	unreviewed	Spike glycoprotein (S glycoprotein) (E2) (Peplomer protein) [Cleaved into: Spike protein S1; Spike protein S2; Spike protein S2']	S	Middle East respiratory syndrome-related coronavirus	1353		Viruses, Riboviria, Nidovirales, Cornidovirineae, Coronaviridae, Orthocoronavirinae, Betacoronavirus, Merbecovirus, Middle East respiratory syndrome-related coronavirus
A0A0U2IY60	A0A0U2IY60_9BETC	unreviewed	Spike glycoprotein (S glycoprotein) (E2) (Peplomer protein) [Cleaved into: Spike protein S1; Spike protein S2; Spike protein S2']	S	Middle East respiratory syndrome-related coronavirus	1353		Viruses, Riboviria, Nidovirales, Cornidovirineae, Coronaviridae, Orthocoronavirinae, Betacoronavirus, Merbecovirus, Middle East respiratory syndrome-related coronavirus
A0A0U2W1D8	A0A0U2W1D8_9BETC	unreviewed	Spike glycoprotein (S glycoprotein) (E2) (Peplomer protein) [Cleaved into: Spike protein S1; Spike protein S2; Spike protein S2']	S	Middle East respiratory syndrome-related coronavirus	1353		Viruses, Riboviria, Nidovirales, Cornidovirineae, Coronaviridae, Orthocoronavirinae, Betacoronavirus, Merbecovirus, Middle East respiratory syndrome-related coronavirus
A0A0U2P9C9	A0A0U2P9C9_9BETC	unreviewed	Spike glycoprotein (S glycoprotein) (E2) (Peplomer protein) [Cleaved into: Spike protein S1; Spike protein S2; Spike protein S2']	S	Middle East respiratory syndrome-related coronavirus	1353		Viruses, Riboviria, Nidovirales, Cornidovirineae, Coronaviridae, Orthocoronavirinae, Betacoronavirus, Merbecovirus, Middle East respiratory syndrome-related coronavirus
A0A2P1IT75	A0A2P1IT75_9BETC	unreviewed	Spike glycoprotein (S glycoprotein) (E2) (Peplomer protein) [Cleaved into: Spike protein S1; Spike protein S2; Spike protein S2']	S	Middle East respiratory syndrome-related coronavirus	1353		Viruses, Riboviria, Nidovirales, Cornidovirineae, Coronaviridae, Orthocoronavirinae, Betacoronavirus, Merbecovirus, Middle East respiratory syndrome-related coronavirus
A0A0P0HTL4	A0A0P0HTL4_9BETC	unreviewed	Spike glycoprotein (S glycoprotein) (E2) (Peplomer protein) [Cleaved into: Spike protein S1; Spike protein S2; Spike protein S2']	S	Middle East respiratory syndrome-related coronavirus	1353		Viruses, Riboviria, Nidovirales, Cornidovirineae, Coronaviridae, Orthocoronavirinae, Betacoronavirus, Merbecovirus, Middle East respiratory syndrome-related coronavirus
A0A2D0YNJ0	A0A2D0YNJ0_9BETC	unreviewed	Spike glycoprotein (S glycoprotein) (E2) (Peplomer protein) [Cleaved into: Spike protein S1; Spike protein S2; Spike protein S2']	S	Middle East respiratory syndrome-related coronavirus	1353		Viruses, Riboviria, Nidovirales, Cornidovirineae, Coronaviridae, Orthocoronavirinae, Betacoronavirus, Merbecovirus, Middle East respiratory syndrome-related coronavirus
A0A2D0YDA3	A0A2D0YDA3_9BETC	unreviewed	Spike glycoprotein (S glycoprotein) (E2) (Peplomer protein) [Cleaved into: Spike protein S1; Spike protein S2; Spike protein S2']	S	Middle East respiratory syndrome-related coronavirus	1353		Viruses, Riboviria, Nidovirales, Cornidovirineae, Coronaviridae, Orthocoronavirinae, Betacoronavirus, Merbecovirus, Middle East respiratory syndrome-related coronavirus
A0A0P0GPV1	A0A0P0GPV1_9BETC	unreviewed	Spike glycoprotein (S glycoprotein) (E2) (Peplomer protein) [Cleaved into: Spike protein S1; Spike protein S2; Spike protein S2']	S	Middle East respiratory syndrome-related coronavirus	1353		Viruses, Riboviria, Nidovirales, Cornidovirineae, Coronaviridae, Orthocoronavirinae, Betacoronavirus, Merbecovirus, Middle East respiratory syndrome-related coronavirus
A0A4V1ES36	A0A4V1ES36_9BETC	unreviewed	Spike glycoprotein (S glycoprotein) (E2) (Peplomer protein) [Cleaved into: Spike protein S1; Spike protein S2; Spike protein S2']	S	Middle East respiratory syndrome-related coronavirus	1353		Viruses, Riboviria, Nidovirales, Cornidovirineae, Coronaviridae, Orthocoronavirinae, Betacoronavirus, Merbecovirus, Middle East respiratory syndrome-related coronavirus
A0A0P0HJE7	A0A0P0HJE7_9BETC	unreviewed	Spike glycoprotein (S glycoprotein) (E2) (Peplomer protein) [Cleaved into: Spike protein S1; Spike protein S2; Spike protein S2']	S	Middle East respiratory syndrome-related coronavirus	1353		Viruses, Riboviria, Nidovirales, Cornidovirineae, Coronaviridae, Orthocoronavirinae, Betacoronavirus, Merbecovirus, Middle East respiratory syndrome-related coronavirus
A0A0P0HBE6	A0A0P0HBE6_9BETC	unreviewed	Spike glycoprotein (S glycoprotein) (E2) (Peplomer protein) [Cleaved into: Spike protein S1; Spike protein S2; Spike protein S2']	S	Middle East respiratory syndrome-related coronavirus	1353		Viruses, Riboviria, Nidovirales, Cornidovirineae, Coronaviridae, Orthocoronavirinae, Betacoronavirus, Merbecovirus, Middle East respiratory syndrome-related coronavirus
A0A291I6F0	A0A291I6F0_9BETC	unreviewed	Spike glycoprotein (S glycoprotein) (E2) (Peplomer protein) [Cleaved into: Spike protein S1; Spike protein S2; Spike protein S2']	S	Middle East respiratory syndrome-related coronavirus	1353		Viruses, Riboviria, Nidovirales, Cornidovirineae, Coronaviridae, Orthocoronavirinae, Betacoronavirus, Merbecovirus, Middle East respiratory syndrome-related coronavirus
A0A2P1ITI1	A0A2P1ITI1_9BETC	unreviewed	Spike glycoprotein (S glycoprotein) (E2) (Peplomer protein) [Cleaved into: Spike protein S1; Spike protein S2; Spike protein S2']	S	Middle East respiratory syndrome-related coronavirus	1353		Viruses, Riboviria, Nidovirales, Cornidovirineae, Coronaviridae, Orthocoronavirinae, Betacoronavirus, Merbecovirus, Middle East respiratory syndrome-related coronavirus
A0A2H4GWK9	A0A2H4GWK9_9BETC	unreviewed	Spike glycoprotein (S glycoprotein) (E2) (Peplomer protein) [Cleaved into: Spike protein S1; Spike protein S2; Spike protein S2']	S	Middle East respiratory syndrome-related coronavirus	1353		Viruses, Riboviria, Nidovirales, Cornidovirineae, Coronaviridae, Orthocoronavirinae, Betacoronavirus, Merbecovirus, Middle East respiratory syndrome-related coronavirus
A0A0A7E695	A0A0A7E695_9BETC	unreviewed	Spike glycoprotein (S glycoprotein) (E2) (Peplomer protein) [Cleaved into: Spike protein S1; Spike protein S2; Spike protein S2']	S	Middle East respiratory syndrome-related coronavirus	1353		Viruses, Riboviria, Nidovirales, Cornidovirineae, Coronaviridae, Orthocoronavirinae, Betacoronavirus, Merbecovirus, Middle East respiratory syndrome-related coronavirus
W6A090	W6A090_9BETC	unreviewed	Spike glycoprotein (S glycoprotein) (E2) (Peplomer protein) [Cleaved into: Spike protein S1; Spike protein S2; Spike protein S2']	S	Middle East respiratory syndrome-related coronavirus	1353		Viruses, Riboviria, Nidovirales, Cornidovirineae, Coronaviridae, Orthocoronavirinae, Betacoronavirus, Merbecovirus, Middle East respiratory syndrome-related coronavirus
A0A0A7E658	A0A0A7E658_9BETC	unreviewed	Spike glycoprotein (S glycoprotein) (E2) (Peplomer protein) [Cleaved into: Spike protein S1; Spike protein S2; Spike protein S2']	S	Middle East respiratory syndrome-related coronavirus	1353		Viruses, Riboviria, Nidovirales, Cornidovirineae, Coronaviridae, Orthocoronavirinae, Betacoronavirus, Merbecovirus, Middle East respiratory syndrome-related coronavirus
A0A0U2GLS2	A0A0U2GLS2_9BETC	unreviewed	Spike glycoprotein (S glycoprotein) (E2) (Peplomer protein) [Cleaved into: Spike protein S1; Spike protein S2; Spike protein S2']	S	Middle East respiratory syndrome-related coronavirus	1353		Viruses, Riboviria, Nidovirales, Cornidovirineae, Coronaviridae, Orthocoronavirinae, Betacoronavirus, Merbecovirus, Middle East respiratory syndrome-related coronavirus
A0A0U2NE84	A0A0U2NE84_9BETC	unreviewed	Spike glycoprotein (S glycoprotein) (E2) (Peplomer protein) [Cleaved into: Spike protein S1; Spike protein S2; Spike protein S2']	S	Middle East respiratory syndrome-related coronavirus	1353		Viruses, Riboviria, Nidovirales, Cornidovirineae, Coronaviridae, Orthocoronavirinae, Betacoronavirus, Merbecovirus, Middle East respiratory syndrome-related coronavirus
T2BBK5	T2BBK5_9BETC	unreviewed	Spike glycoprotein (S glycoprotein) (E2) (Peplomer protein) [Cleaved into: Spike protein S1; Spike protein S2; Spike protein S2']	S	Middle East respiratory syndrome-related coronavirus	1353		Viruses, Riboviria, Nidovirales, Cornidovirineae, Coronaviridae, Orthocoronavirinae, Betacoronavirus, Merbecovirus, Middle East respiratory syndrome-related coronavirus
A0A291I6G6	A0A291I6G6_9BETC	unreviewed	Spike glycoprotein (S glycoprotein) (E2) (Peplomer protein) [Cleaved into: Spike protein S1; Spike protein S2; Spike protein S2']	S	Middle East respiratory syndrome-related coronavirus	1353		Viruses, Riboviria, Nidovirales, Cornidovirineae, Coronaviridae, Orthocoronavirinae, Betacoronavirus, Merbecovirus, Middle East respiratory syndrome-related coronavirus
A0A0A0Q7G4	A0A0A0Q7G4_9BETC	unreviewed	Spike glycoprotein (S glycoprotein) (E2) (Peplomer protein) [Cleaved into: Spike protein S1; Spike protein S2; Spike protein S2']	S	Middle East respiratory syndrome-related coronavirus	1353		Viruses, Riboviria, Nidovirales, Cornidovirineae, Coronaviridae, Orthocoronavirinae, Betacoronavirus, Merbecovirus, Middle East respiratory syndrome-related coronavirus
A0A1D6Y6X4	A0A1D6Y6X4_9BETC	unreviewed	Spike glycoprotein (S glycoprotein) (E2) (Peplomer protein) [Cleaved into: Spike protein S1; Spike protein S2; Spike protein S2']	S	Middle East respiratory syndrome-related coronavirus	1353		Viruses, Riboviria, Nidovirales, Cornidovirineae, Coronaviridae, Orthocoronavirinae, Betacoronavirus, Merbecovirus, Middle East respiratory syndrome-related coronavirus
A0A023NGM8	A0A023NGM8_9BETC	unreviewed	Spike glycoprotein (S glycoprotein) (E2) (Peplomer protein) [Cleaved into: Spike protein S1; Spike protein S2; Spike protein S2']	S	Middle East respiratory syndrome-related coronavirus	1353		Viruses, Riboviria, Nidovirales, Cornidovirineae, Coronaviridae, Orthocoronavirinae, Betacoronavirus, Merbecovirus, Middle East respiratory syndrome-related coronavirus
A0A0U2J5U2	A0A0U2J5U2_9BETC	unreviewed	Spike glycoprotein (S glycoprotein) (E2) (Peplomer protein) [Cleaved into: Spike protein S1; Spike protein S2; Spike protein S2']	S	Middle East respiratory syndrome-related coronavirus	1353		Viruses, Riboviria, Nidovirales, Cornidovirineae, Coronaviridae, Orthocoronavirinae, Betacoronavirus, Merbecovirus, Middle East respiratory syndrome-related coronavirus
A0A291I632	A0A291I632_9BETC	unreviewed	Spike glycoprotein (S glycoprotein) (E2) (Peplomer protein) [Cleaved into: Spike protein S1; Spike protein S2; Spike protein S2']	S	Middle East respiratory syndrome-related coronavirus	1353		Viruses, Riboviria, Nidovirales, Cornidovirineae, Coronaviridae, Orthocoronavirinae, Betacoronavirus, Merbecovirus, Middle East respiratory syndrome-related coronavirus
A0A0U2NVR1	A0A0U2NVR1_9BETC	unreviewed	Spike glycoprotein (S glycoprotein) (E2) (Peplomer protein) [Cleaved into: Spike protein S1; Spike protein S2; Spike protein S2']	S	Middle East respiratory syndrome-related coronavirus	1353		Viruses, Riboviria, Nidovirales, Cornidovirineae, Coronaviridae, Orthocoronavirinae, Betacoronavirus, Merbecovirus, Middle East respiratory syndrome-related coronavirus
A0A493R163	A0A493R163_9BETC	unreviewed	Spike glycoprotein (S glycoprotein) (E2) (Peplomer protein) [Cleaved into: Spike protein S1; Spike protein S2; Spike protein S2']	S	Middle East respiratory syndrome-related coronavirus	1353		Viruses, Riboviria, Nidovirales, Cornidovirineae, Coronaviridae, Orthocoronavirinae, Betacoronavirus, Merbecovirus, Middle East respiratory syndrome-related coronavirus
A0A345F0Z7	A0A345F0Z7_9BETC	unreviewed	Spike glycoprotein (S glycoprotein) (E2) (Peplomer protein) [Cleaved into: Spike protein S1; Spike protein S2; Spike protein S2']	S	Middle East respiratory syndrome-related coronavirus	1353		Viruses, Riboviria, Nidovirales, Cornidovirineae, Coronaviridae, Orthocoronavirinae, Betacoronavirus, Merbecovirus, Middle East respiratory syndrome-related coronavirus
A0A0D3MU58	A0A0D3MU58_9BETC	unreviewed	Spike glycoprotein (S glycoprotein) (E2) (Peplomer protein) [Cleaved into: Spike protein S1; Spike protein S2; Spike protein S2']	S	Middle East respiratory syndrome-related coronavirus	1353		Viruses, Riboviria, Nidovirales, Cornidovirineae, Coronaviridae, Orthocoronavirinae, Betacoronavirus, Merbecovirus, Middle East respiratory syndrome-related coronavirus
A0A0D3MU71	A0A0D3MU71_9BETC	unreviewed	Spike glycoprotein (S glycoprotein) (E2) (Peplomer protein) [Cleaved into: Spike protein S1; Spike protein S2; Spike protein S2']	S	Middle East respiratory syndrome-related coronavirus	1353		Viruses, Riboviria, Nidovirales, Cornidovirineae, Coronaviridae, Orthocoronavirinae, Betacoronavirus, Merbecovirus, Middle East respiratory syndrome-related coronavirus
V5RDT9	V5RDT9_9BETC	unreviewed	Spike glycoprotein (S glycoprotein) (E2) (Peplomer protein) [Cleaved into: Spike protein S1; Spike protein S2; Spike protein S2']	S	Middle East respiratory syndrome-related coronavirus	1353		Viruses, Riboviria, Nidovirales, Cornidovirineae, Coronaviridae, Orthocoronavirinae, Betacoronavirus, Merbecovirus, Middle East respiratory syndrome-related coronavirus
A0A1L2E0V8	A0A1L2E0V8_9BETC	unreviewed	Spike glycoprotein (S glycoprotein) (E2) (Peplomer protein) [Cleaved into: Spike protein S1; Spike protein S2; Spike protein S2']	S	Middle East respiratory syndrome-related coronavirus	1353		Viruses, Riboviria, Nidovirales, Cornidovirineae, Coronaviridae, Orthocoronavirinae, Betacoronavirus, Merbecovirus, Middle East respiratory syndrome-related coronavirus
A0A4V1ES19	A0A4V1ES19_9BETC	unreviewed	Spike glycoprotein (S glycoprotein) (E2) (Peplomer protein) [Cleaved into: Spike protein S1; Spike protein S2; Spike protein S2']	S	Middle East respiratory syndrome-related coronavirus	1353		Viruses, Riboviria, Nidovirales, Cornidovirineae, Coronaviridae, Orthocoronavirinae, Betacoronavirus, Merbecovirus, Middle East respiratory syndrome-related coronavirus
A0A411PBL6	A0A411PBL6_9BETC	unreviewed	Spike glycoprotein (S glycoprotein) (E2) (Peplomer protein) [Cleaved into: Spike protein S1; Spike protein S2; Spike protein S2']	S	Middle East respiratory syndrome-related coronavirus	1353		Viruses, Riboviria, Nidovirales, Cornidovirineae, Coronaviridae, Orthocoronavirinae, Betacoronavirus, Merbecovirus, Middle East respiratory syndrome-related coronavirus
A0A146AAQ5	A0A146AAQ5_9BETC	unreviewed	Spike glycoprotein (S glycoprotein) (E2) (Peplomer protein) [Cleaved into: Spike protein S1; Spike protein S2; Spike protein S2']	S	Middle East respiratory syndrome-related coronavirus	1353		Viruses, Riboviria, Nidovirales, Cornidovirineae, Coronaviridae, Orthocoronavirinae, Betacoronavirus, Merbecovirus, Middle East respiratory syndrome-related coronavirus
A0A0U2MN53	A0A0U2MN53_9BETC	unreviewed	Spike glycoprotein (S glycoprotein) (E2) (Peplomer protein) [Cleaved into: Spike protein S1; Spike protein S2; Spike protein S2']	S	Middle East respiratory syndrome-related coronavirus	1353		Viruses, Riboviria, Nidovirales, Cornidovirineae, Coronaviridae, Orthocoronavirinae, Betacoronavirus, Merbecovirus, Middle East respiratory syndrome-related coronavirus
A0A0U2GR08	A0A0U2GR08_9BETC	unreviewed	Spike glycoprotein (S glycoprotein) (E2) (Peplomer protein) [Cleaved into: Spike protein S1; Spike protein S2; Spike protein S2']	S	Middle East respiratory syndrome-related coronavirus	1353		Viruses, Riboviria, Nidovirales, Cornidovirineae, Coronaviridae, Orthocoronavirinae, Betacoronavirus, Merbecovirus, Middle East respiratory syndrome-related coronavirus
A0A0A0Q7F8	A0A0A0Q7F8_9BETC	unreviewed	Spike glycoprotein (S glycoprotein) (E2) (Peplomer protein) [Cleaved into: Spike protein S1; Spike protein S2; Spike protein S2']	S	Middle East respiratory syndrome-related coronavirus	1353		Viruses, Riboviria, Nidovirales, Cornidovirineae, Coronaviridae, Orthocoronavirinae, Betacoronavirus, Merbecovirus, Middle East respiratory syndrome-related coronavirus
A0A2D0Y380	A0A2D0Y380_9BETC	unreviewed	Spike glycoprotein (S glycoprotein) (E2) (Peplomer protein) [Cleaved into: Spike protein S1; Spike protein S2; Spike protein S2']	S	Middle East respiratory syndrome-related coronavirus	1353		Viruses, Riboviria, Nidovirales, Cornidovirineae, Coronaviridae, Orthocoronavirinae, Betacoronavirus, Merbecovirus, Middle East respiratory syndrome-related coronavirus
A0A0U2GL10	A0A0U2GL10_9BETC	unreviewed	Spike glycoprotein (S glycoprotein) (E2) (Peplomer protein) [Cleaved into: Spike protein S1; Spike protein S2; Spike protein S2']	S	Middle East respiratory syndrome-related coronavirus	1353		Viruses, Riboviria, Nidovirales, Cornidovirineae, Coronaviridae, Orthocoronavirinae, Betacoronavirus, Merbecovirus, Middle East respiratory syndrome-related coronavirus
A0A0A0Q4T9	A0A0A0Q4T9_9BETC	unreviewed	Spike glycoprotein (S glycoprotein) (E2) (Peplomer protein) [Cleaved into: Spike protein S1; Spike protein S2; Spike protein S2']	S	Middle East respiratory syndrome-related coronavirus	1353		Viruses, Riboviria, Nidovirales, Cornidovirineae, Coronaviridae, Orthocoronavirinae, Betacoronavirus, Merbecovirus, Middle East respiratory syndrome-related coronavirus
A0A0U4AGH8	A0A0U4AGH8_9BETC	unreviewed	Spike glycoprotein (S glycoprotein) (E2) (Peplomer protein) [Cleaved into: Spike protein S1; Spike protein S2; Spike protein S2']	S	Middle East respiratory syndrome-related coronavirus	1353		Viruses, Riboviria, Nidovirales, Cornidovirineae, Coronaviridae, Orthocoronavirinae, Betacoronavirus, Merbecovirus, Middle East respiratory syndrome-related coronavirus
A0A0U2P195	A0A0U2P195_9BETC	unreviewed	Spike glycoprotein (S glycoprotein) (E2) (Peplomer protein) [Cleaved into: Spike protein S1; Spike protein S2; Spike protein S2']	S	Middle East respiratory syndrome-related coronavirus	1353		Viruses, Riboviria, Nidovirales, Cornidovirineae, Coronaviridae, Orthocoronavirinae, Betacoronavirus, Merbecovirus, Middle East respiratory syndrome-related coronavirus
A0A0U2INY2	A0A0U2INY2_9BETC	unreviewed	Spike glycoprotein (S glycoprotein) (E2) (Peplomer protein) [Cleaved into: Spike protein S1; Spike protein S2; Spike protein S2']	S	Middle East respiratory syndrome-related coronavirus	1353		Viruses, Riboviria, Nidovirales, Cornidovirineae, Coronaviridae, Orthocoronavirinae, Betacoronavirus, Merbecovirus, Middle East respiratory syndrome-related coronavirus
A0A2H4TEF0	A0A2H4TEF0_9BETC	unreviewed	Spike glycoprotein (S glycoprotein) (E2) (Peplomer protein) [Cleaved into: Spike protein S1; Spike protein S2; Spike protein S2']	S	Middle East respiratory syndrome-related coronavirus	1353		Viruses, Riboviria, Nidovirales, Cornidovirineae, Coronaviridae, Orthocoronavirinae, Betacoronavirus, Merbecovirus, Middle East respiratory syndrome-related coronavirus
A0A384YDC0	A0A384YDC0_9BETC	unreviewed	Spike glycoprotein (S glycoprotein) (E2) (Peplomer protein) [Cleaved into: Spike protein S1; Spike protein S2; Spike protein S2']	S	Middle East respiratory syndrome-related coronavirus	1353		Viruses, Riboviria, Nidovirales, Cornidovirineae, Coronaviridae, Orthocoronavirinae, Betacoronavirus, Merbecovirus, Middle East respiratory syndrome-related coronavirus
A0A385AJU1	A0A385AJU1_9BETC	unreviewed	Spike glycoprotein (S glycoprotein) (E2) (Peplomer protein) [Cleaved into: Spike protein S1; Spike protein S2; Spike protein S2']	S	Middle East respiratory syndrome-related coronavirus	1353		Viruses, Riboviria, Nidovirales, Cornidovirineae, Coronaviridae, Orthocoronavirinae, Betacoronavirus, Merbecovirus, Middle East respiratory syndrome-related coronavirus
A0A411PBG4	A0A411PBG4_9BETC	unreviewed	Spike glycoprotein (S glycoprotein) (E2) (Peplomer protein) [Cleaved into: Spike protein S1; Spike protein S2; Spike protein S2']	S	Middle East respiratory syndrome-related coronavirus	1353		Viruses, Riboviria, Nidovirales, Cornidovirineae, Coronaviridae, Orthocoronavirinae, Betacoronavirus, Merbecovirus, Middle East respiratory syndrome-related coronavirus
A0A384YG86	A0A384YG86_9BETC	unreviewed	Spike glycoprotein (S glycoprotein) (E2) (Peplomer protein) [Cleaved into: Spike protein S1; Spike protein S2; Spike protein S2']	S	Middle East respiratory syndrome-related coronavirus	1353		Viruses, Riboviria, Nidovirales, Cornidovirineae, Coronaviridae, Orthocoronavirinae, Betacoronavirus, Merbecovirus, Middle East respiratory syndrome-related coronavirus
A0A291I5Y3	A0A291I5Y3_9BETC	unreviewed	Spike glycoprotein (S glycoprotein) (E2) (Peplomer protein) [Cleaved into: Spike protein S1; Spike protein S2; Spike protein S2']	S	Middle East respiratory syndrome-related coronavirus	1353		Viruses, Riboviria, Nidovirales, Cornidovirineae, Coronaviridae, Orthocoronavirinae, Betacoronavirus, Merbecovirus, Middle East respiratory syndrome-related coronavirus
A0A0U2NXW5	A0A0U2NXW5_9BETC	unreviewed	Spike glycoprotein (S glycoprotein) (E2) (Peplomer protein) [Cleaved into: Spike protein S1; Spike protein S2; Spike protein S2']	S	Middle East respiratory syndrome-related coronavirus	1353		Viruses, Riboviria, Nidovirales, Cornidovirineae, Coronaviridae, Orthocoronavirinae, Betacoronavirus, Merbecovirus, Middle East respiratory syndrome-related coronavirus
A0A411PBD4	A0A411PBD4_9BETC	unreviewed	Spike glycoprotein (S glycoprotein) (E2) (Peplomer protein) [Cleaved into: Spike protein S1; Spike protein S2; Spike protein S2']	S	Middle East respiratory syndrome-related coronavirus	1353		Viruses, Riboviria, Nidovirales, Cornidovirineae, Coronaviridae, Orthocoronavirinae, Betacoronavirus, Merbecovirus, Middle East respiratory syndrome-related coronavirus
A0A411PBR9	A0A411PBR9_9BETC	unreviewed	Spike glycoprotein (S glycoprotein) (E2) (Peplomer protein) [Cleaved into: Spike protein S1; Spike protein S2; Spike protein S2']	S	Middle East respiratory syndrome-related coronavirus	1353		Viruses, Riboviria, Nidovirales, Cornidovirineae, Coronaviridae, Orthocoronavirinae, Betacoronavirus, Merbecovirus, Middle East respiratory syndrome-related coronavirus
A0A2D0YID8	A0A2D0YID8_9BETC	unreviewed	Spike glycoprotein (S glycoprotein) (E2) (Peplomer protein) [Cleaved into: Spike protein S1; Spike protein S2; Spike protein S2']	S	Middle East respiratory syndrome-related coronavirus	1353		Viruses, Riboviria, Nidovirales, Cornidovirineae, Coronaviridae, Orthocoronavirinae, Betacoronavirus, Merbecovirus, Middle East respiratory syndrome-related coronavirus
A0A384YDR2	A0A384YDR2_9BETC	unreviewed	Spike glycoprotein (S glycoprotein) (E2) (Peplomer protein) [Cleaved into: Spike protein S1; Spike protein S2; Spike protein S2']	S	Middle East respiratory syndrome-related coronavirus	1353		Viruses, Riboviria, Nidovirales, Cornidovirineae, Coronaviridae, Orthocoronavirinae, Betacoronavirus, Merbecovirus, Middle East respiratory syndrome-related coronavirus
A0A0U2GQI8	A0A0U2GQI8_9BETC	unreviewed	Spike glycoprotein (S glycoprotein) (E2) (Peplomer protein) [Cleaved into: Spike protein S1; Spike protein S2; Spike protein S2']	S	Middle East respiratory syndrome-related coronavirus	1353		Viruses, Riboviria, Nidovirales, Cornidovirineae, Coronaviridae, Orthocoronavirinae, Betacoronavirus, Merbecovirus, Middle East respiratory syndrome-related coronavirus
A0A1W5LGL0	A0A1W5LGL0_9BETC	unreviewed	Spike glycoprotein (S glycoprotein) (E2) (Peplomer protein) [Cleaved into: Spike protein S1; Spike protein S2; Spike protein S2']	S	Middle East respiratory syndrome-related coronavirus	1353		Viruses, Riboviria, Nidovirales, Cornidovirineae, Coronaviridae, Orthocoronavirinae, Betacoronavirus, Merbecovirus, Middle East respiratory syndrome-related coronavirus
A0A024E285	A0A024E285_9BETC	unreviewed	Spike glycoprotein (S glycoprotein) (E2) (Peplomer protein) [Cleaved into: Spike protein S1; Spike protein S2; Spike protein S2']	S	Middle East respiratory syndrome-related coronavirus	1353		Viruses, Riboviria, Nidovirales, Cornidovirineae, Coronaviridae, Orthocoronavirinae, Betacoronavirus, Merbecovirus, Middle East respiratory syndrome-related coronavirus
A0A0D3MTU6	A0A0D3MTU6_9BETC	unreviewed	Spike glycoprotein (S glycoprotein) (E2) (Peplomer protein) [Cleaved into: Spike protein S1; Spike protein S2; Spike protein S2']	S	Middle East respiratory syndrome-related coronavirus	1353		Viruses, Riboviria, Nidovirales, Cornidovirineae, Coronaviridae, Orthocoronavirinae, Betacoronavirus, Merbecovirus, Middle East respiratory syndrome-related coronavirus
A0A0G4AKW3	A0A0G4AKW3_9BETC	unreviewed	Spike glycoprotein (S glycoprotein) (E2) (Peplomer protein) [Cleaved into: Spike protein S1; Spike protein S2; Spike protein S2']	S	Middle East respiratory syndrome-related coronavirus	1353		Viruses, Riboviria, Nidovirales, Cornidovirineae, Coronaviridae, Orthocoronavirinae, Betacoronavirus, Merbecovirus, Middle East respiratory syndrome-related coronavirus
A0A0A7KRJ0	A0A0A7KRJ0_9BETC	unreviewed	Spike glycoprotein (S glycoprotein) (E2) (Peplomer protein) [Cleaved into: Spike protein S1; Spike protein S2; Spike protein S2']	S	Middle East respiratory syndrome-related coronavirus	1353		Viruses, Riboviria, Nidovirales, Cornidovirineae, Coronaviridae, Orthocoronavirinae, Betacoronavirus, Merbecovirus, Middle East respiratory syndrome-related coronavirus
A0A0U2GPP3	A0A0U2GPP3_9BETC	unreviewed	Spike glycoprotein (S glycoprotein) (E2) (Peplomer protein) [Cleaved into: Spike protein S1; Spike protein S2; Spike protein S2']	S	Middle East respiratory syndrome-related coronavirus	1353		Viruses, Riboviria, Nidovirales, Cornidovirineae, Coronaviridae, Orthocoronavirinae, Betacoronavirus, Merbecovirus, Middle East respiratory syndrome-related coronavirus
A0A0R7E1C7	A0A0R7E1C7_9BETC	unreviewed	Spike glycoprotein (S glycoprotein) (E2) (Peplomer protein) [Cleaved into: Spike protein S1; Spike protein S2; Spike protein S2']	S	Middle East respiratory syndrome-related coronavirus	1353		Viruses, Riboviria, Nidovirales, Cornidovirineae, Coronaviridae, Orthocoronavirinae, Betacoronavirus, Merbecovirus, Middle East respiratory syndrome-related coronavirus
A0A143GUY8	A0A143GUY8_9BETC	unreviewed	Spike glycoprotein (S glycoprotein) (E2) (Peplomer protein) [Cleaved into: Spike protein S1; Spike protein S2; Spike protein S2']	S	Middle East respiratory syndrome-related coronavirus	1353		Viruses, Riboviria, Nidovirales, Cornidovirineae, Coronaviridae, Orthocoronavirinae, Betacoronavirus, Merbecovirus, Middle East respiratory syndrome-related coronavirus
A0A024E0Q9	A0A024E0Q9_9BETC	unreviewed	Spike glycoprotein (S glycoprotein) (E2) (Peplomer protein) [Cleaved into: Spike protein S1; Spike protein S2; Spike protein S2']	S	Middle East respiratory syndrome-related coronavirus	1353		Viruses, Riboviria, Nidovirales, Cornidovirineae, Coronaviridae, Orthocoronavirinae, Betacoronavirus, Merbecovirus, Middle East respiratory syndrome-related coronavirus
A0A0R7E3J6	A0A0R7E3J6_9BETC	unreviewed	Spike glycoprotein (S glycoprotein) (E2) (Peplomer protein) [Cleaved into: Spike protein S1; Spike protein S2; Spike protein S2']	S	Middle East respiratory syndrome-related coronavirus	1353		Viruses, Riboviria, Nidovirales, Cornidovirineae, Coronaviridae, Orthocoronavirinae, Betacoronavirus, Merbecovirus, Middle East respiratory syndrome-related coronavirus
A0A291I635	A0A291I635_9BETC	unreviewed	Spike glycoprotein (S glycoprotein) (E2) (Peplomer protein) [Cleaved into: Spike protein S1; Spike protein S2; Spike protein S2']	S	Middle East respiratory syndrome-related coronavirus	1353		Viruses, Riboviria, Nidovirales, Cornidovirineae, Coronaviridae, Orthocoronavirinae, Betacoronavirus, Merbecovirus, Middle East respiratory syndrome-related coronavirus
A0A024BSJ1	A0A024BSJ1_9BETC	unreviewed	Spike glycoprotein (S glycoprotein) (E2) (Peplomer protein) [Cleaved into: Spike protein S1; Spike protein S2; Spike protein S2']	S	Middle East respiratory syndrome-related coronavirus	1353		Viruses, Riboviria, Nidovirales, Cornidovirineae, Coronaviridae, Orthocoronavirinae, Betacoronavirus, Merbecovirus, Middle East respiratory syndrome-related coronavirus
A0A0U2GP47	A0A0U2GP47_9BETC	unreviewed	Spike glycoprotein (S glycoprotein) (E2) (Peplomer protein) [Cleaved into: Spike protein S1; Spike protein S2; Spike protein S2']	S	Middle East respiratory syndrome-related coronavirus	1353		Viruses, Riboviria, Nidovirales, Cornidovirineae, Coronaviridae, Orthocoronavirinae, Betacoronavirus, Merbecovirus, Middle East respiratory syndrome-related coronavirus
A0A0A0Q7F6	A0A0A0Q7F6_9BETC	unreviewed	Spike glycoprotein (S glycoprotein) (E2) (Peplomer protein) [Cleaved into: Spike protein S1; Spike protein S2; Spike protein S2']	S	Middle East respiratory syndrome-related coronavirus	1353		Viruses, Riboviria, Nidovirales, Cornidovirineae, Coronaviridae, Orthocoronavirinae, Betacoronavirus, Merbecovirus, Middle East respiratory syndrome-related coronavirus
A0A0A0Q7F3	A0A0A0Q7F3_9BETC	unreviewed	Spike glycoprotein (S glycoprotein) (E2) (Peplomer protein) [Cleaved into: Spike protein S1; Spike protein S2; Spike protein S2']	S	Middle East respiratory syndrome-related coronavirus	1353		Viruses, Riboviria, Nidovirales, Cornidovirineae, Coronaviridae, Orthocoronavirinae, Betacoronavirus, Merbecovirus, Middle East respiratory syndrome-related coronavirus
A0A1C8EAZ2	A0A1C8EAZ2_9BETC	unreviewed	Spike glycoprotein (S glycoprotein) (E2) (Peplomer protein) [Cleaved into: Spike protein S1; Spike protein S2; Spike protein S2']	S	Middle East respiratory syndrome-related coronavirus	1353		Viruses, Riboviria, Nidovirales, Cornidovirineae, Coronaviridae, Orthocoronavirinae, Betacoronavirus, Merbecovirus, Middle East respiratory syndrome-related coronavirus
A0A0S1TQ87	A0A0S1TQ87_9BETC	unreviewed	Spike glycoprotein (S glycoprotein) (E2) (Peplomer protein) [Cleaved into: Spike protein S1; Spike protein S2; Spike protein S2']	S	Middle East respiratory syndrome-related coronavirus	1353		Viruses, Riboviria, Nidovirales, Cornidovirineae, Coronaviridae, Orthocoronavirinae, Betacoronavirus, Merbecovirus, Middle East respiratory syndrome-related coronavirus
A0A0A0Q5X2	A0A0A0Q5X2_9BETC	unreviewed	Spike glycoprotein (S glycoprotein) (E2) (Peplomer protein) [Cleaved into: Spike protein S1; Spike protein S2; Spike protein S2']	S	Middle East respiratory syndrome-related coronavirus	1353		Viruses, Riboviria, Nidovirales, Cornidovirineae, Coronaviridae, Orthocoronavirinae, Betacoronavirus, Merbecovirus, Middle East respiratory syndrome-related coronavirus
A0A3Q8H3X8	A0A3Q8H3X8_9BETC	unreviewed	Spike glycoprotein (S glycoprotein) (E2) (Peplomer protein) [Cleaved into: Spike protein S1; Spike protein S2; Spike protein S2']	S	Middle East respiratory syndrome-related coronavirus	1353		Viruses, Riboviria, Nidovirales, Cornidovirineae, Coronaviridae, Orthocoronavirinae, Betacoronavirus, Merbecovirus, Middle East respiratory syndrome-related coronavirus
A0A023VZB8	A0A023VZB8_9BETC	unreviewed	Spike glycoprotein (S glycoprotein) (E2) (Peplomer protein) [Cleaved into: Spike protein S1; Spike protein S2; Spike protein S2']	S	Middle East respiratory syndrome-related coronavirus	1353		Viruses, Riboviria, Nidovirales, Cornidovirineae, Coronaviridae, Orthocoronavirinae, Betacoronavirus, Merbecovirus, Middle East respiratory syndrome-related coronavirus
A0A2P1IT40	A0A2P1IT40_9BETC	unreviewed	Spike glycoprotein (S glycoprotein) (E2) (Peplomer protein) [Cleaved into: Spike protein S1; Spike protein S2; Spike protein S2']	S	Middle East respiratory syndrome-related coronavirus	1353		Viruses, Riboviria, Nidovirales, Cornidovirineae, Coronaviridae, Orthocoronavirinae, Betacoronavirus, Merbecovirus, Middle East respiratory syndrome-related coronavirus
A0A0B5KTJ9	A0A0B5KTJ9_9BETC	unreviewed	Spike glycoprotein (S glycoprotein) (E2) (Peplomer protein) [Cleaved into: Spike protein S1; Spike protein S2; Spike protein S2']	S	Middle East respiratory syndrome-related coronavirus	1353		Viruses, Riboviria, Nidovirales, Cornidovirineae, Coronaviridae, Orthocoronavirinae, Betacoronavirus, Merbecovirus, Middle East respiratory syndrome-related coronavirus
A0A140HF74	A0A140HF74_9BETC	unreviewed	Spike glycoprotein (S glycoprotein) (E2) (Peplomer protein) [Cleaved into: Spike protein S1; Spike protein S2; Spike protein S2']	S AL079_478421_S	Middle East respiratory syndrome-related coronavirus	1353		Viruses, Riboviria, Nidovirales, Cornidovirineae, Coronaviridae, Orthocoronavirinae, Betacoronavirus, Merbecovirus, Middle East respiratory syndrome-related coronavirus
A0A2P1IT43	A0A2P1IT43_9BETC	unreviewed	Spike glycoprotein (S glycoprotein) (E2) (Peplomer protein) [Cleaved into: Spike protein S1; Spike protein S2; Spike protein S2']	S	Middle East respiratory syndrome-related coronavirus	1353		Viruses, Riboviria, Nidovirales, Cornidovirineae, Coronaviridae, Orthocoronavirinae, Betacoronavirus, Merbecovirus, Middle East respiratory syndrome-related coronavirus
A0A410SR78	A0A410SR78_9BETC	unreviewed	Spike glycoprotein (S glycoprotein) (E2) (Peplomer protein) [Cleaved into: Spike protein S1; Spike protein S2; Spike protein S2']	S	Middle East respiratory syndrome-related coronavirus	1353		Viruses, Riboviria, Nidovirales, Cornidovirineae, Coronaviridae, Orthocoronavirinae, Betacoronavirus, Merbecovirus, Middle East respiratory syndrome-related coronavirus
W8NZ23	W8NZ23_9BETC	unreviewed	Spike glycoprotein (S glycoprotein) (E2) (Peplomer protein) [Cleaved into: Spike protein S1; Spike protein S2; Spike protein S2']	S	Middle East respiratory syndrome-related coronavirus	1352		Viruses, Riboviria, Nidovirales, Cornidovirineae, Coronaviridae, Orthocoronavirinae, Betacoronavirus, Merbecovirus, Middle East respiratory syndrome-related coronavirus
A0A2H4PWN4	A0A2H4PWN4_9BETC	unreviewed	Spike glycoprotein (S glycoprotein) (E2) (Peplomer protein) [Cleaved into: Spike protein S1; Spike protein S2; Spike protein S2']	S	Middle East respiratory syndrome-related coronavirus	1352		Viruses, Riboviria, Nidovirales, Cornidovirineae, Coronaviridae, Orthocoronavirinae, Betacoronavirus, Merbecovirus, Middle East respiratory syndrome-related coronavirus
A0A2R4KP93	A0A2R4KP93_9BETC	unreviewed	Spike glycoprotein (S glycoprotein) (E2) (Peplomer protein) [Cleaved into: Spike protein S1; Spike protein S2; Spike protein S2']	S	Middle East respiratory syndrome-related coronavirus	1349		Viruses, Riboviria, Nidovirales, Cornidovirineae, Coronaviridae, Orthocoronavirinae, Betacoronavirus, Merbecovirus, Middle East respiratory syndrome-related coronavirus
A0A2I6PIW5	A0A2I6PIW5_9BETC	unreviewed	Spike glycoprotein (S glycoprotein) (E2) (Peplomer protein) [Cleaved into: Spike protein S1; Spike protein S2; Spike protein S2']	S	Middle East respiratory syndrome-related coronavirus	1345		Viruses, Riboviria, Nidovirales, Cornidovirineae, Coronaviridae, Orthocoronavirinae, Betacoronavirus, Merbecovirus, Middle East respiratory syndrome-related coronavirus
A0A2I6PIX8	A0A2I6PIX8_9BETC	unreviewed	Spike glycoprotein (S glycoprotein) (E2) (Peplomer protein) [Cleaved into: Spike protein S1; Spike protein S2; Spike protein S2']	S	Middle East respiratory syndrome-related coronavirus	1345		Viruses, Riboviria, Nidovirales, Cornidovirineae, Coronaviridae, Orthocoronavirinae, Betacoronavirus, Merbecovirus, Middle East respiratory syndrome-related coronavirus
A0A2R2YRG8	A0A2R2YRG8_9BETC	unreviewed	Spike glycoprotein (S glycoprotein) (E2) (Peplomer protein) [Cleaved into: Spike protein S1; Spike protein S2; Spike protein S2']	S	Middle East respiratory syndrome-related coronavirus	1344		Viruses, Riboviria, Nidovirales, Cornidovirineae, Coronaviridae, Orthocoronavirinae, Betacoronavirus, Merbecovirus, Middle East respiratory syndrome-related coronavirus
A0A141BR53	A0A141BR53_9BETC	unreviewed	Spike protein (Fragment)	S	Middle East respiratory syndrome-related coronavirus	1329		Viruses, Riboviria, Nidovirales, Cornidovirineae, Coronaviridae, Orthocoronavirinae, Betacoronavirus, Merbecovirus, Middle East respiratory syndrome-related coronavirus
A0A023Y9K3	A0A023Y9K3_9BETC	unreviewed	Spike glycoprotein (S glycoprotein) (E2) (Peplomer protein) [Cleaved into: Spike protein S1; Spike protein S2; Spike protein S2']	S	BtVs-BetaCoV/SC2013	1322		Viruses, Riboviria, Nidovirales, Cornidovirineae, Coronaviridae, Orthocoronavirinae, Betacoronavirus, Merbecovirus, Middle East respiratory syndrome-related coronavirus, BtVs-BetaCoV/SC2013
U5NJG5	U5NJG5_9BETC	unreviewed	Spike glycoprotein (S glycoprotein) (E2) (Peplomer protein) [Cleaved into: Spike protein S1; Spike protein S2; Spike protein S2']	S	Coronavirus Neoromicia/PML-PHE1/RSA/2011	1344		Viruses, Riboviria, Nidovirales, Cornidovirineae, Coronaviridae, Orthocoronavirinae, Betacoronavirus, Merbecovirus, Middle East respiratory syndrome-related coronavirus, Coronavirus Neoromicia/PML-PHE1/RSA/2011
K0BRG7	K0BRG7_9BETC	unreviewed	Spike glycoprotein (S glycoprotein) (E2) (Peplomer protein) [Cleaved into: Spike protein S1; Spike protein S2; Spike protein S2']	S	Human betacoronavirus 2c EMC/2012	1353		Viruses, Riboviria, Nidovirales, Cornidovirineae, Coronaviridae, Orthocoronavirinae, Betacoronavirus, Merbecovirus, Middle East respiratory syndrome-related coronavirus, Human betacoronavirus 2c EMC/2012
M1RNL5	M1RNL5_9BETC	unreviewed	Spike glycoprotein (S glycoprotein) (E2) (Peplomer protein) [Cleaved into: Spike protein S1; Spike protein S2; Spike protein S2']	S	Human betacoronavirus 2c England-Qatar/2012	1353		Viruses, Riboviria, Nidovirales, Cornidovirineae, Coronaviridae, Orthocoronavirinae, Betacoronavirus, Merbecovirus, Middle East respiratory syndrome-related coronavirus, Human betacoronavirus 2c England-Qatar/2012
M4SVE7	M4SVE7_9BETC	unreviewed	Spike glycoprotein (S glycoprotein) (E2) (Peplomer protein) [Cleaved into: Spike protein S1; Spike protein S2; Spike protein S2']	S	Human betacoronavirus 2c Jordan-N3/2012	1353		Viruses, Riboviria, Nidovirales, Cornidovirineae, Coronaviridae, Orthocoronavirinae, Betacoronavirus, Merbecovirus, Middle East respiratory syndrome-related coronavirus, Human betacoronavirus 2c Jordan-N3/2012
A0A023VYK5	A0A023VYK5_9BETC	unreviewed	Spike glycoprotein (S glycoprotein) (E2) (Peplomer protein) [Cleaved into: Spike protein S1; Spike protein S2; Spike protein S2']	S	Human betacoronavirus 2c Jordan-N3/2012	1353		Viruses, Riboviria, Nidovirales, Cornidovirineae, Coronaviridae, Orthocoronavirinae, Betacoronavirus, Merbecovirus, Middle East respiratory syndrome-related coronavirus, Human betacoronavirus 2c Jordan-N3/2012
A0A2P1M5J5	A0A2P1M5J5_BCHK9	unreviewed	Spike glycoprotein		Bat coronavirus HKU9 (BtCoV) (BtCoV/HKU9)	1265		Viruses, Riboviria, Nidovirales, Cornidovirineae, Coronaviridae, Orthocoronavirinae, Betacoronavirus, Nobecovirus, Bat coronavirus HKU9 (BtCoV) (BtCoV/HKU9)
E0ZN52	E0ZN52_BCHK9	unreviewed	Spike glycoprotein	S	Bat coronavirus HKU9-10-1	1269		Viruses, Riboviria, Nidovirales, Cornidovirineae, Coronaviridae, Orthocoronavirinae, Betacoronavirus, Nobecovirus, Bat coronavirus HKU9 (BtCoV) (BtCoV/HKU9), Bat coronavirus HKU9-10-1
E0ZN60	E0ZN60_BCHK9	unreviewed	Spike glycoprotein	S	Bat coronavirus HKU9-10-2	1280		Viruses, Riboviria, Nidovirales, Cornidovirineae, Coronaviridae, Orthocoronavirinae, Betacoronavirus, Nobecovirus, Bat coronavirus HKU9 (BtCoV) (BtCoV/HKU9), Bat coronavirus HKU9-10-2
A3EXH4	A3EXH4_BCHK9	unreviewed	Spike glycoprotein	S	Bat coronavirus HKU9-2	1275		Viruses, Riboviria, Nidovirales, Cornidovirineae, Coronaviridae, Orthocoronavirinae, Betacoronavirus, Nobecovirus, Bat coronavirus HKU9 (BtCoV) (BtCoV/HKU9), Bat coronavirus HKU9-2
A3EXI2	A3EXI2_BCHK9	unreviewed	Spike glycoprotein	S	Bat coronavirus HKU9-3	1269		Viruses, Riboviria, Nidovirales, Cornidovirineae, Coronaviridae, Orthocoronavirinae, Betacoronavirus, Nobecovirus, Bat coronavirus HKU9 (BtCoV) (BtCoV/HKU9), Bat coronavirus HKU9-3
A3EXJ0	A3EXJ0_BCHK9	unreviewed	Spike glycoprotein	S	Bat coronavirus HKU9-4	1272		Viruses, Riboviria, Nidovirales, Cornidovirineae, Coronaviridae, Orthocoronavirinae, Betacoronavirus, Nobecovirus, Bat coronavirus HKU9 (BtCoV) (BtCoV/HKU9), Bat coronavirus HKU9-4
E0ZN36	E0ZN36_BCHK9	unreviewed	Spike glycoprotein	S	Bat coronavirus HKU9-5-1	1269		Viruses, Riboviria, Nidovirales, Cornidovirineae, Coronaviridae, Orthocoronavirinae, Betacoronavirus, Nobecovirus, Bat coronavirus HKU9 (BtCoV) (BtCoV/HKU9), Bat coronavirus HKU9-5-1
E0ZN44	E0ZN44_BCHK9	unreviewed	Spike glycoprotein	S	Bat coronavirus HKU9-5-2	1280		Viruses, Riboviria, Nidovirales, Cornidovirineae, Coronaviridae, Orthocoronavirinae, Betacoronavirus, Nobecovirus, Bat coronavirus HKU9 (BtCoV) (BtCoV/HKU9), Bat coronavirus HKU9-5-2
A0A1B3Q5W5	A0A1B3Q5W5_9BETC	unreviewed	Spike protein	Spike	Rousettus bat coronavirus	1290		Viruses, Riboviria, Nidovirales, Cornidovirineae, Coronaviridae, Orthocoronavirinae, Betacoronavirus, Nobecovirus, Rousettus bat coronavirus GCCDC1, Rousettus bat coronavirus
A0A1B3Q5V4	A0A1B3Q5V4_9BETC	unreviewed	Spike protein	spike	Rousettus bat coronavirus	1290		Viruses, Riboviria, Nidovirales, Cornidovirineae, Coronaviridae, Orthocoronavirinae, Betacoronavirus, Nobecovirus, Rousettus bat coronavirus GCCDC1, Rousettus bat coronavirus
A0A3Q8AKM0	A0A3Q8AKM0_CVHSA	unreviewed	S protein	S	Human SARS coronavirus (SARS-CoV) (Severe acute respiratory syndrome coronavirus)	1257		Viruses, Riboviria, Nidovirales, Cornidovirineae, Coronaviridae, Orthocoronavirinae, Betacoronavirus, Sarbecovirus, Human SARS coronavirus (SARS-CoV) (Severe acute respiratory syndrome coronavirus)
J9TDZ0	J9TDZ0_CVHSA	unreviewed	Spike glycoprotein (S glycoprotein) (E2) (Peplomer protein) [Cleaved into: Spike protein S1; Spike protein S2; Spike protein S2']	S	Human SARS coronavirus (SARS-CoV) (Severe acute respiratory syndrome coronavirus)	1255		Viruses, Riboviria, Nidovirales, Cornidovirineae, Coronaviridae, Orthocoronavirinae, Betacoronavirus, Sarbecovirus, Human SARS coronavirus (SARS-CoV) (Severe acute respiratory syndrome coronavirus)
Q202F2	Q202F2_CVHSA	unreviewed	Spike glycoprotein (S glycoprotein) (E2) (Peplomer protein) [Cleaved into: Spike protein S1; Spike protein S2; Spike protein S2']	S	Human SARS coronavirus (SARS-CoV) (Severe acute respiratory syndrome coronavirus)	1255		Viruses, Riboviria, Nidovirales, Cornidovirineae, Coronaviridae, Orthocoronavirinae, Betacoronavirus, Sarbecovirus, Human SARS coronavirus (SARS-CoV) (Severe acute respiratory syndrome coronavirus)
Q202F9	Q202F9_CVHSA	unreviewed	Spike glycoprotein (S glycoprotein) (E2) (Peplomer protein) [Cleaved into: Spike protein S1; Spike protein S2; Spike protein S2']	S	Human SARS coronavirus (SARS-CoV) (Severe acute respiratory syndrome coronavirus)	1255		Viruses, Riboviria, Nidovirales, Cornidovirineae, Coronaviridae, Orthocoronavirinae, Betacoronavirus, Sarbecovirus, Human SARS coronavirus (SARS-CoV) (Severe acute respiratory syndrome coronavirus)
Q202G5	Q202G5_CVHSA	unreviewed	Spike glycoprotein (S glycoprotein) (E2) (Peplomer protein) [Cleaved into: Spike protein S1; Spike protein S2; Spike protein S2']	S	Human SARS coronavirus (SARS-CoV) (Severe acute respiratory syndrome coronavirus)	1255		Viruses, Riboviria, Nidovirales, Cornidovirineae, Coronaviridae, Orthocoronavirinae, Betacoronavirus, Sarbecovirus, Human SARS coronavirus (SARS-CoV) (Severe acute respiratory syndrome coronavirus)
Q202H8	Q202H8_CVHSA	unreviewed	Spike glycoprotein (S glycoprotein) (E2) (Peplomer protein) [Cleaved into: Spike protein S1; Spike protein S2; Spike protein S2']	S	Human SARS coronavirus (SARS-CoV) (Severe acute respiratory syndrome coronavirus)	1255		Viruses, Riboviria, Nidovirales, Cornidovirineae, Coronaviridae, Orthocoronavirinae, Betacoronavirus, Sarbecovirus, Human SARS coronavirus (SARS-CoV) (Severe acute respiratory syndrome coronavirus)
Q202E5	Q202E5_CVHSA	unreviewed	Spike glycoprotein (S glycoprotein) (E2) (Peplomer protein) [Cleaved into: Spike protein S1; Spike protein S2; Spike protein S2']	S	Human SARS coronavirus (SARS-CoV) (Severe acute respiratory syndrome coronavirus)	1255		Viruses, Riboviria, Nidovirales, Cornidovirineae, Coronaviridae, Orthocoronavirinae, Betacoronavirus, Sarbecovirus, Human SARS coronavirus (SARS-CoV) (Severe acute respiratory syndrome coronavirus)
Q19QX0	Q19QX0_CVHSA	unreviewed	Spike glycoprotein (S glycoprotein) (E2) (Peplomer protein) [Cleaved into: Spike protein S1; Spike protein S2; Spike protein S2']	S	Human SARS coronavirus (SARS-CoV) (Severe acute respiratory syndrome coronavirus)	1255		Viruses, Riboviria, Nidovirales, Cornidovirineae, Coronaviridae, Orthocoronavirinae, Betacoronavirus, Sarbecovirus, Human SARS coronavirus (SARS-CoV) (Severe acute respiratory syndrome coronavirus)
J9SFL2	J9SFL2_CVHSA	unreviewed	Spike glycoprotein (S glycoprotein) (E2) (Peplomer protein) [Cleaved into: Spike protein S1; Spike protein S2; Spike protein S2']	S	Human SARS coronavirus (SARS-CoV) (Severe acute respiratory syndrome coronavirus)	1255		Viruses, Riboviria, Nidovirales, Cornidovirineae, Coronaviridae, Orthocoronavirinae, Betacoronavirus, Sarbecovirus, Human SARS coronavirus (SARS-CoV) (Severe acute respiratory syndrome coronavirus)
Q202G8	Q202G8_CVHSA	unreviewed	Spike glycoprotein (S glycoprotein) (E2) (Peplomer protein) [Cleaved into: Spike protein S1; Spike protein S2; Spike protein S2']	S	Human SARS coronavirus (SARS-CoV) (Severe acute respiratory syndrome coronavirus)	1255		Viruses, Riboviria, Nidovirales, Cornidovirineae, Coronaviridae, Orthocoronavirinae, Betacoronavirus, Sarbecovirus, Human SARS coronavirus (SARS-CoV) (Severe acute respiratory syndrome coronavirus)
Q202E6	Q202E6_CVHSA	unreviewed	Spike glycoprotein (S glycoprotein) (E2) (Peplomer protein) [Cleaved into: Spike protein S1; Spike protein S2; Spike protein S2']	S	Human SARS coronavirus (SARS-CoV) (Severe acute respiratory syndrome coronavirus)	1255		Viruses, Riboviria, Nidovirales, Cornidovirineae, Coronaviridae, Orthocoronavirinae, Betacoronavirus, Sarbecovirus, Human SARS coronavirus (SARS-CoV) (Severe acute respiratory syndrome coronavirus)
Q202G3	Q202G3_CVHSA	unreviewed	Spike glycoprotein (S glycoprotein) (E2) (Peplomer protein) [Cleaved into: Spike protein S1; Spike protein S2; Spike protein S2']	S	Human SARS coronavirus (SARS-CoV) (Severe acute respiratory syndrome coronavirus)	1255		Viruses, Riboviria, Nidovirales, Cornidovirineae, Coronaviridae, Orthocoronavirinae, Betacoronavirus, Sarbecovirus, Human SARS coronavirus (SARS-CoV) (Severe acute respiratory syndrome coronavirus)
Q202F5	Q202F5_CVHSA	unreviewed	Spike glycoprotein (S glycoprotein) (E2) (Peplomer protein) [Cleaved into: Spike protein S1; Spike protein S2; Spike protein S2']	S	Human SARS coronavirus (SARS-CoV) (Severe acute respiratory syndrome coronavirus)	1255		Viruses, Riboviria, Nidovirales, Cornidovirineae, Coronaviridae, Orthocoronavirinae, Betacoronavirus, Sarbecovirus, Human SARS coronavirus (SARS-CoV) (Severe acute respiratory syndrome coronavirus)
Q202H5	Q202H5_CVHSA	unreviewed	Spike glycoprotein (S glycoprotein) (E2) (Peplomer protein) [Cleaved into: Spike protein S1; Spike protein S2; Spike protein S2']	S	Human SARS coronavirus (SARS-CoV) (Severe acute respiratory syndrome coronavirus)	1255		Viruses, Riboviria, Nidovirales, Cornidovirineae, Coronaviridae, Orthocoronavirinae, Betacoronavirus, Sarbecovirus, Human SARS coronavirus (SARS-CoV) (Severe acute respiratory syndrome coronavirus)
Q202F4	Q202F4_CVHSA	unreviewed	Spike glycoprotein (S glycoprotein) (E2) (Peplomer protein) [Cleaved into: Spike protein S1; Spike protein S2; Spike protein S2']	S	Human SARS coronavirus (SARS-CoV) (Severe acute respiratory syndrome coronavirus)	1255		Viruses, Riboviria, Nidovirales, Cornidovirineae, Coronaviridae, Orthocoronavirinae, Betacoronavirus, Sarbecovirus, Human SARS coronavirus (SARS-CoV) (Severe acute respiratory syndrome coronavirus)
R9QTH3	R9QTH3_CVHSA	unreviewed	Spike protein		Bat coronavirus Cp/Yunnan2011	1241		Viruses, Riboviria, Nidovirales, Cornidovirineae, Coronaviridae, Orthocoronavirinae, Betacoronavirus, Sarbecovirus, Human SARS coronavirus (SARS-CoV) (Severe acute respiratory syndrome coronavirus), Bat coronavirus Cp/Yunnan2011
D5HK02	D5HK02_BCHK3	unreviewed	Spike glycoprotein (S glycoprotein) (E2) (Peplomer protein) [Cleaved into: Spike protein S1; Spike protein S2; Spike protein S2']	S	Bat SARS coronavirus HKU3-13	1242		Viruses, Riboviria, Nidovirales, Cornidovirineae, Coronaviridae, Orthocoronavirinae, Betacoronavirus, Sarbecovirus, Human SARS coronavirus (SARS-CoV) (Severe acute respiratory syndrome coronavirus), Bat coronavirus HKU3 (BtCoV) (SARS-like coronavirus HKU3), Bat SARS coronavirus HKU3-13
Q3LZV3	Q3LZV3_BCHK3	unreviewed	Spike glycoprotein (S glycoprotein) (E2) (Peplomer protein) [Cleaved into: Spike protein S1; Spike protein S2; Spike protein S2']	S	Bat SARS coronavirus HKU3-2	1242		Viruses, Riboviria, Nidovirales, Cornidovirineae, Coronaviridae, Orthocoronavirinae, Betacoronavirus, Sarbecovirus, Human SARS coronavirus (SARS-CoV) (Severe acute respiratory syndrome coronavirus), Bat coronavirus HKU3 (BtCoV) (SARS-like coronavirus HKU3), Bat SARS coronavirus HKU3-2
D5HJS3	D5HJS3_BCHK3	unreviewed	Spike glycoprotein (S glycoprotein) (E2) (Peplomer protein) [Cleaved into: Spike protein S1; Spike protein S2; Spike protein S2']	S	Bat SARS coronavirus HKU3-6	1242		Viruses, Riboviria, Nidovirales, Cornidovirineae, Coronaviridae, Orthocoronavirinae, Betacoronavirus, Sarbecovirus, Human SARS coronavirus (SARS-CoV) (Severe acute respiratory syndrome coronavirus), Bat coronavirus HKU3 (BtCoV) (SARS-like coronavirus HKU3), Bat SARS coronavirus HKU3-6
D5HJQ1	D5HJQ1_BCHK3	unreviewed	Spike glycoprotein (S glycoprotein) (E2) (Peplomer protein) [Cleaved into: Spike protein S1; Spike protein S2; Spike protein S2']	S	Bat SARS coronavirus HKU3-4	1242		Viruses, Riboviria, Nidovirales, Cornidovirineae, Coronaviridae, Orthocoronavirinae, Betacoronavirus, Sarbecovirus, Human SARS coronavirus (SARS-CoV) (Severe acute respiratory syndrome coronavirus), Bat coronavirus HKU3 (BtCoV) (SARS-like coronavirus HKU3), Bat SARS coronavirus HKU3-4
D5HJR2	D5HJR2_BCHK3	unreviewed	Spike glycoprotein (S glycoprotein) (E2) (Peplomer protein) [Cleaved into: Spike protein S1; Spike protein S2; Spike protein S2']	S	Bat SARS coronavirus HKU3-5	1242		Viruses, Riboviria, Nidovirales, Cornidovirineae, Coronaviridae, Orthocoronavirinae, Betacoronavirus, Sarbecovirus, Human SARS coronavirus (SARS-CoV) (Severe acute respiratory syndrome coronavirus), Bat coronavirus HKU3 (BtCoV) (SARS-like coronavirus HKU3), Bat SARS coronavirus HKU3-5
D5HJV8	D5HJV8_BCHK3	unreviewed	Spike glycoprotein (S glycoprotein) (E2) (Peplomer protein) [Cleaved into: Spike protein S1; Spike protein S2; Spike protein S2']	S	Bat SARS coronavirus HKU3-9	1242		Viruses, Riboviria, Nidovirales, Cornidovirineae, Coronaviridae, Orthocoronavirinae, Betacoronavirus, Sarbecovirus, Human SARS coronavirus (SARS-CoV) (Severe acute respiratory syndrome coronavirus), Bat coronavirus HKU3 (BtCoV) (SARS-like coronavirus HKU3), Bat SARS coronavirus HKU3-9
D5HJY0	D5HJY0_BCHK3	unreviewed	Spike glycoprotein (S glycoprotein) (E2) (Peplomer protein) [Cleaved into: Spike protein S1; Spike protein S2; Spike protein S2']	S	Bat SARS coronavirus HKU3-11	1242		Viruses, Riboviria, Nidovirales, Cornidovirineae, Coronaviridae, Orthocoronavirinae, Betacoronavirus, Sarbecovirus, Human SARS coronavirus (SARS-CoV) (Severe acute respiratory syndrome coronavirus), Bat coronavirus HKU3 (BtCoV) (SARS-like coronavirus HKU3), Bat SARS coronavirus HKU3-11
D5HJW9	D5HJW9_BCHK3	unreviewed	Spike glycoprotein (S glycoprotein) (E2) (Peplomer protein) [Cleaved into: Spike protein S1; Spike protein S2; Spike protein S2']	S	Bat SARS coronavirus HKU3-10	1242		Viruses, Riboviria, Nidovirales, Cornidovirineae, Coronaviridae, Orthocoronavirinae, Betacoronavirus, Sarbecovirus, Human SARS coronavirus (SARS-CoV) (Severe acute respiratory syndrome coronavirus), Bat coronavirus HKU3 (BtCoV) (SARS-like coronavirus HKU3), Bat SARS coronavirus HKU3-10
D5HJT4	D5HJT4_BCHK3	unreviewed	Spike glycoprotein (S glycoprotein) (E2) (Peplomer protein) [Cleaved into: Spike protein S1; Spike protein S2; Spike protein S2']	S	Bat SARS coronavirus HKU3-7	1242		Viruses, Riboviria, Nidovirales, Cornidovirineae, Coronaviridae, Orthocoronavirinae, Betacoronavirus, Sarbecovirus, Human SARS coronavirus (SARS-CoV) (Severe acute respiratory syndrome coronavirus), Bat coronavirus HKU3 (BtCoV) (SARS-like coronavirus HKU3), Bat SARS coronavirus HKU3-7
D5HJZ1	D5HJZ1_BCHK3	unreviewed	Spike glycoprotein (S glycoprotein) (E2) (Peplomer protein) [Cleaved into: Spike protein S1; Spike protein S2; Spike protein S2']	S	Bat SARS coronavirus HKU3-12	1242		Viruses, Riboviria, Nidovirales, Cornidovirineae, Coronaviridae, Orthocoronavirinae, Betacoronavirus, Sarbecovirus, Human SARS coronavirus (SARS-CoV) (Severe acute respiratory syndrome coronavirus), Bat coronavirus HKU3 (BtCoV) (SARS-like coronavirus HKU3), Bat SARS coronavirus HKU3-12
Q3LZT7	Q3LZT7_BCHK3	unreviewed	Spike glycoprotein (S glycoprotein) (E2) (Peplomer protein) [Cleaved into: Spike protein S1; Spike protein S2; Spike protein S2']	S	Bat SARS coronavirus HKU3-3	1242		Viruses, Riboviria, Nidovirales, Cornidovirineae, Coronaviridae, Orthocoronavirinae, Betacoronavirus, Sarbecovirus, Human SARS coronavirus (SARS-CoV) (Severe acute respiratory syndrome coronavirus), Bat coronavirus HKU3 (BtCoV) (SARS-like coronavirus HKU3), Bat SARS coronavirus HKU3-3
D5HJU5	D5HJU5_BCHK3	unreviewed	Spike glycoprotein (S glycoprotein) (E2) (Peplomer protein) [Cleaved into: Spike protein S1; Spike protein S2; Spike protein S2']	S	Bat SARS coronavirus HKU3-8	1242		Viruses, Riboviria, Nidovirales, Cornidovirineae, Coronaviridae, Orthocoronavirinae, Betacoronavirus, Sarbecovirus, Human SARS coronavirus (SARS-CoV) (Severe acute respiratory syndrome coronavirus), Bat coronavirus HKU3 (BtCoV) (SARS-like coronavirus HKU3), Bat SARS coronavirus HKU3-8
R9QTA0	R9QTA0_CVHSA	unreviewed	Spike glycoprotein (S glycoprotein) (E2) (Peplomer protein) [Cleaved into: Spike protein S1; Spike protein S2; Spike protein S2']	S	Bat coronavirus Rp/Shaanxi2011	1240		Viruses, Riboviria, Nidovirales, Cornidovirineae, Coronaviridae, Orthocoronavirinae, Betacoronavirus, Sarbecovirus, Human SARS coronavirus (SARS-CoV) (Severe acute respiratory syndrome coronavirus), Bat coronavirus Rp/Shaanxi2011
Q0QDZ0	Q0QDZ0_CVHSA	unreviewed	Spike protein		Bat SARS CoV Rf1/2004	1241		Viruses, Riboviria, Nidovirales, Cornidovirineae, Coronaviridae, Orthocoronavirinae, Betacoronavirus, Sarbecovirus, Human SARS coronavirus (SARS-CoV) (Severe acute respiratory syndrome coronavirus), Bat SARS CoV Rf1/2004
Q0Q484	Q0Q484_CVHSA	unreviewed	Spike protein		Bat CoV 273/2005	1241		Viruses, Riboviria, Nidovirales, Cornidovirineae, Coronaviridae, Orthocoronavirinae, Betacoronavirus, Sarbecovirus, Human SARS coronavirus (SARS-CoV) (Severe acute respiratory syndrome coronavirus), Bat SARS CoV Rf1/2004, Bat CoV 273/2005
Q0QDX9	Q0QDX9_CVHSA	unreviewed	Spike glycoprotein (S glycoprotein) (E2) (Peplomer protein) [Cleaved into: Spike protein S1; Spike protein S2; Spike protein S2']	S	Bat SARS CoV Rm1/2004	1241		Viruses, Riboviria, Nidovirales, Cornidovirineae, Coronaviridae, Orthocoronavirinae, Betacoronavirus, Sarbecovirus, Human SARS coronavirus (SARS-CoV) (Severe acute respiratory syndrome coronavirus), Bat SARS CoV Rm1/2004
A0A2D1PXD5	A0A2D1PXD5_CVHSA	unreviewed	Spike glycoprotein (S glycoprotein) (E2) (Peplomer protein) [Cleaved into: Spike protein S1; Spike protein S2; Spike protein S2']	S	Bat SARS-like coronavirus	1256		Viruses, Riboviria, Nidovirales, Cornidovirineae, Coronaviridae, Orthocoronavirinae, Betacoronavirus, Sarbecovirus, Human SARS coronavirus (SARS-CoV) (Severe acute respiratory syndrome coronavirus), Bat SARS-like coronavirus
A0A2D1PXC0	A0A2D1PXC0_CVHSA	unreviewed	Spike glycoprotein (S glycoprotein) (E2) (Peplomer protein) [Cleaved into: Spike protein S1; Spike protein S2; Spike protein S2']	S	Bat SARS-like coronavirus	1256		Viruses, Riboviria, Nidovirales, Cornidovirineae, Coronaviridae, Orthocoronavirinae, Betacoronavirus, Sarbecovirus, Human SARS coronavirus (SARS-CoV) (Severe acute respiratory syndrome coronavirus), Bat SARS-like coronavirus
A0A2D1PX29	A0A2D1PX29_CVHSA	unreviewed	Spike glycoprotein (S glycoprotein) (E2) (Peplomer protein) [Cleaved into: Spike protein S1; Spike protein S2; Spike protein S2']	S	Bat SARS-like coronavirus	1256		Viruses, Riboviria, Nidovirales, Cornidovirineae, Coronaviridae, Orthocoronavirinae, Betacoronavirus, Sarbecovirus, Human SARS coronavirus (SARS-CoV) (Severe acute respiratory syndrome coronavirus), Bat SARS-like coronavirus
A0A2D1PXA9	A0A2D1PXA9_CVHSA	unreviewed	Spike glycoprotein (S glycoprotein) (E2) (Peplomer protein) [Cleaved into: Spike protein S1; Spike protein S2; Spike protein S2']	S	Bat SARS-like coronavirus	1255		Viruses, Riboviria, Nidovirales, Cornidovirineae, Coronaviridae, Orthocoronavirinae, Betacoronavirus, Sarbecovirus, Human SARS coronavirus (SARS-CoV) (Severe acute respiratory syndrome coronavirus), Bat SARS-like coronavirus
A0A2D1PX97	A0A2D1PX97_CVHSA	unreviewed	Spike glycoprotein (S glycoprotein) (E2) (Peplomer protein) [Cleaved into: Spike protein S1; Spike protein S2; Spike protein S2']	S	Bat SARS-like coronavirus	1255		Viruses, Riboviria, Nidovirales, Cornidovirineae, Coronaviridae, Orthocoronavirinae, Betacoronavirus, Sarbecovirus, Human SARS coronavirus (SARS-CoV) (Severe acute respiratory syndrome coronavirus), Bat SARS-like coronavirus
A0A2R3SUW7	A0A2R3SUW7_CVHSA	unreviewed	Spike protein		Bat SARS-like coronavirus	1246		Viruses, Riboviria, Nidovirales, Cornidovirineae, Coronaviridae, Orthocoronavirinae, Betacoronavirus, Sarbecovirus, Human SARS coronavirus (SARS-CoV) (Severe acute respiratory syndrome coronavirus), Bat SARS-like coronavirus
A0A2R3SUW9	A0A2R3SUW9_CVHSA	unreviewed	Spike protein		Bat SARS-like coronavirus	1245		Viruses, Riboviria, Nidovirales, Cornidovirineae, Coronaviridae, Orthocoronavirinae, Betacoronavirus, Sarbecovirus, Human SARS coronavirus (SARS-CoV) (Severe acute respiratory syndrome coronavirus), Bat SARS-like coronavirus
A0A2D1PX86	A0A2D1PX86_CVHSA	unreviewed	Spike glycoprotein (S glycoprotein) (E2) (Peplomer protein) [Cleaved into: Spike protein S1; Spike protein S2; Spike protein S2']	S	Bat SARS-like coronavirus	1242		Viruses, Riboviria, Nidovirales, Cornidovirineae, Coronaviridae, Orthocoronavirinae, Betacoronavirus, Sarbecovirus, Human SARS coronavirus (SARS-CoV) (Severe acute respiratory syndrome coronavirus), Bat SARS-like coronavirus
A0A096XNM6	A0A096XNM6_CVHSA	unreviewed	Spike glycoprotein (S glycoprotein) (E2) (Peplomer protein) [Cleaved into: Spike protein S1; Spike protein S2; Spike protein S2']	S	Bat SARS-like coronavirus	1242		Viruses, Riboviria, Nidovirales, Cornidovirineae, Coronaviridae, Orthocoronavirinae, Betacoronavirus, Sarbecovirus, Human SARS coronavirus (SARS-CoV) (Severe acute respiratory syndrome coronavirus), Bat SARS-like coronavirus
A0A2D1PX44	A0A2D1PX44_CVHSA	unreviewed	Spike protein		Bat SARS-like coronavirus	1241		Viruses, Riboviria, Nidovirales, Cornidovirineae, Coronaviridae, Orthocoronavirinae, Betacoronavirus, Sarbecovirus, Human SARS coronavirus (SARS-CoV) (Severe acute respiratory syndrome coronavirus), Bat SARS-like coronavirus
A0A2D1PX88	A0A2D1PX88_CVHSA	unreviewed	Spike protein		Bat SARS-like coronavirus	1241		Viruses, Riboviria, Nidovirales, Cornidovirineae, Coronaviridae, Orthocoronavirinae, Betacoronavirus, Sarbecovirus, Human SARS coronavirus (SARS-CoV) (Severe acute respiratory syndrome coronavirus), Bat SARS-like coronavirus
A0A2D1PX73	A0A2D1PX73_CVHSA	unreviewed	Spike glycoprotein (S glycoprotein) (E2) (Peplomer protein) [Cleaved into: Spike protein S1; Spike protein S2; Spike protein S2']	S	Bat SARS-like coronavirus	1241		Viruses, Riboviria, Nidovirales, Cornidovirineae, Coronaviridae, Orthocoronavirinae, Betacoronavirus, Sarbecovirus, Human SARS coronavirus (SARS-CoV) (Severe acute respiratory syndrome coronavirus), Bat SARS-like coronavirus
A0A2D1PX05	A0A2D1PX05_CVHSA	unreviewed	Spike glycoprotein (S glycoprotein) (E2) (Peplomer protein) [Cleaved into: Spike protein S1; Spike protein S2; Spike protein S2']	S	Bat SARS-like coronavirus	1241		Viruses, Riboviria, Nidovirales, Cornidovirineae, Coronaviridae, Orthocoronavirinae, Betacoronavirus, Sarbecovirus, Human SARS coronavirus (SARS-CoV) (Severe acute respiratory syndrome coronavirus), Bat SARS-like coronavirus
A0A2D1PX37	A0A2D1PX37_CVHSA	unreviewed	Spike protein		Bat SARS-like coronavirus	1234		Viruses, Riboviria, Nidovirales, Cornidovirineae, Coronaviridae, Orthocoronavirinae, Betacoronavirus, Sarbecovirus, Human SARS coronavirus (SARS-CoV) (Severe acute respiratory syndrome coronavirus), Bat SARS-like coronavirus
U5WHZ7	U5WHZ7_CVHSA	unreviewed	Spike glycoprotein (S glycoprotein) (E2) (Peplomer protein) [Cleaved into: Spike protein S1; Spike protein S2; Spike protein S2']	S	Bat SARS-like coronavirus Rs3367	1256		Viruses, Riboviria, Nidovirales, Cornidovirineae, Coronaviridae, Orthocoronavirinae, Betacoronavirus, Sarbecovirus, Human SARS coronavirus (SARS-CoV) (Severe acute respiratory syndrome coronavirus), Bat SARS-like coronavirus Rs3367
U5WLK5	U5WLK5_CVHSA	unreviewed	Spike glycoprotein (S glycoprotein) (E2) (Peplomer protein) [Cleaved into: Spike protein S1; Spike protein S2; Spike protein S2']	S	Bat SARS-like coronavirus RsSHC014	1256		Viruses, Riboviria, Nidovirales, Cornidovirineae, Coronaviridae, Orthocoronavirinae, Betacoronavirus, Sarbecovirus, Human SARS coronavirus (SARS-CoV) (Severe acute respiratory syndrome coronavirus), Bat SARS-like coronavirus RsSHC014
U5WI05	U5WI05_CVHSA	unreviewed	Spike glycoprotein (S glycoprotein) (E2) (Peplomer protein) [Cleaved into: Spike protein S1; Spike protein S2; Spike protein S2']	S	Bat SARS-like coronavirus WIV1	1256		Viruses, Riboviria, Nidovirales, Cornidovirineae, Coronaviridae, Orthocoronavirinae, Betacoronavirus, Sarbecovirus, Human SARS coronavirus (SARS-CoV) (Severe acute respiratory syndrome coronavirus), Bat SARS-like coronavirus WIV1
A0A0K1Z074	A0A0K1Z074_CVHSA	unreviewed	Spike glycoprotein	S	Bat SARS-like coronavirus YNLF_31C	1241		Viruses, Riboviria, Nidovirales, Cornidovirineae, Coronaviridae, Orthocoronavirinae, Betacoronavirus, Sarbecovirus, Human SARS coronavirus (SARS-CoV) (Severe acute respiratory syndrome coronavirus), Bat SARS-like coronavirus YNLF_31C
A0A0K1Z054	A0A0K1Z054_CVHSA	unreviewed	Spike glycoprotein	S	Bat SARS-like coronavirus YNLF_34C	1241		Viruses, Riboviria, Nidovirales, Cornidovirineae, Coronaviridae, Orthocoronavirinae, Betacoronavirus, Sarbecovirus, Human SARS coronavirus (SARS-CoV) (Severe acute respiratory syndrome coronavirus), Bat SARS-like coronavirus YNLF_34C
A0A0U1WHH0	A0A0U1WHH0_CVHSA	unreviewed	Spike glycoprotein		BtRf-BetaCoV/HeB2013	1241		Viruses, Riboviria, Nidovirales, Cornidovirineae, Coronaviridae, Orthocoronavirinae, Betacoronavirus, Sarbecovirus, Human SARS coronavirus (SARS-CoV) (Severe acute respiratory syndrome coronavirus), BtRf-BetaCoV/HeB2013
A0A0U1UYX4	A0A0U1UYX4_CVHSA	unreviewed	Spike glycoprotein		BtRf-BetaCoV/JL2012	1236		Viruses, Riboviria, Nidovirales, Cornidovirineae, Coronaviridae, Orthocoronavirinae, Betacoronavirus, Sarbecovirus, Human SARS coronavirus (SARS-CoV) (Severe acute respiratory syndrome coronavirus), BtRf-BetaCoV/JL2012
A0A0U1WHI6	A0A0U1WHI6_CVHSA	unreviewed	Spike glycoprotein		BtRf-BetaCoV/SX2013	1239		Viruses, Riboviria, Nidovirales, Cornidovirineae, Coronaviridae, Orthocoronavirinae, Betacoronavirus, Sarbecovirus, Human SARS coronavirus (SARS-CoV) (Severe acute respiratory syndrome coronavirus), BtRf-BetaCoV/SX2013
A0A0U1WHJ8	A0A0U1WHJ8_CVHSA	unreviewed	Spike glycoprotein (S glycoprotein) (E2) (Peplomer protein) [Cleaved into: Spike protein S1; Spike protein S2; Spike protein S2']	S	BtRs-BetaCoV/GX2013	1242		Viruses, Riboviria, Nidovirales, Cornidovirineae, Coronaviridae, Orthocoronavirinae, Betacoronavirus, Sarbecovirus, Human SARS coronavirus (SARS-CoV) (Severe acute respiratory syndrome coronavirus), BtRs-BetaCoV/GX2013
A0A0U1WHI2	A0A0U1WHI2_CVHSA	unreviewed	Spike glycoprotein (S glycoprotein) (E2) (Peplomer protein) [Cleaved into: Spike protein S1; Spike protein S2; Spike protein S2']	S	BtRs-BetaCoV/HuB2013	1241		Viruses, Riboviria, Nidovirales, Cornidovirineae, Coronaviridae, Orthocoronavirinae, Betacoronavirus, Sarbecovirus, Human SARS coronavirus (SARS-CoV) (Severe acute respiratory syndrome coronavirus), BtRs-BetaCoV/HuB2013
Q3ZTF3	Q3ZTF3_CVHSA	unreviewed	Spike glycoprotein (S glycoprotein) (E2) (Peplomer protein) [Cleaved into: Spike protein S1; Spike protein S2; Spike protein S2']	S	Civet SARS CoV 007/2004	1255		Viruses, Riboviria, Nidovirales, Cornidovirineae, Coronaviridae, Orthocoronavirinae, Betacoronavirus, Sarbecovirus, Human SARS coronavirus (SARS-CoV) (Severe acute respiratory syndrome coronavirus), Civet SARS CoV 007/2004
I6QPV5	I6QPV5_CVHSA	unreviewed	Spike glycoprotein (S glycoprotein) (E2) (Peplomer protein) [Cleaved into: Spike protein S1; Spike protein S2; Spike protein S2']	S	SARS coronavirus ExoN1	1255		Viruses, Riboviria, Nidovirales, Cornidovirineae, Coronaviridae, Orthocoronavirinae, Betacoronavirus, Sarbecovirus, Human SARS coronavirus (SARS-CoV) (Severe acute respiratory syndrome coronavirus), recombinant SARSr-CoV, SARS coronavirus ExoN1
S5YMR9	S5YMR9_CVHSA	unreviewed	Spike glycoprotein (S glycoprotein) (E2) (Peplomer protein) [Cleaved into: Spike protein S1; Spike protein S2; Spike protein S2']	S	SARS coronavirus ExoN1	1255		Viruses, Riboviria, Nidovirales, Cornidovirineae, Coronaviridae, Orthocoronavirinae, Betacoronavirus, Sarbecovirus, Human SARS coronavirus (SARS-CoV) (Severe acute respiratory syndrome coronavirus), recombinant SARSr-CoV, SARS coronavirus ExoN1
D2E1Z1	D2E1Z1_CVHSA	unreviewed	Spike glycoprotein (S glycoprotein) (E2) (Peplomer protein) [Cleaved into: Spike protein S1; Spike protein S2; Spike protein S2']	S	SARS coronavirus ExoN1	1255		Viruses, Riboviria, Nidovirales, Cornidovirineae, Coronaviridae, Orthocoronavirinae, Betacoronavirus, Sarbecovirus, Human SARS coronavirus (SARS-CoV) (Severe acute respiratory syndrome coronavirus), recombinant SARSr-CoV, SARS coronavirus ExoN1
D2E2T4	D2E2T4_CVHSA	unreviewed	Spike glycoprotein (S glycoprotein) (E2) (Peplomer protein) [Cleaved into: Spike protein S1; Spike protein S2; Spike protein S2']	S	SARS coronavirus ExoN1	1255		Viruses, Riboviria, Nidovirales, Cornidovirineae, Coronaviridae, Orthocoronavirinae, Betacoronavirus, Sarbecovirus, Human SARS coronavirus (SARS-CoV) (Severe acute respiratory syndrome coronavirus), recombinant SARSr-CoV, SARS coronavirus ExoN1
D2E1H7	D2E1H7_CVHSA	unreviewed	Spike glycoprotein (S glycoprotein) (E2) (Peplomer protein) [Cleaved into: Spike protein S1; Spike protein S2; Spike protein S2']	S	SARS coronavirus ExoN1	1255		Viruses, Riboviria, Nidovirales, Cornidovirineae, Coronaviridae, Orthocoronavirinae, Betacoronavirus, Sarbecovirus, Human SARS coronavirus (SARS-CoV) (Severe acute respiratory syndrome coronavirus), recombinant SARSr-CoV, SARS coronavirus ExoN1
D2E2M5	D2E2M5_CVHSA	unreviewed	Spike glycoprotein (S glycoprotein) (E2) (Peplomer protein) [Cleaved into: Spike protein S1; Spike protein S2; Spike protein S2']	S	SARS coronavirus ExoN1	1255		Viruses, Riboviria, Nidovirales, Cornidovirineae, Coronaviridae, Orthocoronavirinae, Betacoronavirus, Sarbecovirus, Human SARS coronavirus (SARS-CoV) (Severe acute respiratory syndrome coronavirus), recombinant SARSr-CoV, SARS coronavirus ExoN1
D2E1D2	D2E1D2_CVHSA	unreviewed	Spike glycoprotein (S glycoprotein) (E2) (Peplomer protein) [Cleaved into: Spike protein S1; Spike protein S2; Spike protein S2']	S	SARS coronavirus ExoN1	1255		Viruses, Riboviria, Nidovirales, Cornidovirineae, Coronaviridae, Orthocoronavirinae, Betacoronavirus, Sarbecovirus, Human SARS coronavirus (SARS-CoV) (Severe acute respiratory syndrome coronavirus), recombinant SARSr-CoV, SARS coronavirus ExoN1
D2E2D8	D2E2D8_CVHSA	unreviewed	Spike glycoprotein (S glycoprotein) (E2) (Peplomer protein) [Cleaved into: Spike protein S1; Spike protein S2; Spike protein S2']	S	SARS coronavirus ExoN1	1255		Viruses, Riboviria, Nidovirales, Cornidovirineae, Coronaviridae, Orthocoronavirinae, Betacoronavirus, Sarbecovirus, Human SARS coronavirus (SARS-CoV) (Severe acute respiratory syndrome coronavirus), recombinant SARSr-CoV, SARS coronavirus ExoN1
D2E250	D2E250_CVHSA	unreviewed	Spike glycoprotein (S glycoprotein) (E2) (Peplomer protein) [Cleaved into: Spike protein S1; Spike protein S2; Spike protein S2']	S	SARS coronavirus ExoN1	1255		Viruses, Riboviria, Nidovirales, Cornidovirineae, Coronaviridae, Orthocoronavirinae, Betacoronavirus, Sarbecovirus, Human SARS coronavirus (SARS-CoV) (Severe acute respiratory syndrome coronavirus), recombinant SARSr-CoV, SARS coronavirus ExoN1
D2E1K6	D2E1K6_CVHSA	unreviewed	Spike glycoprotein (S glycoprotein) (E2) (Peplomer protein) [Cleaved into: Spike protein S1; Spike protein S2; Spike protein S2']	S	SARS coronavirus ExoN1	1255		Viruses, Riboviria, Nidovirales, Cornidovirineae, Coronaviridae, Orthocoronavirinae, Betacoronavirus, Sarbecovirus, Human SARS coronavirus (SARS-CoV) (Severe acute respiratory syndrome coronavirus), recombinant SARSr-CoV, SARS coronavirus ExoN1
D2E206	D2E206_CVHSA	unreviewed	Spike glycoprotein (S glycoprotein) (E2) (Peplomer protein) [Cleaved into: Spike protein S1; Spike protein S2; Spike protein S2']	S	SARS coronavirus ExoN1	1255		Viruses, Riboviria, Nidovirales, Cornidovirineae, Coronaviridae, Orthocoronavirinae, Betacoronavirus, Sarbecovirus, Human SARS coronavirus (SARS-CoV) (Severe acute respiratory syndrome coronavirus), recombinant SARSr-CoV, SARS coronavirus ExoN1
D2E265	D2E265_CVHSA	unreviewed	Spike glycoprotein (S glycoprotein) (E2) (Peplomer protein) [Cleaved into: Spike protein S1; Spike protein S2; Spike protein S2']	S	SARS coronavirus MA15	1255		Viruses, Riboviria, Nidovirales, Cornidovirineae, Coronaviridae, Orthocoronavirinae, Betacoronavirus, Sarbecovirus, Human SARS coronavirus (SARS-CoV) (Severe acute respiratory syndrome coronavirus), recombinant SARSr-CoV, SARS coronavirus MA15
F2YCT3	F2YCT3_CVHSA	unreviewed	Spike glycoprotein (S glycoprotein) (E2) (Peplomer protein) [Cleaved into: Spike protein S1; Spike protein S2; Spike protein S2']	S	SARS coronavirus MA15 ExoN1	1255		Viruses, Riboviria, Nidovirales, Cornidovirineae, Coronaviridae, Orthocoronavirinae, Betacoronavirus, Sarbecovirus, Human SARS coronavirus (SARS-CoV) (Severe acute respiratory syndrome coronavirus), recombinant SARSr-CoV, SARS coronavirus MA15 ExoN1
D2E221	D2E221_CVHSA	unreviewed	Spike glycoprotein (S glycoprotein) (E2) (Peplomer protein) [Cleaved into: Spike protein S1; Spike protein S2; Spike protein S2']	S	SARS coronavirus MA15 ExoN1	1255		Viruses, Riboviria, Nidovirales, Cornidovirineae, Coronaviridae, Orthocoronavirinae, Betacoronavirus, Sarbecovirus, Human SARS coronavirus (SARS-CoV) (Severe acute respiratory syndrome coronavirus), recombinant SARSr-CoV, SARS coronavirus MA15 ExoN1
F2YCW3	F2YCW3_CVHSA	unreviewed	Spike glycoprotein (S glycoprotein) (E2) (Peplomer protein) [Cleaved into: Spike protein S1; Spike protein S2; Spike protein S2']	S	SARS coronavirus MA15 ExoN1	1255		Viruses, Riboviria, Nidovirales, Cornidovirineae, Coronaviridae, Orthocoronavirinae, Betacoronavirus, Sarbecovirus, Human SARS coronavirus (SARS-CoV) (Severe acute respiratory syndrome coronavirus), recombinant SARSr-CoV, SARS coronavirus MA15 ExoN1
D2E2F2	D2E2F2_CVHSA	unreviewed	Spike glycoprotein (S glycoprotein) (E2) (Peplomer protein) [Cleaved into: Spike protein S1; Spike protein S2; Spike protein S2']	S	SARS coronavirus MA15 ExoN1	1255		Viruses, Riboviria, Nidovirales, Cornidovirineae, Coronaviridae, Orthocoronavirinae, Betacoronavirus, Sarbecovirus, Human SARS coronavirus (SARS-CoV) (Severe acute respiratory syndrome coronavirus), recombinant SARSr-CoV, SARS coronavirus MA15 ExoN1
D2E235	D2E235_CVHSA	unreviewed	Spike glycoprotein (S glycoprotein) (E2) (Peplomer protein) [Cleaved into: Spike protein S1; Spike protein S2; Spike protein S2']	S	SARS coronavirus MA15 ExoN1	1255		Viruses, Riboviria, Nidovirales, Cornidovirineae, Coronaviridae, Orthocoronavirinae, Betacoronavirus, Sarbecovirus, Human SARS coronavirus (SARS-CoV) (Severe acute respiratory syndrome coronavirus), recombinant SARSr-CoV, SARS coronavirus MA15 ExoN1
D2E2C3	D2E2C3_CVHSA	unreviewed	Spike glycoprotein (S glycoprotein) (E2) (Peplomer protein) [Cleaved into: Spike protein S1; Spike protein S2; Spike protein S2']	S	SARS coronavirus wtic-MB	1255		Viruses, Riboviria, Nidovirales, Cornidovirineae, Coronaviridae, Orthocoronavirinae, Betacoronavirus, Sarbecovirus, Human SARS coronavirus (SARS-CoV) (Severe acute respiratory syndrome coronavirus), recombinant SARSr-CoV, SARS coronavirus wtic-MB
D2E1E7	D2E1E7_CVHSA	unreviewed	Spike glycoprotein (S glycoprotein) (E2) (Peplomer protein) [Cleaved into: Spike protein S1; Spike protein S2; Spike protein S2']	S	SARS coronavirus wtic-MB	1255		Viruses, Riboviria, Nidovirales, Cornidovirineae, Coronaviridae, Orthocoronavirinae, Betacoronavirus, Sarbecovirus, Human SARS coronavirus (SARS-CoV) (Severe acute respiratory syndrome coronavirus), recombinant SARSr-CoV, SARS coronavirus wtic-MB
A0A023PTS3	A0A023PTS3_CVHSA	unreviewed	Spike glycoprotein (S glycoprotein) (E2) (Peplomer protein) [Cleaved into: Spike protein S1; Spike protein S2; Spike protein S2']	S	Rhinolophus affinis coronavirus	1259		Viruses, Riboviria, Nidovirales, Cornidovirineae, Coronaviridae, Orthocoronavirinae, Betacoronavirus, Sarbecovirus, Human SARS coronavirus (SARS-CoV) (Severe acute respiratory syndrome coronavirus), Rhinolophus affinis coronavirus
A0A023PUW9	A0A023PUW9_CVHSA	unreviewed	Spike glycoprotein (S glycoprotein) (E2) (Peplomer protein) [Cleaved into: Spike protein S1; Spike protein S2; Spike protein S2']	S	Rhinolophus affinis coronavirus	1259		Viruses, Riboviria, Nidovirales, Cornidovirineae, Coronaviridae, Orthocoronavirinae, Betacoronavirus, Sarbecovirus, Human SARS coronavirus (SARS-CoV) (Severe acute respiratory syndrome coronavirus), Rhinolophus affinis coronavirus
Q4JDP2	Q4JDP2_CVHSA	unreviewed	Spike glycoprotein (S glycoprotein) (E2) (Peplomer protein) [Cleaved into: Spike protein S1; Spike protein S2; Spike protein S2']	S	SARS coronavirus A001	1255		Viruses, Riboviria, Nidovirales, Cornidovirineae, Coronaviridae, Orthocoronavirinae, Betacoronavirus, Sarbecovirus, Human SARS coronavirus (SARS-CoV) (Severe acute respiratory syndrome coronavirus), SARS coronavirus A001
Q4JDP1	Q4JDP1_CVHSA	unreviewed	Spike glycoprotein (S glycoprotein) (E2) (Peplomer protein) [Cleaved into: Spike protein S1; Spike protein S2; Spike protein S2']	S	SARS coronavirus A013	1255		Viruses, Riboviria, Nidovirales, Cornidovirineae, Coronaviridae, Orthocoronavirinae, Betacoronavirus, Sarbecovirus, Human SARS coronavirus (SARS-CoV) (Severe acute respiratory syndrome coronavirus), SARS coronavirus A013
Q4JDP0	Q4JDP0_CVHSA	unreviewed	Spike glycoprotein (S glycoprotein) (E2) (Peplomer protein) [Cleaved into: Spike protein S1; Spike protein S2; Spike protein S2']	S	SARS coronavirus A021	1255		Viruses, Riboviria, Nidovirales, Cornidovirineae, Coronaviridae, Orthocoronavirinae, Betacoronavirus, Sarbecovirus, Human SARS coronavirus (SARS-CoV) (Severe acute respiratory syndrome coronavirus), SARS coronavirus A021
Q4JDM3	Q4JDM3_CVHSA	unreviewed	Spike glycoprotein (S glycoprotein) (E2) (Peplomer protein) [Cleaved into: Spike protein S1; Spike protein S2; Spike protein S2']	S	SARS coronavirus A022	1255		Viruses, Riboviria, Nidovirales, Cornidovirineae, Coronaviridae, Orthocoronavirinae, Betacoronavirus, Sarbecovirus, Human SARS coronavirus (SARS-CoV) (Severe acute respiratory syndrome coronavirus), SARS coronavirus A022
Q4JDN9	Q4JDN9_CVHSA	unreviewed	Spike glycoprotein (S glycoprotein) (E2) (Peplomer protein) [Cleaved into: Spike protein S1; Spike protein S2; Spike protein S2']	S	SARS coronavirus A030	1255		Viruses, Riboviria, Nidovirales, Cornidovirineae, Coronaviridae, Orthocoronavirinae, Betacoronavirus, Sarbecovirus, Human SARS coronavirus (SARS-CoV) (Severe acute respiratory syndrome coronavirus), SARS coronavirus A030
Q4JDN8	Q4JDN8_CVHSA	unreviewed	Spike glycoprotein (S glycoprotein) (E2) (Peplomer protein) [Cleaved into: Spike protein S1; Spike protein S2; Spike protein S2']	S	SARS coronavirus A031	1255		Viruses, Riboviria, Nidovirales, Cornidovirineae, Coronaviridae, Orthocoronavirinae, Betacoronavirus, Sarbecovirus, Human SARS coronavirus (SARS-CoV) (Severe acute respiratory syndrome coronavirus), SARS coronavirus A031
Q4JDN7	Q4JDN7_CVHSA	unreviewed	Spike glycoprotein (S glycoprotein) (E2) (Peplomer protein) [Cleaved into: Spike protein S1; Spike protein S2; Spike protein S2']	S	SARS coronavirus B012	1255		Viruses, Riboviria, Nidovirales, Cornidovirineae, Coronaviridae, Orthocoronavirinae, Betacoronavirus, Sarbecovirus, Human SARS coronavirus (SARS-CoV) (Severe acute respiratory syndrome coronavirus), SARS coronavirus B012
Q4JDN6	Q4JDN6_CVHSA	unreviewed	Spike glycoprotein (S glycoprotein) (E2) (Peplomer protein) [Cleaved into: Spike protein S1; Spike protein S2; Spike protein S2']	S	SARS coronavirus B024	1255		Viruses, Riboviria, Nidovirales, Cornidovirineae, Coronaviridae, Orthocoronavirinae, Betacoronavirus, Sarbecovirus, Human SARS coronavirus (SARS-CoV) (Severe acute respiratory syndrome coronavirus), SARS coronavirus B024
Q4JDN5	Q4JDN5_CVHSA	unreviewed	Spike glycoprotein (S glycoprotein) (E2) (Peplomer protein) [Cleaved into: Spike protein S1; Spike protein S2; Spike protein S2']	S	SARS coronavirus B029	1255		Viruses, Riboviria, Nidovirales, Cornidovirineae, Coronaviridae, Orthocoronavirinae, Betacoronavirus, Sarbecovirus, Human SARS coronavirus (SARS-CoV) (Severe acute respiratory syndrome coronavirus), SARS coronavirus B029
Q4JDN4	Q4JDN4_CVHSA	unreviewed	Spike glycoprotein (S glycoprotein) (E2) (Peplomer protein) [Cleaved into: Spike protein S1; Spike protein S2; Spike protein S2']	S	SARS coronavirus B033	1255		Viruses, Riboviria, Nidovirales, Cornidovirineae, Coronaviridae, Orthocoronavirinae, Betacoronavirus, Sarbecovirus, Human SARS coronavirus (SARS-CoV) (Severe acute respiratory syndrome coronavirus), SARS coronavirus B033
Q4JDN3	Q4JDN3_CVHSA	unreviewed	Spike glycoprotein (S glycoprotein) (E2) (Peplomer protein) [Cleaved into: Spike protein S1; Spike protein S2; Spike protein S2']	S	SARS coronavirus B039	1255		Viruses, Riboviria, Nidovirales, Cornidovirineae, Coronaviridae, Orthocoronavirinae, Betacoronavirus, Sarbecovirus, Human SARS coronavirus (SARS-CoV) (Severe acute respiratory syndrome coronavirus), SARS coronavirus B039
Q4JDN2	Q4JDN2_CVHSA	unreviewed	Spike glycoprotein (S glycoprotein) (E2) (Peplomer protein) [Cleaved into: Spike protein S1; Spike protein S2; Spike protein S2']	S	SARS coronavirus B040	1255		Viruses, Riboviria, Nidovirales, Cornidovirineae, Coronaviridae, Orthocoronavirinae, Betacoronavirus, Sarbecovirus, Human SARS coronavirus (SARS-CoV) (Severe acute respiratory syndrome coronavirus), SARS coronavirus B040
Q1EFP5	Q1EFP5_CVHSA	unreviewed	Spike glycoprotein (S glycoprotein) (E2) (Peplomer protein) [Cleaved into: Spike protein S1; Spike protein S2; Spike protein S2']	S	SARS coronavirus BJ162	1255		Viruses, Riboviria, Nidovirales, Cornidovirineae, Coronaviridae, Orthocoronavirinae, Betacoronavirus, Sarbecovirus, Human SARS coronavirus (SARS-CoV) (Severe acute respiratory syndrome coronavirus), SARS coronavirus BJ162
B8Q8V9	B8Q8V9_CVHSA	unreviewed	Spike glycoprotein (S glycoprotein) (E2) (Peplomer protein) [Cleaved into: Spike protein S1; Spike protein S2; Spike protein S2']	S	SARS coronavirus BJ182-12	1255		Viruses, Riboviria, Nidovirales, Cornidovirineae, Coronaviridae, Orthocoronavirinae, Betacoronavirus, Sarbecovirus, Human SARS coronavirus (SARS-CoV) (Severe acute respiratory syndrome coronavirus), SARS coronavirus BJ182-12
B8Q8T7	B8Q8T7_CVHSA	unreviewed	Spike glycoprotein (S glycoprotein) (E2) (Peplomer protein) [Cleaved into: Spike protein S1; Spike protein S2; Spike protein S2']	S	SARS coronavirus BJ182-4	1255		Viruses, Riboviria, Nidovirales, Cornidovirineae, Coronaviridae, Orthocoronavirinae, Betacoronavirus, Sarbecovirus, Human SARS coronavirus (SARS-CoV) (Severe acute respiratory syndrome coronavirus), SARS coronavirus BJ182-4
B8Q8U8	B8Q8U8_CVHSA	unreviewed	Spike glycoprotein (S glycoprotein) (E2) (Peplomer protein) [Cleaved into: Spike protein S1; Spike protein S2; Spike protein S2']	S	SARS coronavirus BJ182-8	1255		Viruses, Riboviria, Nidovirales, Cornidovirineae, Coronaviridae, Orthocoronavirinae, Betacoronavirus, Sarbecovirus, Human SARS coronavirus (SARS-CoV) (Severe acute respiratory syndrome coronavirus), SARS coronavirus BJ182-8
B8Q8R4	B8Q8R4_CVHSA	unreviewed	Spike glycoprotein (S glycoprotein) (E2) (Peplomer protein) [Cleaved into: Spike protein S1; Spike protein S2; Spike protein S2']	S	SARS coronavirus BJ182a	1255		Viruses, Riboviria, Nidovirales, Cornidovirineae, Coronaviridae, Orthocoronavirinae, Betacoronavirus, Sarbecovirus, Human SARS coronavirus (SARS-CoV) (Severe acute respiratory syndrome coronavirus), SARS coronavirus BJ182a
B8Q8S6	B8Q8S6_CVHSA	unreviewed	Spike glycoprotein (S glycoprotein) (E2) (Peplomer protein) [Cleaved into: Spike protein S1; Spike protein S2; Spike protein S2']	S	SARS coronavirus BJ182b	1255		Viruses, Riboviria, Nidovirales, Cornidovirineae, Coronaviridae, Orthocoronavirinae, Betacoronavirus, Sarbecovirus, Human SARS coronavirus (SARS-CoV) (Severe acute respiratory syndrome coronavirus), SARS coronavirus BJ182b
Q1EFN2	Q1EFN2_CVHSA	unreviewed	Spike glycoprotein (S glycoprotein) (E2) (Peplomer protein) [Cleaved into: Spike protein S1; Spike protein S2; Spike protein S2']	S	SARS coronavirus BJ202	1255		Viruses, Riboviria, Nidovirales, Cornidovirineae, Coronaviridae, Orthocoronavirinae, Betacoronavirus, Sarbecovirus, Human SARS coronavirus (SARS-CoV) (Severe acute respiratory syndrome coronavirus), SARS coronavirus BJ202
Q6T7X4	Q6T7X4_CVHSA	unreviewed	Spike glycoprotein (S glycoprotein) (E2) (Peplomer protein) [Cleaved into: Spike protein S1; Spike protein S2; Spike protein S2']	S	SARS coronavirus BJ302	1255		Viruses, Riboviria, Nidovirales, Cornidovirineae, Coronaviridae, Orthocoronavirinae, Betacoronavirus, Sarbecovirus, Human SARS coronavirus (SARS-CoV) (Severe acute respiratory syndrome coronavirus), SARS coronavirus BJ302
Q6T7X7	Q6T7X7_CVHSA	unreviewed	Spike glycoprotein (S glycoprotein) (E2) (Peplomer protein) [Cleaved into: Spike protein S1; Spike protein S2; Spike protein S2']	S	SARS coronavirus BJ302	1255		Viruses, Riboviria, Nidovirales, Cornidovirineae, Coronaviridae, Orthocoronavirinae, Betacoronavirus, Sarbecovirus, Human SARS coronavirus (SARS-CoV) (Severe acute respiratory syndrome coronavirus), SARS coronavirus BJ302
Q6T7Y0	Q6T7Y0_CVHSA	unreviewed	Spike glycoprotein (S glycoprotein) (E2) (Peplomer protein) [Cleaved into: Spike protein S1; Spike protein S2; Spike protein S2']	S	SARS coronavirus BJ302	1255		Viruses, Riboviria, Nidovirales, Cornidovirineae, Coronaviridae, Orthocoronavirinae, Betacoronavirus, Sarbecovirus, Human SARS coronavirus (SARS-CoV) (Severe acute respiratory syndrome coronavirus), SARS coronavirus BJ302
Q6T7X8	Q6T7X8_CVHSA	unreviewed	Spike glycoprotein (S glycoprotein) (E2) (Peplomer protein) [Cleaved into: Spike protein S1; Spike protein S2; Spike protein S2']	S	SARS coronavirus BJ302	1255		Viruses, Riboviria, Nidovirales, Cornidovirineae, Coronaviridae, Orthocoronavirinae, Betacoronavirus, Sarbecovirus, Human SARS coronavirus (SARS-CoV) (Severe acute respiratory syndrome coronavirus), SARS coronavirus BJ302
Q6T7X9	Q6T7X9_CVHSA	unreviewed	Spike glycoprotein (S glycoprotein) (E2) (Peplomer protein) [Cleaved into: Spike protein S1; Spike protein S2; Spike protein S2']	S	SARS coronavirus BJ302	1255		Viruses, Riboviria, Nidovirales, Cornidovirineae, Coronaviridae, Orthocoronavirinae, Betacoronavirus, Sarbecovirus, Human SARS coronavirus (SARS-CoV) (Severe acute respiratory syndrome coronavirus), SARS coronavirus BJ302
Q6T7X6	Q6T7X6_CVHSA	unreviewed	Spike glycoprotein (S glycoprotein) (E2) (Peplomer protein) [Cleaved into: Spike protein S1; Spike protein S2; Spike protein S2']	S	SARS coronavirus BJ302	1255		Viruses, Riboviria, Nidovirales, Cornidovirineae, Coronaviridae, Orthocoronavirinae, Betacoronavirus, Sarbecovirus, Human SARS coronavirus (SARS-CoV) (Severe acute respiratory syndrome coronavirus), SARS coronavirus BJ302
Q6T7Y1	Q6T7Y1_CVHSA	unreviewed	Spike glycoprotein (S glycoprotein) (E2) (Peplomer protein) [Cleaved into: Spike protein S1; Spike protein S2; Spike protein S2']	S	SARS coronavirus BJ302	1255		Viruses, Riboviria, Nidovirales, Cornidovirineae, Coronaviridae, Orthocoronavirinae, Betacoronavirus, Sarbecovirus, Human SARS coronavirus (SARS-CoV) (Severe acute respiratory syndrome coronavirus), SARS coronavirus BJ302
Q6T7X5	Q6T7X5_CVHSA	unreviewed	Spike glycoprotein (S glycoprotein) (E2) (Peplomer protein) [Cleaved into: Spike protein S1; Spike protein S2; Spike protein S2']	S	SARS coronavirus BJ302	1255		Viruses, Riboviria, Nidovirales, Cornidovirineae, Coronaviridae, Orthocoronavirinae, Betacoronavirus, Sarbecovirus, Human SARS coronavirus (SARS-CoV) (Severe acute respiratory syndrome coronavirus), SARS coronavirus BJ302
Q4JDN1	Q4JDN1_CVHSA	unreviewed	Spike glycoprotein (S glycoprotein) (E2) (Peplomer protein) [Cleaved into: Spike protein S1; Spike protein S2; Spike protein S2']	S	SARS coronavirus C013	1255		Viruses, Riboviria, Nidovirales, Cornidovirineae, Coronaviridae, Orthocoronavirinae, Betacoronavirus, Sarbecovirus, Human SARS coronavirus (SARS-CoV) (Severe acute respiratory syndrome coronavirus), SARS coronavirus C013
Q4JDN0	Q4JDN0_CVHSA	unreviewed	Spike glycoprotein (S glycoprotein) (E2) (Peplomer protein) [Cleaved into: Spike protein S1; Spike protein S2; Spike protein S2']	S	SARS coronavirus C014	1255		Viruses, Riboviria, Nidovirales, Cornidovirineae, Coronaviridae, Orthocoronavirinae, Betacoronavirus, Sarbecovirus, Human SARS coronavirus (SARS-CoV) (Severe acute respiratory syndrome coronavirus), SARS coronavirus C014
Q4JDM9	Q4JDM9_CVHSA	unreviewed	Spike glycoprotein (S glycoprotein) (E2) (Peplomer protein) [Cleaved into: Spike protein S1; Spike protein S2; Spike protein S2']	S	SARS coronavirus C017	1255		Viruses, Riboviria, Nidovirales, Cornidovirineae, Coronaviridae, Orthocoronavirinae, Betacoronavirus, Sarbecovirus, Human SARS coronavirus (SARS-CoV) (Severe acute respiratory syndrome coronavirus), SARS coronavirus C017
Q4JDM8	Q4JDM8_CVHSA	unreviewed	Spike glycoprotein (S glycoprotein) (E2) (Peplomer protein) [Cleaved into: Spike protein S1; Spike protein S2; Spike protein S2']	S	SARS coronavirus C018	1255		Viruses, Riboviria, Nidovirales, Cornidovirineae, Coronaviridae, Orthocoronavirinae, Betacoronavirus, Sarbecovirus, Human SARS coronavirus (SARS-CoV) (Severe acute respiratory syndrome coronavirus), SARS coronavirus C018
Q4JDM7	Q4JDM7_CVHSA	unreviewed	Spike glycoprotein (S glycoprotein) (E2) (Peplomer protein) [Cleaved into: Spike protein S1; Spike protein S2; Spike protein S2']	S	SARS coronavirus C019	1255		Viruses, Riboviria, Nidovirales, Cornidovirineae, Coronaviridae, Orthocoronavirinae, Betacoronavirus, Sarbecovirus, Human SARS coronavirus (SARS-CoV) (Severe acute respiratory syndrome coronavirus), SARS coronavirus C019
Q4JDM6	Q4JDM6_CVHSA	unreviewed	Spike glycoprotein (S glycoprotein) (E2) (Peplomer protein) [Cleaved into: Spike protein S1; Spike protein S2; Spike protein S2']	S	SARS coronavirus C025	1255		Viruses, Riboviria, Nidovirales, Cornidovirineae, Coronaviridae, Orthocoronavirinae, Betacoronavirus, Sarbecovirus, Human SARS coronavirus (SARS-CoV) (Severe acute respiratory syndrome coronavirus), SARS coronavirus C025
Q4JDM5	Q4JDM5_CVHSA	unreviewed	Spike glycoprotein (S glycoprotein) (E2) (Peplomer protein) [Cleaved into: Spike protein S1; Spike protein S2; Spike protein S2']	S	SARS coronavirus C028	1255		Viruses, Riboviria, Nidovirales, Cornidovirineae, Coronaviridae, Orthocoronavirinae, Betacoronavirus, Sarbecovirus, Human SARS coronavirus (SARS-CoV) (Severe acute respiratory syndrome coronavirus), SARS coronavirus C028
Q4JDM4	Q4JDM4_CVHSA	unreviewed	Spike glycoprotein (S glycoprotein) (E2) (Peplomer protein) [Cleaved into: Spike protein S1; Spike protein S2; Spike protein S2']	S	SARS coronavirus C029	1255		Viruses, Riboviria, Nidovirales, Cornidovirineae, Coronaviridae, Orthocoronavirinae, Betacoronavirus, Sarbecovirus, Human SARS coronavirus (SARS-CoV) (Severe acute respiratory syndrome coronavirus), SARS coronavirus C029
Q5Y187	Q5Y187_CVHSA	unreviewed	Spike glycoprotein (S glycoprotein) (E2) (Peplomer protein) [Cleaved into: Spike protein S1; Spike protein S2; Spike protein S2']	S	SARS Coronavirus CDC#200301157	1255		Viruses, Riboviria, Nidovirales, Cornidovirineae, Coronaviridae, Orthocoronavirinae, Betacoronavirus, Sarbecovirus, Human SARS coronavirus (SARS-CoV) (Severe acute respiratory syndrome coronavirus), SARS Coronavirus CDC#200301157
Q3ZTE0	Q3ZTE0_CVHSA	unreviewed	Spike glycoprotein (S glycoprotein) (E2) (Peplomer protein) [Cleaved into: Spike protein S1; Spike protein S2; Spike protein S2']	S	SARS coronavirus civet010	1255		Viruses, Riboviria, Nidovirales, Cornidovirineae, Coronaviridae, Orthocoronavirinae, Betacoronavirus, Sarbecovirus, Human SARS coronavirus (SARS-CoV) (Severe acute respiratory syndrome coronavirus), SARS coronavirus civet010
Q3ZTC8	Q3ZTC8_CVHSA	unreviewed	Spike glycoprotein (S glycoprotein) (E2) (Peplomer protein) [Cleaved into: Spike protein S1; Spike protein S2; Spike protein S2']	S	SARS coronavirus civet014	1255		Viruses, Riboviria, Nidovirales, Cornidovirineae, Coronaviridae, Orthocoronavirinae, Betacoronavirus, Sarbecovirus, Human SARS coronavirus (SARS-CoV) (Severe acute respiratory syndrome coronavirus), SARS coronavirus civet014
Q3ZTC7	Q3ZTC7_CVHSA	unreviewed	Spike glycoprotein (S glycoprotein) (E2) (Peplomer protein) [Cleaved into: Spike protein S1; Spike protein S2; Spike protein S2']	S	SARS coronavirus civet019	1255		Viruses, Riboviria, Nidovirales, Cornidovirineae, Coronaviridae, Orthocoronavirinae, Betacoronavirus, Sarbecovirus, Human SARS coronavirus (SARS-CoV) (Severe acute respiratory syndrome coronavirus), SARS coronavirus civet019
Q3ZTC5	Q3ZTC5_CVHSA	unreviewed	Spike glycoprotein (S glycoprotein) (E2) (Peplomer protein) [Cleaved into: Spike protein S1; Spike protein S2; Spike protein S2']	S	SARS coronavirus civet020	1255		Viruses, Riboviria, Nidovirales, Cornidovirineae, Coronaviridae, Orthocoronavirinae, Betacoronavirus, Sarbecovirus, Human SARS coronavirus (SARS-CoV) (Severe acute respiratory syndrome coronavirus), SARS coronavirus civet020
A4ZF29	A4ZF29_CVHSA	unreviewed	Spike glycoprotein (S glycoprotein) (E2) (Peplomer protein) [Cleaved into: Spike protein S1; Spike protein S2; Spike protein S2']	S	SARS coronavirus CS21	1255		Viruses, Riboviria, Nidovirales, Cornidovirineae, Coronaviridae, Orthocoronavirinae, Betacoronavirus, Sarbecovirus, Human SARS coronavirus (SARS-CoV) (Severe acute respiratory syndrome coronavirus), SARS coronavirus CS21
A4ZF30	A4ZF30_CVHSA	unreviewed	Spike glycoprotein (S glycoprotein) (E2) (Peplomer protein) [Cleaved into: Spike protein S1; Spike protein S2; Spike protein S2']	S	SARS coronavirus CS24	1255		Viruses, Riboviria, Nidovirales, Cornidovirineae, Coronaviridae, Orthocoronavirinae, Betacoronavirus, Sarbecovirus, Human SARS coronavirus (SARS-CoV) (Severe acute respiratory syndrome coronavirus), SARS coronavirus CS24
Q6VAA0	Q6VAA0_CVHSA	unreviewed	Spike glycoprotein (S glycoprotein) (E2) (Peplomer protein) [Cleaved into: Spike protein S1; Spike protein S2; Spike protein S2']	S	SARS coronavirus CUHK-AG01	1255		Viruses, Riboviria, Nidovirales, Cornidovirineae, Coronaviridae, Orthocoronavirinae, Betacoronavirus, Sarbecovirus, Human SARS coronavirus (SARS-CoV) (Severe acute respiratory syndrome coronavirus), SARS coronavirus CUHK-AG01
Q6VA89	Q6VA89_CVHSA	unreviewed	Spike glycoprotein (S glycoprotein) (E2) (Peplomer protein) [Cleaved into: Spike protein S1; Spike protein S2; Spike protein S2']	S	SARS coronavirus CUHK-AG02	1255		Viruses, Riboviria, Nidovirales, Cornidovirineae, Coronaviridae, Orthocoronavirinae, Betacoronavirus, Sarbecovirus, Human SARS coronavirus (SARS-CoV) (Severe acute respiratory syndrome coronavirus), SARS coronavirus CUHK-AG02
Q6VA78	Q6VA78_CVHSA	unreviewed	Spike glycoprotein (S glycoprotein) (E2) (Peplomer protein) [Cleaved into: Spike protein S1; Spike protein S2; Spike protein S2']	S	SARS coronavirus CUHK-AG03	1255		Viruses, Riboviria, Nidovirales, Cornidovirineae, Coronaviridae, Orthocoronavirinae, Betacoronavirus, Sarbecovirus, Human SARS coronavirus (SARS-CoV) (Severe acute respiratory syndrome coronavirus), SARS coronavirus CUHK-AG03
A4ZF27	A4ZF27_CVHSA	unreviewed	Spike glycoprotein (S glycoprotein) (E2) (Peplomer protein) [Cleaved into: Spike protein S1; Spike protein S2; Spike protein S2']	S	SARS coronavirus ES191	1255		Viruses, Riboviria, Nidovirales, Cornidovirineae, Coronaviridae, Orthocoronavirinae, Betacoronavirus, Sarbecovirus, Human SARS coronavirus (SARS-CoV) (Severe acute respiratory syndrome coronavirus), SARS coronavirus ES191
A4ZF28	A4ZF28_CVHSA	unreviewed	Spike glycoprotein (S glycoprotein) (E2) (Peplomer protein) [Cleaved into: Spike protein S1; Spike protein S2; Spike protein S2']	S	SARS coronavirus ES260	1255		Viruses, Riboviria, Nidovirales, Cornidovirineae, Coronaviridae, Orthocoronavirinae, Betacoronavirus, Sarbecovirus, Human SARS coronavirus (SARS-CoV) (Severe acute respiratory syndrome coronavirus), SARS coronavirus ES260
Q1T6X6	Q1T6X6_CVHSA	unreviewed	Spike glycoprotein (S glycoprotein) (E2) (Peplomer protein) [Cleaved into: Spike protein S1; Spike protein S2; Spike protein S2']	S	SARS coronavirus Frankfurt 1	1255		Viruses, Riboviria, Nidovirales, Cornidovirineae, Coronaviridae, Orthocoronavirinae, Betacoronavirus, Sarbecovirus, Human SARS coronavirus (SARS-CoV) (Severe acute respiratory syndrome coronavirus), SARS coronavirus Frankfurt 1
A1IHM8	A1IHM8_CVHSA	unreviewed	Spike glycoprotein (S glycoprotein) (E2) (Peplomer protein) [Cleaved into: Spike protein S1; Spike protein S2; Spike protein S2']	S	SARS coronavirus Frankfurt1-v01	1255		Viruses, Riboviria, Nidovirales, Cornidovirineae, Coronaviridae, Orthocoronavirinae, Betacoronavirus, Sarbecovirus, Human SARS coronavirus (SARS-CoV) (Severe acute respiratory syndrome coronavirus), SARS coronavirus Frankfurt 1, SARS coronavirus Frankfurt1-v01
Q6TPE8	Q6TPE8_CVHSA	unreviewed	Spike glycoprotein (S glycoprotein) (E2) (Peplomer protein) [Cleaved into: Spike protein S1; Spike protein S2; Spike protein S2']	S	SARS coronavirus GZ02	1255		Viruses, Riboviria, Nidovirales, Cornidovirineae, Coronaviridae, Orthocoronavirinae, Betacoronavirus, Sarbecovirus, Human SARS coronavirus (SARS-CoV) (Severe acute respiratory syndrome coronavirus), SARS coronavirus GZ02
Q5GDJ5	Q5GDJ5_CVHSA	unreviewed	Spike glycoprotein		SARS coronavirus GZ0403	1255		Viruses, Riboviria, Nidovirales, Cornidovirineae, Coronaviridae, Orthocoronavirinae, Betacoronavirus, Sarbecovirus, Human SARS coronavirus (SARS-CoV) (Severe acute respiratory syndrome coronavirus), SARS coronavirus GZ0403
Q6DSU4	Q6DSU4_CVHSA	unreviewed	Spike glycoprotein (S glycoprotein) (E2) (Peplomer protein) [Cleaved into: Spike protein S1; Spike protein S2; Spike protein S2']	S	SARS coronavirus HHS-2004	1255		Viruses, Riboviria, Nidovirales, Cornidovirineae, Coronaviridae, Orthocoronavirinae, Betacoronavirus, Sarbecovirus, Human SARS coronavirus (SARS-CoV) (Severe acute respiratory syndrome coronavirus), SARS coronavirus HHS-2004
D3KDM5	D3KDM5_CVHSA	unreviewed	Spike glycoprotein (S glycoprotein) (E2) (Peplomer protein) [Cleaved into: Spike protein S1; Spike protein S2; Spike protein S2']	S	SARS coronavirus HKU-39849	1255		Viruses, Riboviria, Nidovirales, Cornidovirineae, Coronaviridae, Orthocoronavirinae, Betacoronavirus, Sarbecovirus, Human SARS coronavirus (SARS-CoV) (Severe acute respiratory syndrome coronavirus), SARS coronavirus HKU-39849
D3KDQ3	D3KDQ3_CVHSA	unreviewed	Spike glycoprotein (S glycoprotein) (E2) (Peplomer protein) [Cleaved into: Spike protein S1; Spike protein S2; Spike protein S2']	S	SARS coronavirus HKU-39849	1255		Viruses, Riboviria, Nidovirales, Cornidovirineae, Coronaviridae, Orthocoronavirinae, Betacoronavirus, Sarbecovirus, Human SARS coronavirus (SARS-CoV) (Severe acute respiratory syndrome coronavirus), SARS coronavirus HKU-39849
Q6GYR1	Q6GYR1_CVHSA	unreviewed	Spike glycoprotein (S glycoprotein) (E2) (Peplomer protein) [Cleaved into: Spike protein S1; Spike protein S2; Spike protein S2']	S SARSCoVgp04	SARS coronavirus LLJ-2004	1255		Viruses, Riboviria, Nidovirales, Cornidovirineae, Coronaviridae, Orthocoronavirinae, Betacoronavirus, Sarbecovirus, Human SARS coronavirus (SARS-CoV) (Severe acute respiratory syndrome coronavirus), SARS coronavirus LLJ-2004
Q6R7Y6	Q6R7Y6_CVHSA	unreviewed	Spike glycoprotein (S glycoprotein) (E2) (Peplomer protein) [Cleaved into: Spike protein S1; Spike protein S2; Spike protein S2']	S	SARS coronavirus NS-1	1255		Viruses, Riboviria, Nidovirales, Cornidovirineae, Coronaviridae, Orthocoronavirinae, Betacoronavirus, Sarbecovirus, Human SARS coronavirus (SARS-CoV) (Severe acute respiratory syndrome coronavirus), SARS coronavirus NS-1
C4P6Q7	C4P6Q7_CVHSA	unreviewed	Spike glycoprotein (S glycoprotein) (E2) (Peplomer protein) [Cleaved into: Spike protein S1; Spike protein S2; Spike protein S2']	S	SARS coronavirus P2	1255		Viruses, Riboviria, Nidovirales, Cornidovirineae, Coronaviridae, Orthocoronavirinae, Betacoronavirus, Sarbecovirus, Human SARS coronavirus (SARS-CoV) (Severe acute respiratory syndrome coronavirus), SARS coronavirus P2
Q5GDB7	Q5GDB7_CVHSA	unreviewed	Spike glycoprotein (S glycoprotein) (E2) (Peplomer protein) [Cleaved into: Spike protein S1; Spike protein S2; Spike protein S2']	S	SARS coronavirus PC4-115	1255		Viruses, Riboviria, Nidovirales, Cornidovirineae, Coronaviridae, Orthocoronavirinae, Betacoronavirus, Sarbecovirus, Human SARS coronavirus (SARS-CoV) (Severe acute respiratory syndrome coronavirus), SARS coronavirus PC4-115
Q5GDJ7	Q5GDJ7_CVHSA	unreviewed	Spike glycoprotein (S glycoprotein) (E2) (Peplomer protein) [Cleaved into: Spike protein S1; Spike protein S2; Spike protein S2']	S	SARS coronavirus PC4-127	1255		Viruses, Riboviria, Nidovirales, Cornidovirineae, Coronaviridae, Orthocoronavirinae, Betacoronavirus, Sarbecovirus, Human SARS coronavirus (SARS-CoV) (Severe acute respiratory syndrome coronavirus), SARS coronavirus PC4-127
Q5GDB6	Q5GDB6_CVHSA	unreviewed	Spike glycoprotein (S glycoprotein) (E2) (Peplomer protein) [Cleaved into: Spike protein S1; Spike protein S2; Spike protein S2']	S	SARS coronavirus PC4-137	1255		Viruses, Riboviria, Nidovirales, Cornidovirineae, Coronaviridae, Orthocoronavirinae, Betacoronavirus, Sarbecovirus, Human SARS coronavirus (SARS-CoV) (Severe acute respiratory syndrome coronavirus), SARS coronavirus PC4-137
Q5GDB5	Q5GDB5_CVHSA	unreviewed	Spike glycoprotein (S glycoprotein) (E2) (Peplomer protein) [Cleaved into: Spike protein S1; Spike protein S2; Spike protein S2']	S	SARS coronavirus PC4-145	1255		Viruses, Riboviria, Nidovirales, Cornidovirineae, Coronaviridae, Orthocoronavirinae, Betacoronavirus, Sarbecovirus, Human SARS coronavirus (SARS-CoV) (Severe acute respiratory syndrome coronavirus), SARS coronavirus PC4-145
Q5GDB4	Q5GDB4_CVHSA	unreviewed	Spike glycoprotein (S glycoprotein) (E2) (Peplomer protein) [Cleaved into: Spike protein S1; Spike protein S2; Spike protein S2']	S	SARS coronavirus PC4-199	1255		Viruses, Riboviria, Nidovirales, Cornidovirineae, Coronaviridae, Orthocoronavirinae, Betacoronavirus, Sarbecovirus, Human SARS coronavirus (SARS-CoV) (Severe acute respiratory syndrome coronavirus), SARS coronavirus PC4-199
Q5GDJ6	Q5GDJ6_CVHSA	unreviewed	Spike glycoprotein (S glycoprotein) (E2) (Peplomer protein) [Cleaved into: Spike protein S1; Spike protein S2; Spike protein S2']	S	SARS coronavirus PC4-205	1255		Viruses, Riboviria, Nidovirales, Cornidovirineae, Coronaviridae, Orthocoronavirinae, Betacoronavirus, Sarbecovirus, Human SARS coronavirus (SARS-CoV) (Severe acute respiratory syndrome coronavirus), SARS coronavirus PC4-205
Q5GDB3	Q5GDB3_CVHSA	unreviewed	Spike glycoprotein (S glycoprotein) (E2) (Peplomer protein) [Cleaved into: Spike protein S1; Spike protein S2; Spike protein S2']	S	SARS coronavirus PC4-241	1255		Viruses, Riboviria, Nidovirales, Cornidovirineae, Coronaviridae, Orthocoronavirinae, Betacoronavirus, Sarbecovirus, Human SARS coronavirus (SARS-CoV) (Severe acute respiratory syndrome coronavirus), SARS coronavirus PC4-241
Q6V585	Q6V585_CVHSA	unreviewed	Spike glycoprotein (S glycoprotein) (E2) (Peplomer protein) [Cleaved into: Spike protein S1; Spike protein S2; Spike protein S2']	S	SARS coronavirus PUMC01	1255		Viruses, Riboviria, Nidovirales, Cornidovirineae, Coronaviridae, Orthocoronavirinae, Betacoronavirus, Sarbecovirus, Human SARS coronavirus (SARS-CoV) (Severe acute respiratory syndrome coronavirus), SARS coronavirus PUMC01
Q6UZF4	Q6UZF4_CVHSA	unreviewed	Spike glycoprotein (S glycoprotein) (E2) (Peplomer protein) [Cleaved into: Spike protein S1; Spike protein S2; Spike protein S2']	S	SARS coronavirus PUMC02	1255		Viruses, Riboviria, Nidovirales, Cornidovirineae, Coronaviridae, Orthocoronavirinae, Betacoronavirus, Sarbecovirus, Human SARS coronavirus (SARS-CoV) (Severe acute respiratory syndrome coronavirus), SARS coronavirus PUMC02
Q6UZF0	Q6UZF0_CVHSA	unreviewed	Spike glycoprotein (S glycoprotein) (E2) (Peplomer protein) [Cleaved into: Spike protein S1; Spike protein S2; Spike protein S2']	S	SARS coronavirus PUMC03	1255		Viruses, Riboviria, Nidovirales, Cornidovirineae, Coronaviridae, Orthocoronavirinae, Betacoronavirus, Sarbecovirus, Human SARS coronavirus (SARS-CoV) (Severe acute respiratory syndrome coronavirus), SARS coronavirus PUMC03
D2DJW4	D2DJW4_CVHSA	unreviewed	Spike protein		SARS coronavirus Rs_672/2006	1241		Viruses, Riboviria, Nidovirales, Cornidovirineae, Coronaviridae, Orthocoronavirinae, Betacoronavirus, Sarbecovirus, Human SARS coronavirus (SARS-CoV) (Severe acute respiratory syndrome coronavirus), SARS coronavirus Rs_672/2006
Q6S8D7	Q6S8D7_CVHSA	unreviewed	Spike glycoprotein (S glycoprotein) (E2) (Peplomer protein) [Cleaved into: Spike protein S1; Spike protein S2; Spike protein S2']	S	SARS coronavirus ShanghaiQXC2	1255		Viruses, Riboviria, Nidovirales, Cornidovirineae, Coronaviridae, Orthocoronavirinae, Betacoronavirus, Sarbecovirus, Human SARS coronavirus (SARS-CoV) (Severe acute respiratory syndrome coronavirus), SARS coronavirus ShanghaiQXC2
Q6JH46	Q6JH46_CVHSA	unreviewed	Spike glycoprotein (S glycoprotein) (E2) (Peplomer protein) [Cleaved into: Spike protein S1; Spike protein S2; Spike protein S2']	S	SARS coronavirus Sino1-11	1255		Viruses, Riboviria, Nidovirales, Cornidovirineae, Coronaviridae, Orthocoronavirinae, Betacoronavirus, Sarbecovirus, Human SARS coronavirus (SARS-CoV) (Severe acute respiratory syndrome coronavirus), SARS coronavirus Sino1-11
Q6JH38	Q6JH38_CVHSA	unreviewed	Spike glycoprotein (S glycoprotein) (E2) (Peplomer protein) [Cleaved into: Spike protein S1; Spike protein S2; Spike protein S2']	S	SARS coronavirus Sino3-11	1255		Viruses, Riboviria, Nidovirales, Cornidovirineae, Coronaviridae, Orthocoronavirinae, Betacoronavirus, Sarbecovirus, Human SARS coronavirus (SARS-CoV) (Severe acute respiratory syndrome coronavirus), SARS coronavirus Sino3-11
Q692E4	Q692E4_CVHSA	unreviewed	Spike glycoprotein (S glycoprotein) (E2) (Peplomer protein) [Cleaved into: Spike protein S1; Spike protein S2; Spike protein S2']	S	SARS coronavirus TJF	1255		Viruses, Riboviria, Nidovirales, Cornidovirineae, Coronaviridae, Orthocoronavirinae, Betacoronavirus, Sarbecovirus, Human SARS coronavirus (SARS-CoV) (Severe acute respiratory syndrome coronavirus), SARS coronavirus TJF
Q6RD64	Q6RD64_CVHSA	unreviewed	Spike glycoprotein (S glycoprotein) (E2) (Peplomer protein) [Cleaved into: Spike protein S1; Spike protein S2; Spike protein S2']	S	SARS coronavirus TW10	1255		Viruses, Riboviria, Nidovirales, Cornidovirineae, Coronaviridae, Orthocoronavirinae, Betacoronavirus, Sarbecovirus, Human SARS coronavirus (SARS-CoV) (Severe acute respiratory syndrome coronavirus), SARS coronavirus TW10
Q6RD53	Q6RD53_CVHSA	unreviewed	Spike glycoprotein (S glycoprotein) (E2) (Peplomer protein) [Cleaved into: Spike protein S1; Spike protein S2; Spike protein S2']	S	SARS coronavirus TW11	1255		Viruses, Riboviria, Nidovirales, Cornidovirineae, Coronaviridae, Orthocoronavirinae, Betacoronavirus, Sarbecovirus, Human SARS coronavirus (SARS-CoV) (Severe acute respiratory syndrome coronavirus), SARS coronavirus TW11
Q6RD42	Q6RD42_CVHSA	unreviewed	Spike glycoprotein (S glycoprotein) (E2) (Peplomer protein) [Cleaved into: Spike protein S1; Spike protein S2; Spike protein S2']	S	SARS coronavirus TW2	1255		Viruses, Riboviria, Nidovirales, Cornidovirineae, Coronaviridae, Orthocoronavirinae, Betacoronavirus, Sarbecovirus, Human SARS coronavirus (SARS-CoV) (Severe acute respiratory syndrome coronavirus), SARS coronavirus TW2
Q6RD31	Q6RD31_CVHSA	unreviewed	Spike glycoprotein (S glycoprotein) (E2) (Peplomer protein) [Cleaved into: Spike protein S1; Spike protein S2; Spike protein S2']	S	SARS coronavirus TW3	1255		Viruses, Riboviria, Nidovirales, Cornidovirineae, Coronaviridae, Orthocoronavirinae, Betacoronavirus, Sarbecovirus, Human SARS coronavirus (SARS-CoV) (Severe acute respiratory syndrome coronavirus), SARS coronavirus TW3
Q6RD20	Q6RD20_CVHSA	unreviewed	Spike glycoprotein (S glycoprotein) (E2) (Peplomer protein) [Cleaved into: Spike protein S1; Spike protein S2; Spike protein S2']	S	SARS coronavirus TW4	1255		Viruses, Riboviria, Nidovirales, Cornidovirineae, Coronaviridae, Orthocoronavirinae, Betacoronavirus, Sarbecovirus, Human SARS coronavirus (SARS-CoV) (Severe acute respiratory syndrome coronavirus), SARS coronavirus TW4
Q6RD09	Q6RD09_CVHSA	unreviewed	Spike glycoprotein (S glycoprotein) (E2) (Peplomer protein) [Cleaved into: Spike protein S1; Spike protein S2; Spike protein S2']	S	SARS coronavirus TW5	1255		Viruses, Riboviria, Nidovirales, Cornidovirineae, Coronaviridae, Orthocoronavirinae, Betacoronavirus, Sarbecovirus, Human SARS coronavirus (SARS-CoV) (Severe acute respiratory syndrome coronavirus), SARS coronavirus TW5
Q6RCZ8	Q6RCZ8_CVHSA	unreviewed	Spike glycoprotein (S glycoprotein) (E2) (Peplomer protein) [Cleaved into: Spike protein S1; Spike protein S2; Spike protein S2']	S	SARS coronavirus TW6	1255		Viruses, Riboviria, Nidovirales, Cornidovirineae, Coronaviridae, Orthocoronavirinae, Betacoronavirus, Sarbecovirus, Human SARS coronavirus (SARS-CoV) (Severe acute respiratory syndrome coronavirus), SARS coronavirus TW6
Q6RCY7	Q6RCY7_CVHSA	unreviewed	Spike glycoprotein (S glycoprotein) (E2) (Peplomer protein) [Cleaved into: Spike protein S1; Spike protein S2; Spike protein S2']	S	SARS coronavirus TW7	1255		Viruses, Riboviria, Nidovirales, Cornidovirineae, Coronaviridae, Orthocoronavirinae, Betacoronavirus, Sarbecovirus, Human SARS coronavirus (SARS-CoV) (Severe acute respiratory syndrome coronavirus), SARS coronavirus TW7
Q6RCX6	Q6RCX6_CVHSA	unreviewed	Spike glycoprotein (S glycoprotein) (E2) (Peplomer protein) [Cleaved into: Spike protein S1; Spike protein S2; Spike protein S2']	S	SARS coronavirus TW8	1255		Viruses, Riboviria, Nidovirales, Cornidovirineae, Coronaviridae, Orthocoronavirinae, Betacoronavirus, Sarbecovirus, Human SARS coronavirus (SARS-CoV) (Severe acute respiratory syndrome coronavirus), SARS coronavirus TW8
Q6RCW5	Q6RCW5_CVHSA	unreviewed	Spike glycoprotein (S glycoprotein) (E2) (Peplomer protein) [Cleaved into: Spike protein S1; Spike protein S2; Spike protein S2']	S	SARS coronavirus TW9	1255		Viruses, Riboviria, Nidovirales, Cornidovirineae, Coronaviridae, Orthocoronavirinae, Betacoronavirus, Sarbecovirus, Human SARS coronavirus (SARS-CoV) (Severe acute respiratory syndrome coronavirus), SARS coronavirus TW9
A0A3G5BJ32	A0A3G5BJ32_CVHSA	unreviewed	Spike glycoprotein (S glycoprotein) (E2) (Peplomer protein) [Cleaved into: Spike protein S1; Spike protein S2; Spike protein S2']	S	SARS coronavirus Urbani	1255		Viruses, Riboviria, Nidovirales, Cornidovirineae, Coronaviridae, Orthocoronavirinae, Betacoronavirus, Sarbecovirus, Human SARS coronavirus (SARS-CoV) (Severe acute respiratory syndrome coronavirus), SARS coronavirus Urbani
A0A3G5BJ39	A0A3G5BJ39_CVHSA	unreviewed	Spike glycoprotein (S glycoprotein) (E2) (Peplomer protein) [Cleaved into: Spike protein S1; Spike protein S2; Spike protein S2']	S	SARS coronavirus Urbani	1255		Viruses, Riboviria, Nidovirales, Cornidovirineae, Coronaviridae, Orthocoronavirinae, Betacoronavirus, Sarbecovirus, Human SARS coronavirus (SARS-CoV) (Severe acute respiratory syndrome coronavirus), SARS coronavirus Urbani
A4ZF26	A4ZF26_CVHSA	unreviewed	Spike glycoprotein (S glycoprotein) (E2) (Peplomer protein) [Cleaved into: Spike protein S1; Spike protein S2; Spike protein S2']	S	SARS coronavirus WF188	1255		Viruses, Riboviria, Nidovirales, Cornidovirineae, Coronaviridae, Orthocoronavirinae, Betacoronavirus, Sarbecovirus, Human SARS coronavirus (SARS-CoV) (Severe acute respiratory syndrome coronavirus), SARS coronavirus WF188
Q5DIC5	Q5DIC5_CVHSA	unreviewed	Spike glycoprotein (S glycoprotein) (E2) (Peplomer protein) [Cleaved into: Spike protein S1; Spike protein S2; Spike protein S2']	S	SARS coronavirus WH20	1255		Viruses, Riboviria, Nidovirales, Cornidovirineae, Coronaviridae, Orthocoronavirinae, Betacoronavirus, Sarbecovirus, Human SARS coronavirus (SARS-CoV) (Severe acute respiratory syndrome coronavirus), SARS coronavirus WH20
Q6WGP3	Q6WGP3_CVHSA	unreviewed	Spike glycoprotein (S glycoprotein) (E2) (Peplomer protein) [Cleaved into: Spike protein S1; Spike protein S2; Spike protein S2']	S	SARS coronavirus ZJ01	1255		Viruses, Riboviria, Nidovirales, Cornidovirineae, Coronaviridae, Orthocoronavirinae, Betacoronavirus, Sarbecovirus, Human SARS coronavirus (SARS-CoV) (Severe acute respiratory syndrome coronavirus), SARS coronavirus ZJ01
Q309G9	Q309G9_CVHSA	unreviewed	Spike glycoprotein (S glycoprotein) (E2) (Peplomer protein) [Cleaved into: Spike protein S1; Spike protein S2; Spike protein S2']	S	SARS coronavirus ZJ02	1255		Viruses, Riboviria, Nidovirales, Cornidovirineae, Coronaviridae, Orthocoronavirinae, Betacoronavirus, Sarbecovirus, Human SARS coronavirus (SARS-CoV) (Severe acute respiratory syndrome coronavirus), SARS coronavirus ZJ02
Q3S2D2	Q3S2D2_CVHSA	unreviewed	Spike glycoprotein (S glycoprotein) (E2) (Peplomer protein) [Cleaved into: Spike protein S1; Spike protein S2; Spike protein S2']	S	SARS coronavirus ZJ0301	1255		Viruses, Riboviria, Nidovirales, Cornidovirineae, Coronaviridae, Orthocoronavirinae, Betacoronavirus, Sarbecovirus, Human SARS coronavirus (SARS-CoV) (Severe acute respiratory syndrome coronavirus), SARS coronavirus ZJ0301
D2DJY1	D2DJY1_9BETC	unreviewed	Spike glycoprotein (S glycoprotein) (E2) (Peplomer protein) [Cleaved into: Spike protein S1; Spike protein S2; Spike protein S2']	S	Bat SARS Cov Rs806/2006	1241		Viruses, Riboviria, Nidovirales, Cornidovirineae, Coronaviridae, Orthocoronavirinae, Betacoronavirus, unclassified Betacoronavirus, Bat SARS Cov Rs806/2006
L7UP84	L7UP84_9BETC	unreviewed	Spike glycoprotein		Betacoronavirus BtCoV/KW2E-F93/Nyc_spec/GHA/2010	1326		Viruses, Riboviria, Nidovirales, Cornidovirineae, Coronaviridae, Orthocoronavirinae, Betacoronavirus, unclassified Betacoronavirus, Betacoronavirus BtCoV/KW2E-F93/Nyc_spec/GHA/2010
A0A3G3NHD4	A0A3G3NHD4_9BETC	unreviewed	Spike glycoprotein (S glycoprotein) (E2) (Peplomer protein) [Cleaved into: Spike protein S1; Spike protein S2; Spike protein S2']	S	Betacoronavirus sp.	1358		Viruses, Riboviria, Nidovirales, Cornidovirineae, Coronaviridae, Orthocoronavirinae, Betacoronavirus, unclassified Betacoronavirus, Betacoronavirus sp.
A0A3G3NH16	A0A3G3NH16_9BETC	unreviewed	Spike glycoprotein (S glycoprotein) (E2) (Peplomer protein) [Cleaved into: Spike protein S1; Spike protein S2; Spike protein S2']	S	Betacoronavirus sp.	1358		Viruses, Riboviria, Nidovirales, Cornidovirineae, Coronaviridae, Orthocoronavirinae, Betacoronavirus, unclassified Betacoronavirus, Betacoronavirus sp.
A0A3G3NHQ9	A0A3G3NHQ9_9BETC	unreviewed	Spike glycoprotein (S glycoprotein) (E2) (Peplomer protein) [Cleaved into: Spike protein S1; Spike protein S2; Spike protein S2']	S	Betacoronavirus sp.	1358		Viruses, Riboviria, Nidovirales, Cornidovirineae, Coronaviridae, Orthocoronavirinae, Betacoronavirus, unclassified Betacoronavirus, Betacoronavirus sp.
A0A3G3NHS8	A0A3G3NHS8_9BETC	unreviewed	Spike glycoprotein (S glycoprotein) (E2) (Peplomer protein) [Cleaved into: Spike protein S1; Spike protein S2; Spike protein S2']	S	Betacoronavirus sp.	1358		Viruses, Riboviria, Nidovirales, Cornidovirineae, Coronaviridae, Orthocoronavirinae, Betacoronavirus, unclassified Betacoronavirus, Betacoronavirus sp.
A0A3G3NH58	A0A3G3NH58_9BETC	unreviewed	Spike glycoprotein (S glycoprotein) (E2) (Peplomer protein) [Cleaved into: Spike protein S1; Spike protein S2; Spike protein S2']	S	Betacoronavirus sp.	1358		Viruses, Riboviria, Nidovirales, Cornidovirineae, Coronaviridae, Orthocoronavirinae, Betacoronavirus, unclassified Betacoronavirus, Betacoronavirus sp.
A0A3G3NH74	A0A3G3NH74_9BETC	unreviewed	Spike glycoprotein (S glycoprotein) (E2) (Peplomer protein) [Cleaved into: Spike protein S1; Spike protein S2; Spike protein S2']	S	Betacoronavirus sp.	1358		Viruses, Riboviria, Nidovirales, Cornidovirineae, Coronaviridae, Orthocoronavirinae, Betacoronavirus, unclassified Betacoronavirus, Betacoronavirus sp.
A0A3G3NHC0	A0A3G3NHC0_9BETC	unreviewed	Spike glycoprotein (S glycoprotein) (E2) (Peplomer protein) [Cleaved into: Spike protein S1; Spike protein S2; Spike protein S2']	S	Betacoronavirus sp.	1358		Viruses, Riboviria, Nidovirales, Cornidovirineae, Coronaviridae, Orthocoronavirinae, Betacoronavirus, unclassified Betacoronavirus, Betacoronavirus sp.
A0A3G3NGZ3	A0A3G3NGZ3_9BETC	unreviewed	Spike glycoprotein (S glycoprotein) (E2) (Peplomer protein) [Cleaved into: Spike protein S1; Spike protein S2; Spike protein S2']	S	Betacoronavirus sp.	1345		Viruses, Riboviria, Nidovirales, Cornidovirineae, Coronaviridae, Orthocoronavirinae, Betacoronavirus, unclassified Betacoronavirus, Betacoronavirus sp.
A0A3G3NHC8	A0A3G3NHC8_9BETC	unreviewed	Spike glycoprotein (S glycoprotein) (E2) (Peplomer protein) [Cleaved into: Spike protein S1; Spike protein S2; Spike protein S2']	S	Betacoronavirus sp.	1345		Viruses, Riboviria, Nidovirales, Cornidovirineae, Coronaviridae, Orthocoronavirinae, Betacoronavirus, unclassified Betacoronavirus, Betacoronavirus sp.
A0A4Y6GL43	A0A4Y6GL43_9BETC	unreviewed	Spike glycoprotein (S glycoprotein) (E2) (Peplomer protein) [Cleaved into: Spike protein S1; Spike protein S2; Spike protein S2']	S	Coronavirus BtRl-BetaCoV/SC2018	1241		Viruses, Riboviria, Nidovirales, Cornidovirineae, Coronaviridae, Orthocoronavirinae, Betacoronavirus, unclassified Betacoronavirus, Coronavirus BtRl-BetaCoV/SC2018
A0A4Y6GL75	A0A4Y6GL75_9BETC	unreviewed	Spike glycoprotein (S glycoprotein) (E2) (Peplomer protein) [Cleaved into: Spike protein S1; Spike protein S2; Spike protein S2']	S	Coronavirus BtRs-BetaCoV/YN2018A	1242		Viruses, Riboviria, Nidovirales, Cornidovirineae, Coronaviridae, Orthocoronavirinae, Betacoronavirus, unclassified Betacoronavirus, Coronavirus BtRs-BetaCoV/YN2018A
A0A4Y6GL47	A0A4Y6GL47_9BETC	unreviewed	Spike glycoprotein (S glycoprotein) (E2) (Peplomer protein) [Cleaved into: Spike protein S1; Spike protein S2; Spike protein S2']	S	Coronavirus BtRs-BetaCoV/YN2018B	1256		Viruses, Riboviria, Nidovirales, Cornidovirineae, Coronaviridae, Orthocoronavirinae, Betacoronavirus, unclassified Betacoronavirus, Coronavirus BtRs-BetaCoV/YN2018B
A0A4Y6GL82	A0A4Y6GL82_9BETC	unreviewed	Spike glycoprotein (S glycoprotein) (E2) (Peplomer protein) [Cleaved into: Spike protein S1; Spike protein S2; Spike protein S2']	S	Coronavirus BtRs-BetaCoV/YN2018C	1241		Viruses, Riboviria, Nidovirales, Cornidovirineae, Coronaviridae, Orthocoronavirinae, Betacoronavirus, unclassified Betacoronavirus, Coronavirus BtRs-BetaCoV/YN2018C
A0A4Y6GL56	A0A4Y6GL56_9BETC	unreviewed	Spike glycoprotein		Coronavirus BtRs-BetaCoV/YN2018D	1241		Viruses, Riboviria, Nidovirales, Cornidovirineae, Coronaviridae, Orthocoronavirinae, Betacoronavirus, unclassified Betacoronavirus, Coronavirus BtRs-BetaCoV/YN2018D
A0A4Y6GL90	A0A4Y6GL90_9BETC	unreviewed	Spike glycoprotein		Coronavirus BtRt-BetaCoV/GX2018	1277		Viruses, Riboviria, Nidovirales, Cornidovirineae, Coronaviridae, Orthocoronavirinae, Betacoronavirus, unclassified Betacoronavirus, Coronavirus BtRt-BetaCoV/GX2018
F1DAZ1	F1DAZ1_9BETC	unreviewed	Spike protein	S	Eidolon bat coronavirus/Kenya/KY24/2006	1264		Viruses, Riboviria, Nidovirales, Cornidovirineae, Coronaviridae, Orthocoronavirinae, Betacoronavirus, unclassified Betacoronavirus, Eidolon bat coronavirus/Kenya/KY24/2006
A0A096XNE4	A0A096XNE4_9BETC	unreviewed	Spike glycoprotein (S glycoprotein) (E2) (Peplomer protein) [Cleaved into: Spike protein S1; Spike protein S2; Spike protein S2']	S	Longquan Aa mouse coronavirus	1357		Viruses, Riboviria, Nidovirales, Cornidovirineae, Coronaviridae, Orthocoronavirinae, Betacoronavirus, unclassified Betacoronavirus, Longquan Aa mouse coronavirus
A0A096XNH1	A0A096XNH1_9BETC	unreviewed	Spike glycoprotein (S glycoprotein) (E2) (Peplomer protein) [Cleaved into: Spike protein S1; Spike protein S2; Spike protein S2']	S	Longquan Rl rat coronavirus	1365		Viruses, Riboviria, Nidovirales, Cornidovirineae, Coronaviridae, Orthocoronavirinae, Betacoronavirus, unclassified Betacoronavirus, Longquan Rl rat coronavirus
A0A096XNG8	A0A096XNG8_9BETC	unreviewed	Spike glycoprotein (S glycoprotein) (E2) (Peplomer protein) [Cleaved into: Spike protein S1; Spike protein S2; Spike protein S2']	S	Longquan Rl rat coronavirus	1349		Viruses, Riboviria, Nidovirales, Cornidovirineae, Coronaviridae, Orthocoronavirinae, Betacoronavirus, unclassified Betacoronavirus, Longquan Rl rat coronavirus
A0A096XNI4	A0A096XNI4_9BETC	unreviewed	Spike glycoprotein (S glycoprotein) (E2) (Peplomer protein) [Cleaved into: Spike protein S1; Spike protein S2; Spike protein S2']	S	Longquan Rl rat coronavirus	1349		Viruses, Riboviria, Nidovirales, Cornidovirineae, Coronaviridae, Orthocoronavirinae, Betacoronavirus, unclassified Betacoronavirus, Longquan Rl rat coronavirus
H9AA65	H9AA65_9BETC	unreviewed	Spike glycoprotein (S glycoprotein) (E2) (Peplomer protein) [Cleaved into: Spike protein S1; Spike protein S2; Spike protein S2']	S	Rabbit coronavirus HKU14	1363		Viruses, Riboviria, Nidovirales, Cornidovirineae, Coronaviridae, Orthocoronavirinae, Betacoronavirus, unclassified Betacoronavirus, Rabbit coronavirus HKU14
H9AA44	H9AA44_9BETC	unreviewed	Spike glycoprotein (S glycoprotein) (E2) (Peplomer protein) [Cleaved into: Spike protein S1; Spike protein S2; Spike protein S2']	S	Rabbit coronavirus HKU14	1363		Viruses, Riboviria, Nidovirales, Cornidovirineae, Coronaviridae, Orthocoronavirinae, Betacoronavirus, unclassified Betacoronavirus, Rabbit coronavirus HKU14
H9AA55	H9AA55_9BETC	unreviewed	Spike glycoprotein (S glycoprotein) (E2) (Peplomer protein) [Cleaved into: Spike protein S1; Spike protein S2; Spike protein S2']	S	Rabbit coronavirus HKU14	1363		Viruses, Riboviria, Nidovirales, Cornidovirineae, Coronaviridae, Orthocoronavirinae, Betacoronavirus, unclassified Betacoronavirus, Rabbit coronavirus HKU14
H9AA34	H9AA34_9BETC	unreviewed	Spike glycoprotein (S glycoprotein) (E2) (Peplomer protein) [Cleaved into: Spike protein S1; Spike protein S2; Spike protein S2']	S	Rabbit coronavirus HKU14	1362		Viruses, Riboviria, Nidovirales, Cornidovirineae, Coronaviridae, Orthocoronavirinae, Betacoronavirus, unclassified Betacoronavirus, Rabbit coronavirus HKU14
F1DAZ9	F1DAZ9_9BETC	unreviewed	Spike protein	S	Rousettus bat coronavirus/Kenya/KY06/2006	1278		Viruses, Riboviria, Nidovirales, Cornidovirineae, Coronaviridae, Orthocoronavirinae, Betacoronavirus, unclassified Betacoronavirus, Rousettus bat coronavirus/Kenya/KY06/2006
A0A0P0INJ4	A0A0P0INJ4_9BETC	unreviewed	Spike glycoprotein		SARS-like coronavirus BatCoV/BB9904/BGR/2008	1262		Viruses, Riboviria, Nidovirales, Cornidovirineae, Coronaviridae, Orthocoronavirinae, Betacoronavirus, unclassified Betacoronavirus, SARS-like coronavirus BatCoV/BB9904/BGR/2008
A0A0U2IWM2	A0A0U2IWM2_9BETC	unreviewed	Spike glycoprotein (S glycoprotein) (E2) (Peplomer protein) [Cleaved into: Spike protein S1; Spike protein S2; Spike protein S2']	S	SARS-like coronavirus WIV16	1255		Viruses, Riboviria, Nidovirales, Cornidovirineae, Coronaviridae, Orthocoronavirinae, Betacoronavirus, unclassified Betacoronavirus, SARS-like coronavirus WIV16
F1BYL9	F1BYL9_9BETC	unreviewed	Putative spike glycoprotein	S	Zaria bat coronavirus	1298		Viruses, Riboviria, Nidovirales, Cornidovirineae, Coronaviridae, Orthocoronavirinae, Betacoronavirus, unclassified Betacoronavirus, Zaria bat coronavirus
Cluster 2
Entry	Entry name	Status	Protein names	Gene names	Organism	Length	Allergenic properties	Taxonomic lineage (ALL)
A0A126KBA0	A0A126KBA0_9NIDO	unreviewed	Spike protein		Bat coroanvirus MfulBtCoV/3709	1378		Viruses, Riboviria, Nidovirales, Cornidovirineae, Coronaviridae, Coronavirinae, unclassified Coronavirinae, Bat coroanvirus MfulBtCoV/3709
A0A126KBA9	A0A126KBA9_9NIDO	unreviewed	Spike protein		Bat coroanvirus MsBtCoV/4001-1	1375		Viruses, Riboviria, Nidovirales, Cornidovirineae, Coronaviridae, Coronavirinae, unclassified Coronavirinae, Bat coroanvirus MsBtCoV/4001-1
A0A1W5YKT3	A0A1W5YKT3_9NIDO	unreviewed	Spike glycoprotein		Bat coronavirus	1395		Viruses, Riboviria, Nidovirales, Cornidovirineae, Coronaviridae, Coronavirinae, unclassified Coronavirinae, Bat coronavirus
A0A1W5YKS6	A0A1W5YKS6_9NIDO	unreviewed	Spike glycoprotein		Bat coronavirus	1391		Viruses, Riboviria, Nidovirales, Cornidovirineae, Coronaviridae, Coronavirinae, unclassified Coronavirinae, Bat coronavirus
A0A1Z1W240	A0A1Z1W240_9NIDO	unreviewed	Spike glycoprotein		Bat coronavirus	1376		Viruses, Riboviria, Nidovirales, Cornidovirineae, Coronaviridae, Coronavirinae, unclassified Coronavirinae, Bat coronavirus
A0A1Z1W231	A0A1Z1W231_9NIDO	unreviewed	Spike glycoprotein		Bat coronavirus	1376		Viruses, Riboviria, Nidovirales, Cornidovirineae, Coronaviridae, Coronavirinae, unclassified Coronavirinae, Bat coronavirus
A0A1Z1W228	A0A1Z1W228_9NIDO	unreviewed	Spike glycoprotein		Bat coronavirus	1375		Viruses, Riboviria, Nidovirales, Cornidovirineae, Coronaviridae, Coronavirinae, unclassified Coronavirinae, Bat coronavirus
A0A1Z1W238	A0A1Z1W238_9NIDO	unreviewed	Spike glycoprotein		Bat coronavirus	1375		Viruses, Riboviria, Nidovirales, Cornidovirineae, Coronaviridae, Coronavirinae, unclassified Coronavirinae, Bat coronavirus
A0A1Z1W243	A0A1Z1W243_9NIDO	unreviewed	Spike glycoprotein		Bat coronavirus	1375		Viruses, Riboviria, Nidovirales, Cornidovirineae, Coronaviridae, Coronavirinae, unclassified Coronavirinae, Bat coronavirus
A0A1Z1W250	A0A1Z1W250_9NIDO	unreviewed	Spike glycoprotein		Bat coronavirus	1375		Viruses, Riboviria, Nidovirales, Cornidovirineae, Coronaviridae, Coronavirinae, unclassified Coronavirinae, Bat coronavirus
A0A1Z1W245	A0A1Z1W245_9NIDO	unreviewed	Spike glycoprotein		Bat coronavirus	1375		Viruses, Riboviria, Nidovirales, Cornidovirineae, Coronaviridae, Coronavirinae, unclassified Coronavirinae, Bat coronavirus
A0A166ZLY7	A0A166ZLY7_9NIDO	unreviewed	Spike protein	S	Bat coronavirus	1365		Viruses, Riboviria, Nidovirales, Cornidovirineae, Coronaviridae, Coronavirinae, unclassified Coronavirinae, Bat coronavirus
A0A482K0W7	A0A482K0W7_9NIDO	unreviewed	S protein	S	Bat coronavirus	1359		Viruses, Riboviria, Nidovirales, Cornidovirineae, Coronaviridae, Coronavirinae, unclassified Coronavirinae, Bat coronavirus
A0A482JZK4	A0A482JZK4_9NIDO	unreviewed	S protein	S	Bat coronavirus	1353		Viruses, Riboviria, Nidovirales, Cornidovirineae, Coronaviridae, Coronavirinae, unclassified Coronavirinae, Bat coronavirus
A0A482JX42	A0A482JX42_9NIDO	unreviewed	S protein	S	Bat coronavirus	1352		Viruses, Riboviria, Nidovirales, Cornidovirineae, Coronaviridae, Coronavirinae, unclassified Coronavirinae, Bat coronavirus
A0A482JZV2	A0A482JZV2_9NIDO	unreviewed	S protein	S	Bat coronavirus	1352		Viruses, Riboviria, Nidovirales, Cornidovirineae, Coronaviridae, Coronavirinae, unclassified Coronavirinae, Bat coronavirus
A0A126KBA2	A0A126KBA2_9NIDO	unreviewed	Spike protein		Bat coronavirus MfulBtCoV/3736-1	1374		Viruses, Riboviria, Nidovirales, Cornidovirineae, Coronaviridae, Coronavirinae, unclassified Coronavirinae, Bat coronavirus MfulBtCoV/3736-1
A0A126K9I9	A0A126K9I9_9NIDO	unreviewed	Spike protein		Bat coronavirus MfulBtCoV/3759-1	1375		Viruses, Riboviria, Nidovirales, Cornidovirineae, Coronaviridae, Coronavirinae, unclassified Coronavirinae, Bat coronavirus MfulBtCoV/3759-1
A0A126K9U6	A0A126K9U6_9NIDO	unreviewed	Spike protein		Bat coronavirus MsBtCoV/3710	1377		Viruses, Riboviria, Nidovirales, Cornidovirineae, Coronaviridae, Coronavirinae, unclassified Coronavirinae, Bat coronavirus MsBtCoV/3710
A0A126K9J8	A0A126K9J8_9NIDO	unreviewed	Spike protein		Bat coronavirus MsBtCoV/4056	1375		Viruses, Riboviria, Nidovirales, Cornidovirineae, Coronaviridae, Coronavirinae, unclassified Coronavirinae, Bat coronavirus MsBtCoV/4056
A0A126K9A8	A0A126K9A8_9NIDO	unreviewed	Spike protein		Bat coronavirus MsBtCoV/4068	1375		Viruses, Riboviria, Nidovirales, Cornidovirineae, Coronaviridae, Coronavirinae, unclassified Coronavirinae, Bat coronavirus MsBtCoV/4068
A0A126KB98	A0A126KB98_9NIDO	unreviewed	Spike protein		Bat coronavirus RsBtCoV/3716	1377		Viruses, Riboviria, Nidovirales, Cornidovirineae, Coronaviridae, Coronavirinae, unclassified Coronavirinae, Bat coronavirus RsBtCoV/3716
A0A2Z5XXR5	A0A2Z5XXR5_9NIDO	unreviewed	Spike protein	S	Falcon coronavirus UAE-HKU27	1200		Viruses, Riboviria, Nidovirales, Cornidovirineae, Coronaviridae, Coronavirinae, unclassified Coronavirinae, Falcon coronavirus UAE-HKU27
A6N252	A6N252_9NIDO	unreviewed	Spike protein	S	Asian leopard cat coronavirus Guangxi/F230/2006	1035		Viruses, Riboviria, Nidovirales, Cornidovirineae, Coronaviridae, Coronavirinae, unclassified Coronavirinae, Guangxi coronaviridae, Asian leopard cat coronavirus Guangxi/F230/2006
A6N262	A6N262_9NIDO	unreviewed	Spike protein	S	Chinese ferret badger coronavirus Guangxi/F247/2006	1035		Viruses, Riboviria, Nidovirales, Cornidovirineae, Coronaviridae, Coronavirinae, unclassified Coronavirinae, Guangxi coronaviridae, Chinese ferret badger coronavirus Guangxi/F247/2006
A6N263	A6N263_9NIDO	unreviewed	Spike protein	S	Chinese ferret badger coronavirus Guangxi/F250/2006	1035		Viruses, Riboviria, Nidovirales, Cornidovirineae, Coronaviridae, Coronavirinae, unclassified Coronavirinae, Guangxi coronaviridae, Chinese ferret badger coronavirus Guangxi/F250/2006
A0A2Z5XXS4	A0A2Z5XXS4_9NIDO	unreviewed	Spike protein	S	Houbara coronavirus UAE-HKU28	1200		Viruses, Riboviria, Nidovirales, Cornidovirineae, Coronaviridae, Coronavirinae, unclassified Coronavirinae, Houbara coronavirus UAE-HKU28
A0A2Z5XXT6	A0A2Z5XXT6_9NIDO	unreviewed	Spike protein	S	Pigeon coronavirus UAE-HKU29	1200		Viruses, Riboviria, Nidovirales, Cornidovirineae, Coronaviridae, Coronavirinae, unclassified Coronavirinae, Pigeon coronavirus UAE-HKU29
A0A2Z5XXW1	A0A2Z5XXW1_9NIDO	unreviewed	Spike protein	S	Quail coronavirus UAE-HKU30	1158		Viruses, Riboviria, Nidovirales, Cornidovirineae, Coronaviridae, Coronavirinae, unclassified Coronavirinae, Quail coronavirus UAE-HKU30
A0A2Z5XXU1	A0A2Z5XXU1_9NIDO	unreviewed	Spike protein	S	Quail coronavirus UAE-HKU30	1158		Viruses, Riboviria, Nidovirales, Cornidovirineae, Coronaviridae, Coronavirinae, unclassified Coronavirinae, Quail coronavirus UAE-HKU30
A0A219TUS3	A0A219TUS3_9NIDO	unreviewed	Spike protein		Scotophilus kuhlii coronavirus	1372		Viruses, Riboviria, Nidovirales, Cornidovirineae, Coronaviridae, Coronavirinae, unclassified Coronavirinae, Scotophilus kuhlii coronavirus
A0A2H4ZBN0	A0A2H4ZBN0_9NIDO	unreviewed	Spike glycprotein		unidentified human coronavirus	1355		Viruses, Riboviria, Nidovirales, Cornidovirineae, Coronaviridae, Coronavirinae, unclassified Coronavirinae, unidentified human coronavirus
A0A2H4ZBM8	A0A2H4ZBM8_9NIDO	unreviewed	Spike glycprotein		unidentified human coronavirus	1355		Viruses, Riboviria, Nidovirales, Cornidovirineae, Coronaviridae, Coronavirinae, unclassified Coronavirinae, unidentified human coronavirus
S5YNL4	S5YNL4_9ALPC	unreviewed	Spike glycoprotein	S	Bat coronavirus CDPHE15/USA/2006	1364		Viruses, Riboviria, Nidovirales, Cornidovirineae, Coronaviridae, Orthocoronavirinae, Alphacoronavirus, Colacovirus, Bat coronavirus CDPHE15, Bat coronavirus CDPHE15/USA/2006
A0A220YLM0	A0A220YLM0_9ALPC	unreviewed	S protein	S	Myotis lucifugus coronavirus	1365		Viruses, Riboviria, Nidovirales, Cornidovirineae, Coronaviridae, Orthocoronavirinae, Alphacoronavirus, Colacovirus, Bat coronavirus CDPHE15, Myotis lucifugus coronavirus
K4JZ69	K4JZ69_9ALPC	unreviewed	Spike glycoprotein	S	Hipposideros bat coronavirus HKU10	1351		Viruses, Riboviria, Nidovirales, Cornidovirineae, Coronaviridae, Orthocoronavirinae, Alphacoronavirus, Decacovirus, Bat coronavirus HKU10, Hipposideros bat coronavirus HKU10
K4K2R0	K4K2R0_9ALPC	unreviewed	Spike glycoprotein	S	Hipposideros bat coronavirus HKU10	1351		Viruses, Riboviria, Nidovirales, Cornidovirineae, Coronaviridae, Orthocoronavirinae, Alphacoronavirus, Decacovirus, Bat coronavirus HKU10, Hipposideros bat coronavirus HKU10
K4JZP8	K4JZP8_9ALPC	unreviewed	Spike glycoprotein	S	Hipposideros bat coronavirus HKU10	1351		Viruses, Riboviria, Nidovirales, Cornidovirineae, Coronaviridae, Orthocoronavirinae, Alphacoronavirus, Decacovirus, Bat coronavirus HKU10, Hipposideros bat coronavirus HKU10
K4JZD2	K4JZD2_9ALPC	unreviewed	Spike glycoprotein	S	Hipposideros bat coronavirus HKU10	1349		Viruses, Riboviria, Nidovirales, Cornidovirineae, Coronaviridae, Orthocoronavirinae, Alphacoronavirus, Decacovirus, Bat coronavirus HKU10, Hipposideros bat coronavirus HKU10
K4K211	K4K211_9ALPC	unreviewed	Spike glycoprotein	S	Hipposideros bat coronavirus HKU10	1349		Viruses, Riboviria, Nidovirales, Cornidovirineae, Coronaviridae, Orthocoronavirinae, Alphacoronavirus, Decacovirus, Bat coronavirus HKU10, Hipposideros bat coronavirus HKU10
K4JZU5	K4JZU5_9ALPC	unreviewed	Spike glycoprotein	S	Rousettus bat coronavirus HKU10	1349		Viruses, Riboviria, Nidovirales, Cornidovirineae, Coronaviridae, Orthocoronavirinae, Alphacoronavirus, Decacovirus, Bat coronavirus HKU10, Rousettus bat coronavirus HKU10
K4KCP3	K4KCP3_9ALPC	unreviewed	Spike glycoprotein	S	Rousettus bat coronavirus HKU10	1349		Viruses, Riboviria, Nidovirales, Cornidovirineae, Coronaviridae, Orthocoronavirinae, Alphacoronavirus, Decacovirus, Bat coronavirus HKU10, Rousettus bat coronavirus HKU10
A0A0U1UZ37	A0A0U1UZ37_9ALPC	unreviewed	Spike glycoprotein		BtMs-AlphaCoV/GS2013	1255		Viruses, Riboviria, Nidovirales, Cornidovirineae, Coronaviridae, Orthocoronavirinae, Alphacoronavirus, Decacovirus, Rhinolophus ferrumequinum alphacoronavirus HuB-2013, BtMs-AlphaCoV/GS2013
A0A0U1WJW2	A0A0U1WJW2_9ALPC	unreviewed	Spike glycoprotein		BtRf-AlphaCoV/HuB2013	1370		Viruses, Riboviria, Nidovirales, Cornidovirineae, Coronaviridae, Orthocoronavirinae, Alphacoronavirus, Decacovirus, Rhinolophus ferrumequinum alphacoronavirus HuB-2013, BtRf-AlphaCoV/HuB2013
A0A059SGA9	A0A059SGA9_CVH22	unreviewed	Spike glycoprotein (S glycoprotein) (E2) (Peplomer protein)	S	Human coronavirus 229E (HCoV-229E)	1173		Viruses, Riboviria, Nidovirales, Cornidovirineae, Coronaviridae, Orthocoronavirinae, Alphacoronavirus, Duvinacovirus, Human coronavirus 229E (HCoV-229E)
H1AG29	H1AG29_CVH22	unreviewed	Spike glycoprotein (S glycoprotein) (E2) (Peplomer protein)	S	Human coronavirus 229E (HCoV-229E)	1173		Viruses, Riboviria, Nidovirales, Cornidovirineae, Coronaviridae, Orthocoronavirinae, Alphacoronavirus, Duvinacovirus, Human coronavirus 229E (HCoV-229E)
Q1HVM6	Q1HVM6_CVH22	unreviewed	Spike glycoprotein (S glycoprotein) (E2) (Peplomer protein)	S	Human coronavirus 229E (HCoV-229E)	1173		Viruses, Riboviria, Nidovirales, Cornidovirineae, Coronaviridae, Orthocoronavirinae, Alphacoronavirus, Duvinacovirus, Human coronavirus 229E (HCoV-229E)
A0A1L7B942	A0A1L7B942_CVH22	unreviewed	S		Human coronavirus 229E (HCoV-229E)	1171		Viruses, Riboviria, Nidovirales, Cornidovirineae, Coronaviridae, Orthocoronavirinae, Alphacoronavirus, Duvinacovirus, Human coronavirus 229E (HCoV-229E)
A0A1L7B8Z9	A0A1L7B8Z9_CVH22	unreviewed	S		Human coronavirus 229E (HCoV-229E)	1171		Viruses, Riboviria, Nidovirales, Cornidovirineae, Coronaviridae, Orthocoronavirinae, Alphacoronavirus, Duvinacovirus, Human coronavirus 229E (HCoV-229E)
A0A2S1PV28	A0A2S1PV28_CVH22	unreviewed	Spike protein		Human coronavirus 229E (HCoV-229E)	1171		Viruses, Riboviria, Nidovirales, Cornidovirineae, Coronaviridae, Orthocoronavirinae, Alphacoronavirus, Duvinacovirus, Human coronavirus 229E (HCoV-229E)
A0A1W6DZS3	A0A1W6DZS3_CVH22	unreviewed	Spike protein		Human coronavirus 229E (HCoV-229E)	1171		Viruses, Riboviria, Nidovirales, Cornidovirineae, Coronaviridae, Orthocoronavirinae, Alphacoronavirus, Duvinacovirus, Human coronavirus 229E (HCoV-229E)
A0A1Y0EV30	A0A1Y0EV30_CVH22	unreviewed	Spike protein		Human coronavirus 229E (HCoV-229E)	1171		Viruses, Riboviria, Nidovirales, Cornidovirineae, Coronaviridae, Orthocoronavirinae, Alphacoronavirus, Duvinacovirus, Human coronavirus 229E (HCoV-229E)
A0A1V0BZ86	A0A1V0BZ86_CVH22	unreviewed	S protein		Human coronavirus 229E (HCoV-229E)	1171		Viruses, Riboviria, Nidovirales, Cornidovirineae, Coronaviridae, Orthocoronavirinae, Alphacoronavirus, Duvinacovirus, Human coronavirus 229E (HCoV-229E)
A0A1L7B908	A0A1L7B908_CVH22	unreviewed	S (S protein) (Spike protein)		Human coronavirus 229E (HCoV-229E)	1171		Viruses, Riboviria, Nidovirales, Cornidovirineae, Coronaviridae, Orthocoronavirinae, Alphacoronavirus, Duvinacovirus, Human coronavirus 229E (HCoV-229E)
A0A223FUI6	A0A223FUI6_CVH22	unreviewed	Spike protein		Human coronavirus 229E (HCoV-229E)	1171		Viruses, Riboviria, Nidovirales, Cornidovirineae, Coronaviridae, Orthocoronavirinae, Alphacoronavirus, Duvinacovirus, Human coronavirus 229E (HCoV-229E)
A0A384RBT4	A0A384RBT4_CVH22	unreviewed	Spike glycoprotein	S	Human coronavirus 229E (HCoV-229E)	1171		Viruses, Riboviria, Nidovirales, Cornidovirineae, Coronaviridae, Orthocoronavirinae, Alphacoronavirus, Duvinacovirus, Human coronavirus 229E (HCoV-229E)
A0A384RK26	A0A384RK26_CVH22	unreviewed	Spike glycoprotein	S	Human coronavirus 229E (HCoV-229E)	1171		Viruses, Riboviria, Nidovirales, Cornidovirineae, Coronaviridae, Orthocoronavirinae, Alphacoronavirus, Duvinacovirus, Human coronavirus 229E (HCoV-229E)
A0A384R9G0	A0A384R9G0_CVH22	unreviewed	Spike glycoprotein	S	Human coronavirus 229E (HCoV-229E)	1171		Viruses, Riboviria, Nidovirales, Cornidovirineae, Coronaviridae, Orthocoronavirinae, Alphacoronavirus, Duvinacovirus, Human coronavirus 229E (HCoV-229E)
A0A384RNP7	A0A384RNP7_CVH22	unreviewed	Spike glycoprotein	S	Human coronavirus 229E (HCoV-229E)	1171		Viruses, Riboviria, Nidovirales, Cornidovirineae, Coronaviridae, Orthocoronavirinae, Alphacoronavirus, Duvinacovirus, Human coronavirus 229E (HCoV-229E)
A0A1L7B934	A0A1L7B934_CVH22	unreviewed	S		Human coronavirus 229E (HCoV-229E)	1171		Viruses, Riboviria, Nidovirales, Cornidovirineae, Coronaviridae, Orthocoronavirinae, Alphacoronavirus, Duvinacovirus, Human coronavirus 229E (HCoV-229E)
A0A1B3TN99	A0A1B3TN99_CVH22	unreviewed	S		Human coronavirus 229E (HCoV-229E)	1171		Viruses, Riboviria, Nidovirales, Cornidovirineae, Coronaviridae, Orthocoronavirinae, Alphacoronavirus, Duvinacovirus, Human coronavirus 229E (HCoV-229E)
A0A1L7B931	A0A1L7B931_CVH22	unreviewed	S		Human coronavirus 229E (HCoV-229E)	1171		Viruses, Riboviria, Nidovirales, Cornidovirineae, Coronaviridae, Orthocoronavirinae, Alphacoronavirus, Duvinacovirus, Human coronavirus 229E (HCoV-229E)
A0A1L7B944	A0A1L7B944_CVH22	unreviewed	S		Human coronavirus 229E (HCoV-229E)	1171		Viruses, Riboviria, Nidovirales, Cornidovirineae, Coronaviridae, Orthocoronavirinae, Alphacoronavirus, Duvinacovirus, Human coronavirus 229E (HCoV-229E)
A0A384RHP9	A0A384RHP9_CVH22	unreviewed	Spike glycoprotein	S	Human coronavirus 229E (HCoV-229E)	1171		Viruses, Riboviria, Nidovirales, Cornidovirineae, Coronaviridae, Orthocoronavirinae, Alphacoronavirus, Duvinacovirus, Human coronavirus 229E (HCoV-229E)
A0A384RJY2	A0A384RJY2_CVH22	unreviewed	Spike glycoprotein	S	Human coronavirus 229E (HCoV-229E)	1171		Viruses, Riboviria, Nidovirales, Cornidovirineae, Coronaviridae, Orthocoronavirinae, Alphacoronavirus, Duvinacovirus, Human coronavirus 229E (HCoV-229E)
A0A384RJX8	A0A384RJX8_CVH22	unreviewed	Spike glycoprotein	S	Human coronavirus 229E (HCoV-229E)	1171		Viruses, Riboviria, Nidovirales, Cornidovirineae, Coronaviridae, Orthocoronavirinae, Alphacoronavirus, Duvinacovirus, Human coronavirus 229E (HCoV-229E)
A0A384RBT3	A0A384RBT3_CVH22	unreviewed	Spike glycoprotein	S	Human coronavirus 229E (HCoV-229E)	1171		Viruses, Riboviria, Nidovirales, Cornidovirineae, Coronaviridae, Orthocoronavirinae, Alphacoronavirus, Duvinacovirus, Human coronavirus 229E (HCoV-229E)
A0A384QXM1	A0A384QXM1_CVH22	unreviewed	Spike glycoprotein	S	Human coronavirus 229E (HCoV-229E)	1171		Viruses, Riboviria, Nidovirales, Cornidovirineae, Coronaviridae, Orthocoronavirinae, Alphacoronavirus, Duvinacovirus, Human coronavirus 229E (HCoV-229E)
A0A1Z1R0Z6	A0A1Z1R0Z6_CVH22	unreviewed	Spike protein		Human coronavirus 229E (HCoV-229E)	1171		Viruses, Riboviria, Nidovirales, Cornidovirineae, Coronaviridae, Orthocoronavirinae, Alphacoronavirus, Duvinacovirus, Human coronavirus 229E (HCoV-229E)
A0A384QXL8	A0A384QXL8_CVH22	unreviewed	Spike glycoprotein	S	Human coronavirus 229E (HCoV-229E)	1171		Viruses, Riboviria, Nidovirales, Cornidovirineae, Coronaviridae, Orthocoronavirinae, Alphacoronavirus, Duvinacovirus, Human coronavirus 229E (HCoV-229E)
J9UWK8	J9UWK8_CVH22	unreviewed	Spike protein		Human coronavirus 229E (HCoV-229E)	1171		Viruses, Riboviria, Nidovirales, Cornidovirineae, Coronaviridae, Orthocoronavirinae, Alphacoronavirus, Duvinacovirus, Human coronavirus 229E (HCoV-229E)
Q1HVK4	Q1HVK4_CVH22	unreviewed	Spike glycoprotein	S	Human coronavirus 229E (HCoV-229E)	1170		Viruses, Riboviria, Nidovirales, Cornidovirineae, Coronaviridae, Orthocoronavirinae, Alphacoronavirus, Duvinacovirus, Human coronavirus 229E (HCoV-229E)
A0A384RNQ9	A0A384RNQ9_CVH22	unreviewed	Spike glycoprotein	S	Human coronavirus 229E (HCoV-229E)	1170		Viruses, Riboviria, Nidovirales, Cornidovirineae, Coronaviridae, Orthocoronavirinae, Alphacoronavirus, Duvinacovirus, Human coronavirus 229E (HCoV-229E)
H1AG31	H1AG31_CVH22	unreviewed	Spike protein	S	Human coronavirus 229E (HCoV-229E)	1170		Viruses, Riboviria, Nidovirales, Cornidovirineae, Coronaviridae, Orthocoronavirinae, Alphacoronavirus, Duvinacovirus, Human coronavirus 229E (HCoV-229E)
A0A384R2L9	A0A384R2L9_CVH22	unreviewed	Spike glycoprotein	S	Human coronavirus 229E (HCoV-229E)	1170		Viruses, Riboviria, Nidovirales, Cornidovirineae, Coronaviridae, Orthocoronavirinae, Alphacoronavirus, Duvinacovirus, Human coronavirus 229E (HCoV-229E)
A0A384R9G2	A0A384R9G2_CVH22	unreviewed	Spike glycoprotein	S	Human coronavirus 229E (HCoV-229E)	1170		Viruses, Riboviria, Nidovirales, Cornidovirineae, Coronaviridae, Orthocoronavirinae, Alphacoronavirus, Duvinacovirus, Human coronavirus 229E (HCoV-229E)
A0A1V0E0W8	A0A1V0E0W8_CVH22	unreviewed	S protein		Human coronavirus 229E (HCoV-229E)	1170		Viruses, Riboviria, Nidovirales, Cornidovirineae, Coronaviridae, Orthocoronavirinae, Alphacoronavirus, Duvinacovirus, Human coronavirus 229E (HCoV-229E)
Q1HVK6	Q1HVK6_CVH22	unreviewed	Spike glycoprotein	S	Human coronavirus 229E (HCoV-229E)	1170		Viruses, Riboviria, Nidovirales, Cornidovirineae, Coronaviridae, Orthocoronavirinae, Alphacoronavirus, Duvinacovirus, Human coronavirus 229E (HCoV-229E)
Q1HVK9	Q1HVK9_CVH22	unreviewed	Spike glycoprotein	S	Human coronavirus 229E (HCoV-229E)	1170		Viruses, Riboviria, Nidovirales, Cornidovirineae, Coronaviridae, Orthocoronavirinae, Alphacoronavirus, Duvinacovirus, Human coronavirus 229E (HCoV-229E)
A0A384QXY4	A0A384QXY4_CVH22	unreviewed	Spike glycoprotein	S	Human coronavirus 229E (HCoV-229E)	1170		Viruses, Riboviria, Nidovirales, Cornidovirineae, Coronaviridae, Orthocoronavirinae, Alphacoronavirus, Duvinacovirus, Human coronavirus 229E (HCoV-229E)
A0A384QXM2	A0A384QXM2_CVH22	unreviewed	Spike glycoprotein	S	Human coronavirus 229E (HCoV-229E)	1170		Viruses, Riboviria, Nidovirales, Cornidovirineae, Coronaviridae, Orthocoronavirinae, Alphacoronavirus, Duvinacovirus, Human coronavirus 229E (HCoV-229E)
H1AG33	H1AG33_CVH22	unreviewed	Spike glycoprotein (Spike protein)	S	Human coronavirus 229E (HCoV-229E)	1170		Viruses, Riboviria, Nidovirales, Cornidovirineae, Coronaviridae, Orthocoronavirinae, Alphacoronavirus, Duvinacovirus, Human coronavirus 229E (HCoV-229E)
A0A384RBT6	A0A384RBT6_CVH22	unreviewed	Spike glycoprotein	S	Human coronavirus 229E (HCoV-229E)	1170		Viruses, Riboviria, Nidovirales, Cornidovirineae, Coronaviridae, Orthocoronavirinae, Alphacoronavirus, Duvinacovirus, Human coronavirus 229E (HCoV-229E)
A0A384RJY8	A0A384RJY8_CVH22	unreviewed	Spike glycoprotein	S	Human coronavirus 229E (HCoV-229E)	1170		Viruses, Riboviria, Nidovirales, Cornidovirineae, Coronaviridae, Orthocoronavirinae, Alphacoronavirus, Duvinacovirus, Human coronavirus 229E (HCoV-229E)
Q1HVM0	Q1HVM0_CVH22	unreviewed	Spike glycoprotein (S glycoprotein) (E2) (Peplomer protein)	S	Human coronavirus 229E (HCoV-229E)	1170		Viruses, Riboviria, Nidovirales, Cornidovirineae, Coronaviridae, Orthocoronavirinae, Alphacoronavirus, Duvinacovirus, Human coronavirus 229E (HCoV-229E)
Q1HVL1	Q1HVL1_CVH22	unreviewed	Spike glycoprotein	S	Human coronavirus 229E (HCoV-229E)	1170		Viruses, Riboviria, Nidovirales, Cornidovirineae, Coronaviridae, Orthocoronavirinae, Alphacoronavirus, Duvinacovirus, Human coronavirus 229E (HCoV-229E)
Q1HVL9	Q1HVL9_CVH22	unreviewed	Spike glycoprotein (S glycoprotein) (E2) (Peplomer protein)	S	Human coronavirus 229E (HCoV-229E)	1170		Viruses, Riboviria, Nidovirales, Cornidovirineae, Coronaviridae, Orthocoronavirinae, Alphacoronavirus, Duvinacovirus, Human coronavirus 229E (HCoV-229E)
Q1HVL3	Q1HVL3_CVH22	unreviewed	Spike glycoprotein	S	Human coronavirus 229E (HCoV-229E)	1170		Viruses, Riboviria, Nidovirales, Cornidovirineae, Coronaviridae, Orthocoronavirinae, Alphacoronavirus, Duvinacovirus, Human coronavirus 229E (HCoV-229E)
S5YNN4	S5YNN4_CVH22	unreviewed	Spike glycoprotein	S	Human coronavirus 229E (HCoV-229E)	1170		Viruses, Riboviria, Nidovirales, Cornidovirineae, Coronaviridae, Orthocoronavirinae, Alphacoronavirus, Duvinacovirus, Human coronavirus 229E (HCoV-229E)
Q1HVM1	Q1HVM1_CVH22	unreviewed	Spike glycoprotein (S glycoprotein) (E2) (Peplomer protein)	S	Human coronavirus 229E (HCoV-229E)	1170		Viruses, Riboviria, Nidovirales, Cornidovirineae, Coronaviridae, Orthocoronavirinae, Alphacoronavirus, Duvinacovirus, Human coronavirus 229E (HCoV-229E)
Q1HVL7	Q1HVL7_CVH22	unreviewed	Spike glycoprotein (S glycoprotein) (E2) (Peplomer protein)	S	Human coronavirus 229E (HCoV-229E)	1170		Viruses, Riboviria, Nidovirales, Cornidovirineae, Coronaviridae, Orthocoronavirinae, Alphacoronavirus, Duvinacovirus, Human coronavirus 229E (HCoV-229E)
S5YNL7	S5YNL7_CVH22	unreviewed	Spike glycoprotein (S glycoprotein) (E2) (Peplomer protein)	S	Human coronavirus 229E (HCoV-229E)	1170		Viruses, Riboviria, Nidovirales, Cornidovirineae, Coronaviridae, Orthocoronavirinae, Alphacoronavirus, Duvinacovirus, Human coronavirus 229E (HCoV-229E)
Q1HVM3	Q1HVM3_CVH22	unreviewed	Spike glycoprotein (S glycoprotein) (E2) (Peplomer protein)	S	Human coronavirus 229E (HCoV-229E)	1170		Viruses, Riboviria, Nidovirales, Cornidovirineae, Coronaviridae, Orthocoronavirinae, Alphacoronavirus, Duvinacovirus, Human coronavirus 229E (HCoV-229E)
J9VBQ8	J9VBQ8_CVH22	unreviewed	Spike protein		Human coronavirus 229E (HCoV-229E)	1170		Viruses, Riboviria, Nidovirales, Cornidovirineae, Coronaviridae, Orthocoronavirinae, Alphacoronavirus, Duvinacovirus, Human coronavirus 229E (HCoV-229E)
Q1HVL4	Q1HVL4_CVH22	unreviewed	Spike glycoprotein (S glycoprotein) (E2) (Peplomer protein)	S	Human coronavirus 229E (HCoV-229E)	1170		Viruses, Riboviria, Nidovirales, Cornidovirineae, Coronaviridae, Orthocoronavirinae, Alphacoronavirus, Duvinacovirus, Human coronavirus 229E (HCoV-229E)
A0A384RK44	A0A384RK44_CVH22	unreviewed	Spike glycoprotein	S	Human coronavirus 229E (HCoV-229E)	1170		Viruses, Riboviria, Nidovirales, Cornidovirineae, Coronaviridae, Orthocoronavirinae, Alphacoronavirus, Duvinacovirus, Human coronavirus 229E (HCoV-229E)
H1AG30	H1AG30_CVH22	unreviewed	Spike protein	S	Human coronavirus 229E (HCoV-229E)	1170		Viruses, Riboviria, Nidovirales, Cornidovirineae, Coronaviridae, Orthocoronavirinae, Alphacoronavirus, Duvinacovirus, Human coronavirus 229E (HCoV-229E)
Q1HVK3	Q1HVK3_CVH22	unreviewed	Spike glycoprotein	S	Human coronavirus 229E (HCoV-229E)	1170		Viruses, Riboviria, Nidovirales, Cornidovirineae, Coronaviridae, Orthocoronavirinae, Alphacoronavirus, Duvinacovirus, Human coronavirus 229E (HCoV-229E)
Q1HVM5	Q1HVM5_CVH22	unreviewed	Spike glycoprotein (S glycoprotein) (E2) (Peplomer protein)	S	Human coronavirus 229E (HCoV-229E)	1170		Viruses, Riboviria, Nidovirales, Cornidovirineae, Coronaviridae, Orthocoronavirinae, Alphacoronavirus, Duvinacovirus, Human coronavirus 229E (HCoV-229E)
Q1HVL0	Q1HVL0_CVH22	unreviewed	Spike glycoprotein	S	Human coronavirus 229E (HCoV-229E)	1170		Viruses, Riboviria, Nidovirales, Cornidovirineae, Coronaviridae, Orthocoronavirinae, Alphacoronavirus, Duvinacovirus, Human coronavirus 229E (HCoV-229E)
Q1HVK5	Q1HVK5_CVH22	unreviewed	Spike glycoprotein	S	Human coronavirus 229E (HCoV-229E)	1170		Viruses, Riboviria, Nidovirales, Cornidovirineae, Coronaviridae, Orthocoronavirinae, Alphacoronavirus, Duvinacovirus, Human coronavirus 229E (HCoV-229E)
S5YAI3	S5YAI3_CVH22	unreviewed	Spike glycoprotein (S glycoprotein) (E2) (Peplomer protein)	S	Human coronavirus 229E (HCoV-229E)	1170		Viruses, Riboviria, Nidovirales, Cornidovirineae, Coronaviridae, Orthocoronavirinae, Alphacoronavirus, Duvinacovirus, Human coronavirus 229E (HCoV-229E)
S5YGT1	S5YGT1_CVH22	unreviewed	Spike glycoprotein (S glycoprotein) (E2) (Peplomer protein)	S	Human coronavirus 229E (HCoV-229E)	1170		Viruses, Riboviria, Nidovirales, Cornidovirineae, Coronaviridae, Orthocoronavirinae, Alphacoronavirus, Duvinacovirus, Human coronavirus 229E (HCoV-229E)
Q1HVL8	Q1HVL8_CVH22	unreviewed	Spike glycoprotein (S glycoprotein) (E2) (Peplomer protein)	S	Human coronavirus 229E (HCoV-229E)	1170		Viruses, Riboviria, Nidovirales, Cornidovirineae, Coronaviridae, Orthocoronavirinae, Alphacoronavirus, Duvinacovirus, Human coronavirus 229E (HCoV-229E)
H1AG32	H1AG32_CVH22	unreviewed	Spike protein	S	Human coronavirus 229E (HCoV-229E)	1170		Viruses, Riboviria, Nidovirales, Cornidovirineae, Coronaviridae, Orthocoronavirinae, Alphacoronavirus, Duvinacovirus, Human coronavirus 229E (HCoV-229E)
A0A0P0KH07	A0A0P0KH07_CVH22	unreviewed	Spike glycoprotein (S glycoprotein) (E2) (Peplomer protein)	S	229E-related bat coronavirus	1582		Viruses, Riboviria, Nidovirales, Cornidovirineae, Coronaviridae, Orthocoronavirinae, Alphacoronavirus, Duvinacovirus, Human coronavirus 229E (HCoV-229E), 229E-related bat coronavirus
A0A0P0KRB3	A0A0P0KRB3_CVH22	unreviewed	Spike glycoprotein (S glycoprotein) (E2) (Peplomer protein)	S	229E-related bat coronavirus	1582		Viruses, Riboviria, Nidovirales, Cornidovirineae, Coronaviridae, Orthocoronavirinae, Alphacoronavirus, Duvinacovirus, Human coronavirus 229E (HCoV-229E), 229E-related bat coronavirus
A0A0P0KWD4	A0A0P0KWD4_CVH22	unreviewed	Spike glycoprotein (S glycoprotein) (E2) (Peplomer protein)	S	229E-related bat coronavirus	1582		Viruses, Riboviria, Nidovirales, Cornidovirineae, Coronaviridae, Orthocoronavirinae, Alphacoronavirus, Duvinacovirus, Human coronavirus 229E (HCoV-229E), 229E-related bat coronavirus
A0A0P0KMM1	A0A0P0KMM1_CVH22	unreviewed	Spike glycoprotein (S glycoprotein) (E2) (Peplomer protein)	S	229E-related bat coronavirus	1572		Viruses, Riboviria, Nidovirales, Cornidovirineae, Coronaviridae, Orthocoronavirinae, Alphacoronavirus, Duvinacovirus, Human coronavirus 229E (HCoV-229E), 229E-related bat coronavirus
A0A0P0K6L9	A0A0P0K6L9_CVH22	unreviewed	Spike glycoprotein (S glycoprotein) (E2) (Peplomer protein)	S	229E-related bat coronavirus	1572		Viruses, Riboviria, Nidovirales, Cornidovirineae, Coronaviridae, Orthocoronavirinae, Alphacoronavirus, Duvinacovirus, Human coronavirus 229E (HCoV-229E), 229E-related bat coronavirus
A0A0P0KR90	A0A0P0KR90_CVH22	unreviewed	Spike glycoprotein (S glycoprotein) (E2) (Peplomer protein)	S	229E-related bat coronavirus	1571		Viruses, Riboviria, Nidovirales, Cornidovirineae, Coronaviridae, Orthocoronavirinae, Alphacoronavirus, Duvinacovirus, Human coronavirus 229E (HCoV-229E), 229E-related bat coronavirus
A0A1L2KGE4	A0A1L2KGE4_CVH22	unreviewed	Spike glycoprotein (S glycoprotein) (E2) (Peplomer protein)	S	229E-related bat coronavirus	1364		Viruses, Riboviria, Nidovirales, Cornidovirineae, Coronaviridae, Orthocoronavirinae, Alphacoronavirus, Duvinacovirus, Human coronavirus 229E (HCoV-229E), 229E-related bat coronavirus
A0A1L2KGF1	A0A1L2KGF1_CVH22	unreviewed	Spike glycoprotein (S glycoprotein) (E2) (Peplomer protein)	S	229E-related bat coronavirus	1364		Viruses, Riboviria, Nidovirales, Cornidovirineae, Coronaviridae, Orthocoronavirinae, Alphacoronavirus, Duvinacovirus, Human coronavirus 229E (HCoV-229E), 229E-related bat coronavirus
A0A0N7J129	A0A0N7J129_CVH22	unreviewed	Spike glycoprotein (S glycoprotein) (E2) (Peplomer protein)	S	229E-related bat coronavirus	1363		Viruses, Riboviria, Nidovirales, Cornidovirineae, Coronaviridae, Orthocoronavirinae, Alphacoronavirus, Duvinacovirus, Human coronavirus 229E (HCoV-229E), 229E-related bat coronavirus
A0A0P0KI80	A0A0P0KI80_CVH22	unreviewed	Spike glycoprotein (S glycoprotein) (E2) (Peplomer protein)	S	229E-related bat coronavirus	1362		Viruses, Riboviria, Nidovirales, Cornidovirineae, Coronaviridae, Orthocoronavirinae, Alphacoronavirus, Duvinacovirus, Human coronavirus 229E (HCoV-229E), 229E-related bat coronavirus
A0A0P0K0X5	A0A0P0K0X5_CVH22	unreviewed	Spike glycoprotein (S glycoprotein) (E2) (Peplomer protein)	S	229E-related bat coronavirus	1362		Viruses, Riboviria, Nidovirales, Cornidovirineae, Coronaviridae, Orthocoronavirinae, Alphacoronavirus, Duvinacovirus, Human coronavirus 229E (HCoV-229E), 229E-related bat coronavirus
A0A0P0KXK6	A0A0P0KXK6_CVH22	unreviewed	Spike glycoprotein (S glycoprotein) (E2) (Peplomer protein)	S	229E-related bat coronavirus	1362		Viruses, Riboviria, Nidovirales, Cornidovirineae, Coronaviridae, Orthocoronavirinae, Alphacoronavirus, Duvinacovirus, Human coronavirus 229E (HCoV-229E), 229E-related bat coronavirus
A0A0P0KBC5	A0A0P0KBC5_CVH22	unreviewed	Spike glycoprotein (S glycoprotein) (E2) (Peplomer protein)	S	229E-related bat coronavirus	1362		Viruses, Riboviria, Nidovirales, Cornidovirineae, Coronaviridae, Orthocoronavirinae, Alphacoronavirus, Duvinacovirus, Human coronavirus 229E (HCoV-229E), 229E-related bat coronavirus
A0A0N7J128	A0A0N7J128_CVH22	unreviewed	Spike glycoprotein (S glycoprotein) (E2) (Peplomer protein)	S	229E-related bat coronavirus	1362		Viruses, Riboviria, Nidovirales, Cornidovirineae, Coronaviridae, Orthocoronavirinae, Alphacoronavirus, Duvinacovirus, Human coronavirus 229E (HCoV-229E), 229E-related bat coronavirus
A0A0P0KR98	A0A0P0KR98_CVH22	unreviewed	Spike glycoprotein (S glycoprotein) (E2) (Peplomer protein)	S	229E-related bat coronavirus	1361		Viruses, Riboviria, Nidovirales, Cornidovirineae, Coronaviridae, Orthocoronavirinae, Alphacoronavirus, Duvinacovirus, Human coronavirus 229E (HCoV-229E), 229E-related bat coronavirus
I1VWF5	I1VWF5_CVH22	unreviewed	Spike glycoprotein (S glycoprotein) (E2) (Peplomer protein)	S	Alpaca respiratory coronavirus	1169		Viruses, Riboviria, Nidovirales, Cornidovirineae, Coronaviridae, Orthocoronavirinae, Alphacoronavirus, Duvinacovirus, Human coronavirus 229E (HCoV-229E), Alpaca respiratory coronavirus
A0A0U2GN82	A0A0U2GN82_CVH22	unreviewed	Spike glycoprotein (S glycoprotein) (E2) (Peplomer protein)	S	Camel alphacoronavirus	1169		Viruses, Riboviria, Nidovirales, Cornidovirineae, Coronaviridae, Orthocoronavirinae, Alphacoronavirus, Duvinacovirus, Human coronavirus 229E (HCoV-229E), Camel alphacoronavirus
A0A0U2GME6	A0A0U2GME6_CVH22	unreviewed	Spike glycoprotein (S glycoprotein) (E2) (Peplomer protein)	S	Camel alphacoronavirus	1169		Viruses, Riboviria, Nidovirales, Cornidovirineae, Coronaviridae, Orthocoronavirinae, Alphacoronavirus, Duvinacovirus, Human coronavirus 229E (HCoV-229E), Camel alphacoronavirus
A0A0U2GMG2	A0A0U2GMG2_CVH22	unreviewed	Spike glycoprotein (S glycoprotein) (E2) (Peplomer protein)	S	Camel alphacoronavirus	1169		Viruses, Riboviria, Nidovirales, Cornidovirineae, Coronaviridae, Orthocoronavirinae, Alphacoronavirus, Duvinacovirus, Human coronavirus 229E (HCoV-229E), Camel alphacoronavirus
A0A0U2GRL6	A0A0U2GRL6_CVH22	unreviewed	Spike glycoprotein (S glycoprotein) (E2) (Peplomer protein)	S	Camel alphacoronavirus	1169		Viruses, Riboviria, Nidovirales, Cornidovirineae, Coronaviridae, Orthocoronavirinae, Alphacoronavirus, Duvinacovirus, Human coronavirus 229E (HCoV-229E), Camel alphacoronavirus
A0A0U2GMQ4	A0A0U2GMQ4_CVH22	unreviewed	Spike glycoprotein (S glycoprotein) (E2) (Peplomer protein)	S	Camel alphacoronavirus	1169		Viruses, Riboviria, Nidovirales, Cornidovirineae, Coronaviridae, Orthocoronavirinae, Alphacoronavirus, Duvinacovirus, Human coronavirus 229E (HCoV-229E), Camel alphacoronavirus
A0A0U2GN50	A0A0U2GN50_CVH22	unreviewed	Spike glycoprotein (S glycoprotein) (E2) (Peplomer protein)	S	Camel alphacoronavirus	1169		Viruses, Riboviria, Nidovirales, Cornidovirineae, Coronaviridae, Orthocoronavirinae, Alphacoronavirus, Duvinacovirus, Human coronavirus 229E (HCoV-229E), Camel alphacoronavirus
A0A0U2GQ76	A0A0U2GQ76_CVH22	unreviewed	Spike glycoprotein (S glycoprotein) (E2) (Peplomer protein)	S	Camel alphacoronavirus	1169		Viruses, Riboviria, Nidovirales, Cornidovirineae, Coronaviridae, Orthocoronavirinae, Alphacoronavirus, Duvinacovirus, Human coronavirus 229E (HCoV-229E), Camel alphacoronavirus
A0A0U2GQI5	A0A0U2GQI5_CVH22	unreviewed	Spike glycoprotein (S glycoprotein) (E2) (Peplomer protein)	S	Camel alphacoronavirus	1169		Viruses, Riboviria, Nidovirales, Cornidovirineae, Coronaviridae, Orthocoronavirinae, Alphacoronavirus, Duvinacovirus, Human coronavirus 229E (HCoV-229E), Camel alphacoronavirus
A0A0U2GMN8	A0A0U2GMN8_CVH22	unreviewed	Spike glycoprotein (S glycoprotein) (E2) (Peplomer protein)	S	Camel alphacoronavirus	1169		Viruses, Riboviria, Nidovirales, Cornidovirineae, Coronaviridae, Orthocoronavirinae, Alphacoronavirus, Duvinacovirus, Human coronavirus 229E (HCoV-229E), Camel alphacoronavirus
A0A0U2GRB2	A0A0U2GRB2_CVH22	unreviewed	Spike glycoprotein (S glycoprotein) (E2) (Peplomer protein)	S	Camel alphacoronavirus	1169		Viruses, Riboviria, Nidovirales, Cornidovirineae, Coronaviridae, Orthocoronavirinae, Alphacoronavirus, Duvinacovirus, Human coronavirus 229E (HCoV-229E), Camel alphacoronavirus
A0A0U2GNG3	A0A0U2GNG3_CVH22	unreviewed	Spike glycoprotein (S glycoprotein) (E2) (Peplomer protein)	S	Camel alphacoronavirus	1169		Viruses, Riboviria, Nidovirales, Cornidovirineae, Coronaviridae, Orthocoronavirinae, Alphacoronavirus, Duvinacovirus, Human coronavirus 229E (HCoV-229E), Camel alphacoronavirus
A0A1B3TNA4	A0A1B3TNA4_CVH22	unreviewed	Spike glycoprotein (S glycoprotein) (E2) (Peplomer protein)	S	Camel alphacoronavirus Camel229E	1170		Viruses, Riboviria, Nidovirales, Cornidovirineae, Coronaviridae, Orthocoronavirinae, Alphacoronavirus, Duvinacovirus, Human coronavirus 229E (HCoV-229E), Camel alphacoronavirus Camel229E
A0A1C8YZ26	A0A1C8YZ26_CVH22	unreviewed	Spike glycoprotein (S glycoprotein) (E2) (Peplomer protein)	S	Camel alphacoronavirus Camel229E	1169		Viruses, Riboviria, Nidovirales, Cornidovirineae, Coronaviridae, Orthocoronavirinae, Alphacoronavirus, Duvinacovirus, Human coronavirus 229E (HCoV-229E), Camel alphacoronavirus Camel229E
A0A1C8YZ37	A0A1C8YZ37_CVH22	unreviewed	Spike glycoprotein (S glycoprotein) (E2) (Peplomer protein)	S	Camel alphacoronavirus Camel229E	1169		Viruses, Riboviria, Nidovirales, Cornidovirineae, Coronaviridae, Orthocoronavirinae, Alphacoronavirus, Duvinacovirus, Human coronavirus 229E (HCoV-229E), Camel alphacoronavirus Camel229E
A0A1C8YZ34	A0A1C8YZ34_CVH22	unreviewed	Spike glycoprotein (S glycoprotein) (E2) (Peplomer protein)	S	Camel alphacoronavirus Camel229E	1169		Viruses, Riboviria, Nidovirales, Cornidovirineae, Coronaviridae, Orthocoronavirinae, Alphacoronavirus, Duvinacovirus, Human coronavirus 229E (HCoV-229E), Camel alphacoronavirus Camel229E
A0A1B4X972	A0A1B4X972_9ALPC	unreviewed	Spike protein		Ferret coronavirus	1449		Viruses, Riboviria, Nidovirales, Cornidovirineae, Coronaviridae, Orthocoronavirinae, Alphacoronavirus, Minacovirus, Ferret coronavirus
A0A224AV51	A0A224AV51_9ALPC	unreviewed	Spike protein	spike	Ferret coronavirus	1446		Viruses, Riboviria, Nidovirales, Cornidovirineae, Coronaviridae, Orthocoronavirinae, Alphacoronavirus, Minacovirus, Ferret coronavirus
A0A172AZS6	A0A172AZS6_9ALPC	unreviewed	Spike protein	S	Ferret coronavirus	1438		Viruses, Riboviria, Nidovirales, Cornidovirineae, Coronaviridae, Orthocoronavirinae, Alphacoronavirus, Minacovirus, Ferret coronavirus
A0A0K2SF41	A0A0K2SF41_9ALPC	unreviewed	Spike protein	S	Ferret coronavirus	1435		Viruses, Riboviria, Nidovirales, Cornidovirineae, Coronaviridae, Orthocoronavirinae, Alphacoronavirus, Minacovirus, Ferret coronavirus
A0A222UC54	A0A222UC54_9ALPC	unreviewed	Spike protein	S	Ferret enteric coronavirus	1454		Viruses, Riboviria, Nidovirales, Cornidovirineae, Coronaviridae, Orthocoronavirinae, Alphacoronavirus, Minacovirus, Ferret coronavirus, Ferret enteric coronavirus
D3XGJ4	D3XGJ4_9ALPC	unreviewed	Spike glycoprotein	S	Ferret enteric coronavirus	1449		Viruses, Riboviria, Nidovirales, Cornidovirineae, Coronaviridae, Orthocoronavirinae, Alphacoronavirus, Minacovirus, Ferret coronavirus, Ferret enteric coronavirus
D3XGI6	D3XGI6_9ALPC	unreviewed	Spike glycoprotein	S	Ferret systemic coronavirus	1457		Viruses, Riboviria, Nidovirales, Cornidovirineae, Coronaviridae, Orthocoronavirinae, Alphacoronavirus, Minacovirus, Ferret coronavirus, Ferret systemic coronavirus
A0A222UBY8	A0A222UBY8_9ALPC	unreviewed	Spike protein	S	Ferret systemic coronavirus	1449		Viruses, Riboviria, Nidovirales, Cornidovirineae, Coronaviridae, Orthocoronavirinae, Alphacoronavirus, Minacovirus, Ferret coronavirus, Ferret systemic coronavirus
D9J1Z4	D9J1Z4_9ALPC	unreviewed	Spike protein		Mink coronavirus strain WD1127	1438		Viruses, Riboviria, Nidovirales, Cornidovirineae, Coronaviridae, Orthocoronavirinae, Alphacoronavirus, Minacovirus, Mink coronavirus 1, Mink coronavirus strain WD1127
B1PHJ5	B1PHJ5_9ALPC	unreviewed	Spike protein	S	Miniopterus bat coronavirus 1	1375		Viruses, Riboviria, Nidovirales, Cornidovirineae, Coronaviridae, Orthocoronavirinae, Alphacoronavirus, Minunacovirus, Miniopterus bat coronavirus 1
B1PHK2	B1PHK2_9ALPC	unreviewed	Spike protein	S	Miniopterus bat coronavirus HKU8	1375		Viruses, Riboviria, Nidovirales, Cornidovirineae, Coronaviridae, Orthocoronavirinae, Alphacoronavirus, Minunacovirus, Miniopterus bat coronavirus HKU8
A0A0U1UYV9	A0A0U1UYV9_9ALPC	unreviewed	Spike glycoprotein		BtMf-AlphaCoV/FJ2012	1378		Viruses, Riboviria, Nidovirales, Cornidovirineae, Coronaviridae, Orthocoronavirinae, Alphacoronavirus, Minunacovirus, Miniopterus bat coronavirus HKU8, BtMf-AlphaCoV/FJ2012
A0A0U1WHB6	A0A0U1WHB6_9ALPC	unreviewed	Spike glycoprotein		BtMf-AlphaCoV/GD2012	1378		Viruses, Riboviria, Nidovirales, Cornidovirineae, Coronaviridae, Orthocoronavirinae, Alphacoronavirus, Minunacovirus, Miniopterus bat coronavirus HKU8, BtMf-AlphaCoV/GD2012
A0A0U1WHD9	A0A0U1WHD9_9ALPC	unreviewed	Spike glycoprotein		BtMf-AlphaCoV/HeN2013	1378		Viruses, Riboviria, Nidovirales, Cornidovirineae, Coronaviridae, Orthocoronavirinae, Alphacoronavirus, Minunacovirus, Miniopterus bat coronavirus HKU8, BtMf-AlphaCoV/HeN2013
A0A0U1WHD0	A0A0U1WHD0_9ALPC	unreviewed	Spike glycoprotein		BtMf-AlphaCoV/HuB2013	1374		Viruses, Riboviria, Nidovirales, Cornidovirineae, Coronaviridae, Orthocoronavirinae, Alphacoronavirus, Minunacovirus, Miniopterus bat coronavirus HKU8, BtMf-AlphaCoV/HuB2013
A0A0U1WHD7	A0A0U1WHD7_9ALPC	unreviewed	Spike glycoprotein		BtMr-AlphaCoV/SAX2011	1387		Viruses, Riboviria, Nidovirales, Cornidovirineae, Coronaviridae, Orthocoronavirinae, Alphacoronavirus, Myotacovirus, Myotis ricketti alphacoronavirus Sax-2011, BtMr-AlphaCoV/SAX2011
A0A0U1UZD0	A0A0U1UZD0_9ALPC	unreviewed	Spike glycoprotein		BtNv-AlphaCoV/SC2013	1343		Viruses, Riboviria, Nidovirales, Cornidovirineae, Coronaviridae, Orthocoronavirinae, Alphacoronavirus, Nyctacovirus, Nyctalus velutinus alphacoronavirus SC-2013, BtNv-AlphaCoV/SC2013
A0A3S8Q0V9	A0A3S8Q0V9_9ALPC	unreviewed	Spike glycoprotein (S glycoprotein) (E2) (Peplomer protein)	S	Porcine epidemic diarrhea virus	1393		Viruses, Riboviria, Nidovirales, Cornidovirineae, Coronaviridae, Orthocoronavirinae, Alphacoronavirus, Pedacovirus, Porcine epidemic diarrhea virus
A0A222NUP8	A0A222NUP8_9ALPC	unreviewed	Spike glycoprotein (S glycoprotein) (E2) (Peplomer protein)	S	Porcine epidemic diarrhea virus	1393		Viruses, Riboviria, Nidovirales, Cornidovirineae, Coronaviridae, Orthocoronavirinae, Alphacoronavirus, Pedacovirus, Porcine epidemic diarrhea virus
A0A1Y0DLK9	A0A1Y0DLK9_9ALPC	unreviewed	Spike glycoprotein (S glycoprotein) (E2) (Peplomer protein)	S	Porcine epidemic diarrhea virus	1392		Viruses, Riboviria, Nidovirales, Cornidovirineae, Coronaviridae, Orthocoronavirinae, Alphacoronavirus, Pedacovirus, Porcine epidemic diarrhea virus
A0A0M4HA46	A0A0M4HA46_9ALPC	unreviewed	Spike glycoprotein (S glycoprotein) (E2) (Peplomer protein)	S	Porcine epidemic diarrhea virus	1391		Viruses, Riboviria, Nidovirales, Cornidovirineae, Coronaviridae, Orthocoronavirinae, Alphacoronavirus, Pedacovirus, Porcine epidemic diarrhea virus
F5HND4	F5HND4_9ALPC	unreviewed	Spike glycoprotein (S glycoprotein) (E2) (Peplomer protein)	S	Porcine epidemic diarrhea virus	1391		Viruses, Riboviria, Nidovirales, Cornidovirineae, Coronaviridae, Orthocoronavirinae, Alphacoronavirus, Pedacovirus, Porcine epidemic diarrhea virus
A0A1Z2TIV9	A0A1Z2TIV9_9ALPC	unreviewed	Spike glycoprotein (S glycoprotein) (E2) (Peplomer protein)	S	Porcine epidemic diarrhea virus	1391		Viruses, Riboviria, Nidovirales, Cornidovirineae, Coronaviridae, Orthocoronavirinae, Alphacoronavirus, Pedacovirus, Porcine epidemic diarrhea virus
A0A0M4I2E1	A0A0M4I2E1_9ALPC	unreviewed	Spike glycoprotein (S glycoprotein) (E2) (Peplomer protein)	S	Porcine epidemic diarrhea virus	1391		Viruses, Riboviria, Nidovirales, Cornidovirineae, Coronaviridae, Orthocoronavirinae, Alphacoronavirus, Pedacovirus, Porcine epidemic diarrhea virus
A0A482F8I9	A0A482F8I9_9ALPC	unreviewed	Spike glycoprotein (S glycoprotein) (E2) (Peplomer protein)	S	Porcine epidemic diarrhea virus	1390		Viruses, Riboviria, Nidovirales, Cornidovirineae, Coronaviridae, Orthocoronavirinae, Alphacoronavirus, Pedacovirus, Porcine epidemic diarrhea virus
A0A291FEA3	A0A291FEA3_9ALPC	unreviewed	Spike glycoprotein (S glycoprotein) (E2) (Peplomer protein)	S	Porcine epidemic diarrhea virus	1390		Viruses, Riboviria, Nidovirales, Cornidovirineae, Coronaviridae, Orthocoronavirinae, Alphacoronavirus, Pedacovirus, Porcine epidemic diarrhea virus
A0A1S6R4X6	A0A1S6R4X6_9ALPC	unreviewed	Spike glycoprotein (S glycoprotein) (E2) (Peplomer protein)	S	Porcine epidemic diarrhea virus	1389		Viruses, Riboviria, Nidovirales, Cornidovirineae, Coronaviridae, Orthocoronavirinae, Alphacoronavirus, Pedacovirus, Porcine epidemic diarrhea virus
A0A1S6R520	A0A1S6R520_9ALPC	unreviewed	Spike glycoprotein (S glycoprotein) (E2) (Peplomer protein)	S	Porcine epidemic diarrhea virus	1389		Viruses, Riboviria, Nidovirales, Cornidovirineae, Coronaviridae, Orthocoronavirinae, Alphacoronavirus, Pedacovirus, Porcine epidemic diarrhea virus
I2EBM3	I2EBM3_9ALPC	unreviewed	Spike glycoprotein (S glycoprotein) (E2) (Peplomer protein)	S	Porcine epidemic diarrhea virus	1389		Viruses, Riboviria, Nidovirales, Cornidovirineae, Coronaviridae, Orthocoronavirinae, Alphacoronavirus, Pedacovirus, Porcine epidemic diarrhea virus
A0A345ITA2	A0A345ITA2_9ALPC	unreviewed	Spike glycoprotein (S glycoprotein) (E2) (Peplomer protein)	S	Porcine epidemic diarrhea virus	1389		Viruses, Riboviria, Nidovirales, Cornidovirineae, Coronaviridae, Orthocoronavirinae, Alphacoronavirus, Pedacovirus, Porcine epidemic diarrhea virus
A0A2R4H2R8	A0A2R4H2R8_9ALPC	unreviewed	Spike glycoprotein (S glycoprotein) (E2) (Peplomer protein)	S	Porcine epidemic diarrhea virus	1389		Viruses, Riboviria, Nidovirales, Cornidovirineae, Coronaviridae, Orthocoronavirinae, Alphacoronavirus, Pedacovirus, Porcine epidemic diarrhea virus
A0A2H5AC33	A0A2H5AC33_9ALPC	unreviewed	Spike glycoprotein (S glycoprotein) (E2) (Peplomer protein)	S	Porcine epidemic diarrhea virus	1389		Viruses, Riboviria, Nidovirales, Cornidovirineae, Coronaviridae, Orthocoronavirinae, Alphacoronavirus, Pedacovirus, Porcine epidemic diarrhea virus
A0A2H5AC45	A0A2H5AC45_9ALPC	unreviewed	Spike glycoprotein (S glycoprotein) (E2) (Peplomer protein)	S	Porcine epidemic diarrhea virus	1389		Viruses, Riboviria, Nidovirales, Cornidovirineae, Coronaviridae, Orthocoronavirinae, Alphacoronavirus, Pedacovirus, Porcine epidemic diarrhea virus
A0A2R4H2B4	A0A2R4H2B4_9ALPC	unreviewed	Spike glycoprotein (S glycoprotein) (E2) (Peplomer protein)	S	Porcine epidemic diarrhea virus	1389		Viruses, Riboviria, Nidovirales, Cornidovirineae, Coronaviridae, Orthocoronavirinae, Alphacoronavirus, Pedacovirus, Porcine epidemic diarrhea virus
[truncated: 2,283 more rows]

## Sheet: 16-305 (NTD)
Cluster 1
[truncated: 204 more rows]

## Sheet: 330-521 RBD
Cluster 1
[truncated: 233 more rows]

## Sheet: 522-907 FCS 
Cluster 1
[truncated: 1,053 more rows]

## Sheet: 908-985 HR1
Cluster 1
[truncated: 808 more rows]

[truncated: 2 more sheets: 986-1035 CH, 1076-1141 CD]
