# Supplementary material for: Hotspots for mutations in the SARS-CoV-2 spike glycoprotein: a correspondence analysis
Source: Sci Rep. 2021 Dec 8;11:23622. doi: 10.1038/s41598-021-01655-y (PMC8654821; doi:10.1038/s41598-021-01655-y)
Supplement: Supplementary file 4 — Dataset S2. [file 41598_2021_1655_MOESM4_ESM.xlsx]

## Sheet: List of Sequences for Alignment
Complete Sequence			NTD			RBD			Furin Cleavage Site Containing Domain			HR1			CH			CD
Name	Size		Name	Size		Name	Size		Name	Size		Name	Size		Name	Size		Name	Size
W6A0L9_9BETC	1008		Q6T1E4_CVHSA/1-251	251		A0A2Z4EVN5_9NIDO/373-459	87		X2CGA4_9NIDO/41-143	103		T1SQV2_9ALPC/1075-1104	30		H9MG31_9ALPC/134-168	35		A0A1Q9NIS7_9ARCH/111-148	38
A0A1V0QHA3_9GAMC	1018		A0A2D1PX37_CVHSA/33-288	256		A3EXJ0_BCHK9/370-458	89		A0A2Z4HFS2_CVHOC/898-1002	105		H9MFV7_9ALPC/28-58	31		H9MG99_9ALPC/124-158	35		A3EXJ0_BCHK9/1074-1139	66
G0Z073_CVTKE	1023		A0A1W6S788_CVHSA/35-290	256		M1PF06_CVHOC/5-93	89		A0A1V0CI80_9BETC/3-109	107		H9MFW2_9ALPC/33-63	31		H9MG34_9ALPC/143-178	36		E0ZN44_BCHK9/1082-1147	66
G0Z074_CVTKE	1023		A0A173G2Q3_9NIDO/35-290	256		A0A2Z4EVR7_9NIDO/367-455	89		Q8JRE0_9GAMC/1-107	107		E6YDV6_CVTKE/790-822	33		H9MGG2_9ALPC/125-160	36		A0A4Y6GL90_9BETC/1079-1144	66
G0Z083_CVTKE	1023		A0A0U1UYX4_CVHSA/35-290	256		A0A2Z4EVK1_9NIDO/367-455	89		Q4G1G1_CVHNL/46-155	110		H9MG39_9ALPC/33-65	33		H9MFW0_9ALPC/127-163	37		A3EXI2_BCHK9/1071-1136	66
G0Z075_CVTKE	1023		A0A221ZS09_9NIDO/35-290	256		S5U469_9BETC/161-249	89		Q4G1F9_CVHNL/46-155	110		A0A2U8Z886_9ALPC/1073-1105	33		H9MFZ2_9ALPC/126-163	38		A0A2Z4EVK1_9NIDO/1071-1137	67
A6N263_9NIDO	1035		A0A166ZL64_9NIDO/35-290	256		SPIKE_BCHK9/372-460	89		Q4G1G2_CVHNL/46-155	110		H9MGD7_9ALPC/31-63	33		H9MG10_9ALPC/126-163	38		A0A2Z4EVN5_9NIDO/1075-1141	67
Q98Y31_9GAMC	1080		A0A0U2IWM2_9BETC/34-292	259		E0ZN44_BCHK9/368-457	90		A7LIZ3_CVHNL/51-162	112		H9MG78_9ALPC/38-70	33		H9MFV9_9ALPC/126-163	38		F1DAZ1_9BETC/1066-1131	66
A0A143GUY1_9BETC	1089		A0A023PTS3_CVHSA/37-296	260		F1BYL9_9BETC/372-462	91		A7LIZ0_CVHNL/55-167	113		A0A2Z4EKJ3_9ALPC/84-116	33		H9MGB0_9ALPC/126-163	38		A0A3M7PYY2_BRAPC/50-80	31
A0A166MX73_9BETC	1107		A0A023PUW9_CVHSA/37-296	260		A0A2Z4EVN2_9NIDO/372-462	91		A7LIZ4_CVHNL/51-165	115		H9MG62_9ALPC/39-71	33		H9MFY3_9ALPC/126-163	38		SPIKE_BCHK9/1074-1139	66
B5LX92_9BETC	1107		A0A4Y6GL56_9BETC/34-295	262		E0ZN60_BCHK9/368-458	91		W0GEL4_CVHOC/4-125	122		A0A077ERX6_9ALPC/348-380	33		H9MG33_9ALPC/143-181	39		F1BYL9_9BETC/1099-1163	65
Q7TGB7_9ALPC	1115		A0A2D1PX44_CVHSA/33-295	263		F1DAZ1_9BETC/364-454	91		W0GAK5_CVHOC/2-123	122		H9MGA9_9ALPC/27-60	34		F8WRP4_9NIDO/142-181	40		Spike_1076-1141_CD	66
A0A2U7NVA0_9BETC	1126		D2DJW4_CVHSA/33-295	263		A0A1B3Q5V4_9BETC/377-468	92		A0A1V0CIJ1_9BETC/3-124	122		B6VDW9_9NIDO/770-803	34		H9MGE0_9ALPC/125-164	40		A0A2R3SUW7_CVHSA/1049-1114	66
A0A1X9JJW0_9ALPC	1126		A0A2D1PX88_CVHSA/33-295	263		A0A096XNH1_9BETC/340-431	92		W0GDE5_CVHOC/2-124	123		H9MGH5_9ALPC/37-70	34		H9MFY1_9ALPC/116-156	41		A0A2R3SUW9_CVHSA/1048-1113	66
A8JP08_9ALPC	1128		A0A4Y6GL43_9BETC/32-294	263		A0A2Z4EVM5_9NIDO/374-465	92		A0A1L7B9C8_9BETC/5-127	123		H9MGD0_9ALPC/31-64	34		H9MGI0_9ALPC/117-157	41		A0A1W6S788_CVHSA/1039-1104	66
A8JNZ2_9ALPC	1128		A0A0U1WHI2_CVHSA/32-294	263		A0A2P1M5J5_BCHK9/366-457	92		W0GAG7_CVHOC/2-128	127		H9MGF8_9ALPC/37-70	34		F8WRP5_9NIDO/141-181	41		E0XIZ3_9NIDO/1062-1127	66
A8JP00_9ALPC	1128		Q0QDX9_CVHSA/33-295	263		A3EXH4_BCHK9/366-458	93		W0GEK7_CVHOC/3-129	127		H9MGD6_9ALPC/31-64	34		H9MGC1_9ALPC/116-157	42		Q692E4_CVHSA/1058-1123	66
A0A385H888_9NIDO	1130		SPIKE_BC279/33-295	263		F1DAZ9_9BETC/374-466	93		A0A1V0CI82_9BETC/3-129	127		H9MG64_9ALPC/39-72	34		H9MG95_9ALPC/116-157	42		Q64FG1_CVHSA/337-402	66
A0A4Y5WWA3_9NIDO	1130		A0A0U1WJY8_CVHSA/24-287	264		A0A2D1CLQ8_CVHOC/350-443	94		A0A1L2ILW9_9BETC/2-134	133		H9MG61_9ALPC/35-68	34		H9MGB7_9ALPC/116-157	42		A0A2D1PXA9_CVHSA/1058-1123	66
A0A2P1G6R9_9NIDO	1130		A0A1W5YKT9_9NIDO/24-287	264		B8RIQ7_9BETC/338-431	94		A0A1L2ILW0_9BETC/2-134	133		H9MFZ9_9ALPC/32-65	34		E7BXC9_9ALPC/1-42	42		A0A023PTS3_CVHSA/1062-1127	66
A0A2P1G7F5_9NIDO	1130		Q6SRF8_CVHSA/28-291	264		A0A2Z4KJM4_9BETC/56-149	94		A0A1L2ILW1_9BETC/2-134	133		H9MGH1_9ALPC/37-70	34		V5R503_9ALPC/1-42	42		A0A0K1Z074_CVHSA/1044-1109	66
A0A385H8C1_9NIDO	1130		Q6SRF0_CVHSA/28-291	264		D7PJY2_9BETC/337-431	95		A0A1L2ILW2_9BETC/2-134	133		F8WRP5_9NIDO/52-85	34		A0A096X762_9ALPC/1-42	42		Q4JDP0_CVHSA/1058-1123	66
A0A2P1G1L3_9NIDO	1130		R9QTA0_CVHSA/31-294	264		F1T0N1_9BETC/337-431	95		A0A1L7B9D4_9BETC/2-134	133		H9MGG6_9ALPC/39-73	35		V5R4V6_9ALPC/1-42	42		A0A0U1WHH0_CVHSA/1044-1109	66
A0A2S1WCF1_9ALPC	1130		R9QTH3_CVHSA/31-295	265		Q2EF05_9BETC/339-433	95		A0A1L2ILV7_9BETC/2-134	133		H9MG27_9ALPC/31-65	35		H9MG28_9ALPC/144-186	43		A0A0U1WHK9_9ALPC/1044-1109	66
A0A2D1BLB7_9ALPC	1130		Q4JDM4_CVHSA/28-292	265		Q9DR83_9BETC/340-434	95		A0A1L2ILW8_9BETC/2-134	133		A0A0U2S6Q9_9ALPC/989-1023	35		H9MG29_9ALPC/144-187	44		A0A4Y6GL75_9BETC/1045-1110	66
A0A410N764_9ALPC	1130		Q6TPE8_CVHSA/28-292	265		A0A1S6KXQ9_9BETC/338-432	95		A0A1V0CI96_9BETC/3-137	135		H9BQZ2_9NIDO/786-821	36		H9MG47_9ALPC/125-168	44		A0A023PUW9_CVHSA/1062-1127	66
A0A346LQ15_9NIDO	1131		A4ZF30_CVHSA/28-292	265		C6ZQK0_9BETC/338-432	95		A0A1L7B9E0_9BETC/3-137	135		A0A220YLM0_9ALPC/974-1009	36		H9MG32_9ALPC/144-187	44		A0A4Y6GL43_9BETC/1044-1109	66
A0A2P1G6T6_9NIDO	1131		Q6DSU4_CVHSA/28-292	265		S4X276_BCHK5/391-486	96		A0A1L7B9D5_9BETC/4-138	135		Q8B482_9ALPC/986-1021	36		A0A2P1M5J5_BCHK9/979-1023	45		A0A4Y6GL56_9BETC/1044-1109	66
A0A2P1G6I2_9NIDO	1131		A4ZF26_CVHSA/28-292	265		A8HB16_9BETC/339-434	96		C5IS79_CVTKE/152-287	136		A0A513Q8F7_9ALPC/70-105	36		B1PHK2_9ALPC/1079-1123	45		R9QTA0_CVHSA/1043-1108	66
A0A0U1WJW4_9ALPC	1132		Q1KVI3_CVHSA/28-292	265		S5ULX6_9BETC/154-249	96		A0A146AA24_9BETC/94-229	136		A0A160DAD9_9ALPC/989-1024	36		A0A0K1RLN5_9ALPC/927-971	45		D5HJU5_BCHK3/1045-1110	66
A0A068JC18_9ALPC	1133		Q4JDM6_CVHSA/28-292	265		Q99I34_9BETC/338-433	96		W0GAL0_CVHOC/1-138	138		A0A0C5AYM8_9ALPC/986-1021	36		I2DBY6_9ALPC/287-331	45		A0A0P0INJ4_9BETC/1065-1130	66
A0A240FW40_9ALPC	1134		Q4JDN1_CVHSA/28-292	265		A0A3S7GY47_9BETC/338-433	96		L0CNX6_9BETC/202-341	140		A0A142II23_9ALPC/989-1024	36		A0A2K8IUE5_9ALPC/1079-1123	45		A0A3Q8AKM0_CVHSA/1061-1126	66
A0A240FW36_9ALPC	1134		Q4JDP0_CVHSA/28-292	265		A3E2F2_9BETC/338-433	96		L0CQ80_9BETC/163-302	140		A0A2H4KI12_9ALPC/1073-1109	37		SPIKE_BCHK9/986-1030	45		R9QTH3_CVHSA/1044-1109	66
A0A220I8X9_9ALPC	1134		Q4JDN7_CVHSA/28-292	265		B2ZZ18_9BETC/338-433	96		L0CQK0_9BETC/201-341	141		C6GHF7_9ALPC/838-874	37		F1DAZ9_9BETC/990-1034	45		A0A088DJY6_9BETC/1119-1183	65
A0A240FW50_9ALPC	1134		Q4JDM8_CVHSA/28-292	265		C6GHP9_9BETC/338-433	96		A0A1L4AJE9_9ALPC/758-898	141		H9MFW5_9ALPC/35-71	37		A0A2Z4EVM5_9NIDO/990-1034	45
A0A240FW59_9ALPC	1134		Q5GDJ6_CVHSA/28-292	265		H9AA34_9BETC/337-432	96		A0A2D1GVF9_9BETC/621-767	147		H9MGB4_9ALPC/28-64	37		H9MG62_9ALPC/127-171	45
A0A240FW12_9ALPC	1134		B8Q8R4_CVHSA/28-292	265		Q99AS7_9BETC/338-433	96		A0A2D1GVF8_9BETC/621-767	147		H9MFV8_9ALPC/37-73	37		H9MGC8_9ALPC/116-160	45
A0A240FW18_9ALPC	1134		Q6T7X7_CVHSA/28-292	265		Q2EEY9_9BETC/338-433	96		Q9DXA9_9BETC/306-452	147		H9MFZ3_9ALPC/38-75	38		A0A4Y6GL18_9ALPC/1071-1115	45
A0A1L7HJ82_9ALPC	1134		D2E2M5_CVHSA/28-292	265		A0A2Z4KJM3_9BETC/54-149	96		Q9DR82_9BETC/621-767	147		H9MGB0_9ALPC/38-75	38		A0A0C5B1R3_9ALPC/1079-1123	45
A0A240FW31_9ALPC	1135		D2E250_CVHSA/28-292	265		Q0QJI4_CVHOC/351-446	96		A0A2D1GVE9_9BETC/621-767	147		H9MG20_9ALPC/31-68	38		H9MG36_9ALPC/123-167	45
A0A240FW27_9ALPC	1135		D2E2C3_CVHSA/28-292	265		H9AA44_9BETC/338-433	96		Q9DR80_9BETC/621-767	147		A0A1P8A7G5_9ALPC/62-99	38		A0A1L2KGD0_9ALPC/1077-1122	46
A0A2H4MWY1_9NIDO	1137		Q6SRE8_CVHSA/28-292	265		C6ZQJ9_9BETC/338-433	96		Q99H68_9BETC/621-767	147		A0A166T922_9ALPC/989-1026	38		K4JZU5_9ALPC/1053-1098	46
A0A2H4MX15_9NIDO	1137		Q6SRF2_CVHSA/28-292	265		U3M7L6_CVHOC/351-446	96		Q99I34_9BETC/621-768	148		A0A0N6YR01_CVTKE/800-838	39		A0A286R3Q7_9ALPC/1068-1113	46
A0A2H4MXF6_9NIDO	1137		Q6T7X6_CVHSA/28-292	265		A0A0B4N6A4_CVHOC/351-446	96		Q2MK80_9BETC/588-735	148		H9MGB6_9ALPC/38-76	39		F1DB20_9ALPC/1059-1104	46
A0A2P1G6I8_9NIDO	1138		D2E221_CVHSA/28-292	265		A0A0K0L9B0_CVHOC/351-446	96		Q2MK78_9BETC/588-735	148		H9MGE7_9ALPC/37-75	39		A0A4Y5QL97_9ALPC/1064-1109	46
A0A2P1G6J0_9NIDO	1138		Q202E6_CVHSA/28-292	265		I4DEW9_CVHOC/351-446	96		Q65393_9BETC/227-374	148		H9MG48_9ALPC/36-74	39		A0A3G8EWD5_9ALPC/1096-1141	46
A0A3G3NH42_9BETC	1139		B8Q8T7_CVHSA/28-292	265		A0A3S6FHE5_CVHOC/351-446	96		Q65394_9BETC/227-374	148		H9MG99_9ALPC/36-74	39		A0A0U1UZD0_9ALPC/1042-1087	46
A0A481S0C5_9ALPC	1145		A0A0P0INJ4_9BETC/35-299	265		A0A0G2RCA7_CVHOC/351-446	96		Q65395_9BETC/227-374	148		A0A077EXM1_9ALPC/57-95	39		A0A3G8EWC1_9ALPC/1072-1117	46
A0A0E3XJ26_9GAMC	1145		E0XIZ3_9NIDO/32-296	265		A0A0K0KPB6_CVHOC/351-446	96		A0A1C9EIV1_9NIDO/229-377	149		C5IGI4_9ALPC/344-382	39		A0A4Y5QL66_9ALPC/1053-1098	46
A0A1V0K0S9_9NIDO	1147		A0A088DJY6_9BETC/57-322	266		C6ZQJ8_9BETC/338-433	96		A0A1C9EIU6_9NIDO/229-377	149		H9MG17_9ALPC/31-69	39		K4JZD2_9ALPC/1049-1094	46
G3C781_9GAMC	1150		A0A166ZND9_9NIDO/29-295	267		SPIKE_CVBV/338-433	96		A0A1S6KXR8_9BETC/130-278	149		H9MGD8_9ALPC/31-69	39		A4ULL0_9ALPC/1050-1095	46
G4RJ61_9GAMC	1153		A0A4Y6GL47_9BETC/27-293	267		X2JQG4_9BETC/338-433	96		A0A4P2VDR0_9BETC/36-184	149		A0A077EVB6_9ALPC/345-383	39		A0A1L2KGB2_9ALPC/1070-1115	46
A0A516UWA4_9GAMC	1153		A0A3Q8AKM0_CVHSA/28-295	268		Q9DR80_9BETC/338-433	96		L7QCU9_9BETC/18-166	149		I2E2Z5_9ALPC/58-96	39		A0A482JZV2_9NIDO/1055-1100	46
G4RJ63_9GAMC	1153		U5WHZ7_CVHSA/26-293	268		A0A291L0R6_9ALPC/337-433	97		L7QE36_9BETC/33-181	149		H9MG11_9ALPC/31-69	39		F5HND3_9ALPC/1079-1124	46
G4RJ65_9GAMC	1153		U5WLK5_CVHSA/26-293	268		A0A191URZ6_9BETC/338-434	97		A0A4P2V557_9BETC/36-185	150		H9MG26_9ALPC/31-70	40		A0A1L2KGD3_9ALPC/1074-1119	46
G4RJ66_9GAMC	1153		A0A4Y6GL82_9BETC/27-295	269		Q2EF09_9BETC/338-434	97		A0A481S1E3_9ALPC/1-150	150		H9MGC8_9ALPC/28-67	40		A0A0U1WJZ6_BCHK4/1061-1106	46
G4RJ68_9GAMC	1153		D2DJY1_9BETC/27-295	269		Q2EEY3_9BETC/338-434	97		X2FXR7_9BETC/4-154	151		H9MGB3_9ALPC/38-77	40		A0A2P1IT84_9BETC/1062-1107	46
C6K2F8_9GAMC	1153		D5HJU5_BCHK3/27-295	269		A0A451EU05_9BETC/338-434	97		L7QE78_9BETC/18-168	151		H9MGG1_9ALPC/37-76	40		R9WW62_9BETC/52-97	46
A0A4Y5SXR7_9GAMC	1153		D5HJZ1_BCHK3/27-295	269		A0A3Q9K3L5_9BETC/338-434	97		A0A3G3NGN3_9ALPC/781-936	156		H9MGF7_9ALPC/37-76	40		A0A0U2MMC5_9BETC/1062-1107	46
G4RJ70_9GAMC	1153		D5HK02_BCHK3/27-295	269		A0A0B4N5X0_CVHOC/350-446	97		Q5EM29_9ALPC/2-158	157		H9MG10_9ALPC/38-77	40		L7UP84_9BETC/1045-1090	46
G4RJ64_9GAMC	1153		A0A0U1WHJ8_CVHSA/27-295	269		A0A0B4Q7Z0_CVHOC/350-446	97		A0A077DFA4_9ALPC/1-160	160		H9MGG0_9ALPC/32-71	40		A0A2H4ZBN0_9NIDO/1052-1097	46
F4MIX6_9GAMC	1153		A0A096XNM6_CVHSA/27-295	269		A0A3Q9K424_9BETC/338-434	97		A0A077DF81_9ALPC/1-160	160		H9MG40_9ALPC/30-70	41		H9MGH3_9ALPC/125-170	46
A0A4Y5SXY5_9GAMC	1153		A0A2D1PX05_CVHSA/27-295	269		S5TWY0_9BETC/155-251	97		A0A2U9I608_9GAMC/2-166	165		H9MFZ0_9ALPC/38-78	41		Q84853_9ALPC/1143-1188	46
F4MIW6_9GAMC	1153		A0A2D1PX73_CVHSA/27-295	269		S4WLK1_9BETC/338-434	97		Q64FG1_CVHSA/1-168	168		E3W5J0_9ALPC/1071-1111	41		SPIKE_CVPFS/1143-1188	46
A0A4D6NY48_9GAMC	1153		D5HJT4_BCHK3/27-295	269		A0A3S7GY03_9BETC/338-434	97		D0R1F0_9GAMC/2-170	169		E0AGU6_9ALPC/1076-1116	41		S6B8Z8_9ALPC/1148-1193	46
F4MIZ6_9GAMC	1153		SPIKE_BCRP3/27-295	269		Q2EF07_9BETC/338-434	97		D0R1F3_9GAMC/3-171	169		H9MFW6_9ALPC/35-75	41		A0A3Q8WRF3_9ALPC/1078-1123	46
A0A3S9IHM9_9GAMC	1153		A0A0U1WHI6_CVHSA/25-294	270		A0A2H4ZBL6_9NIDO/351-447	97		Q1HVK7_CVH22/1-172	172		H9MG83_9ALPC/38-78	41		A0A166ZLY7_9NIDO/1060-1105	46
Q66178_9GAMC	1153		A0A0U1WHH0_CVHSA/27-296	270		B7TYG9_9BETC/338-434	97		A0A1L7B9C9_9BETC/2-178	177		A0A1B0YV50_9ALPC/57-97	41		A0A222NUP5_9ALPC/1076-1121	46
A0A0K1RMX2_9GAMC	1153		A0A0U1WHK9_9ALPC/25-296	272		A0A142D823_9BETC/338-434	97		Q98Y28_9GAMC/1-178	178		A0A1D8MIN4_9ALPC/986-1026	41		A0A222NUP8_9ALPC/1086-1131	46
SPIKE_IBVD2	1154		A0A1W5YKU9_9NIDO/25-296	272		A0A0B4N687_CVHOC/350-446	97		Q2XV37_9GAMC/1-178	178		H9MGD3_9ALPC/31-72	42		A0A223LX37_9ALPC/1076-1121	46
D0R6S1_9GAMC	1154		A0A0K1Z054_CVHSA/24-296	273		Q2EEY7_9BETC/338-434	97		Q2XV38_9GAMC/1-178	178		H9MFZ2_9ALPC/38-79	42		A0A140EDK0_9ALPC/1141-1186	46
A0A2H4I7G0_9GAMC	1155		A0A0K1Z074_CVHSA/24-296	273		SPIKE_CVBEN/338-434	97		Q2XV39_9GAMC/1-178	178		A0A0U2L0Z5_9ALPC/985-1026	42		S6BPG6_9ALPC/1148-1193	46
G3C794_9GAMC	1155		A0A0U1WHL1_9ALPC/24-296	273		G8ZL45_9BETC/338-434	97		A0A1L7B9D3_9BETC/1-180	180		A0A0U1YGI6_9ALPC/989-1030	42		A0A384V9H2_9ALPC/1143-1188	46
A0A410R7X8_9GAMC	1156		Q0QDZ0_CVHSA/24-296	273		A0A140E065_CVHOC/347-443	97		A0A1L7B9C7_9BETC/3-182	180		B6VDY7_9NIDO/762-804	43		Q0PL12_9ALPC/916-961	46
A0A1P8VFC3_9GAMC	1156		F1BYL9_9BETC/43-317	275		Q99H68_9BETC/338-434	97		A0A1L7B9B2_9BETC/2-183	182		A0A2Z4EVX9_9NIDO/765-807	43		Q9YRA7_9ALPC/1143-1188	46
X2J163_9GAMC	1156		A0A2R3SUW9_CVHSA/17-300	284		A0A3T0IBK5_9BETC/338-434	97		G8FQA8_9GAMC/582-764	183		A0A346IMW2_9NIDO/782-824	43		A0A077JJK7_9ALPC/1147-1192	46
A0A2U9I9Y9_9GAMC	1156		A0A2R3SUW7_CVHSA/17-301	285		S4WHI0_9BETC/338-434	97		I2EBL8_9ALPC/2-187	186		A0A2H5A4K1_9NIDO/767-809	43		A0A346M6V8_9ALPC/1078-1123	46
A0A386H9I7_9GAMC	1156		Spike_16-305	290		Q9DR82_9BETC/338-434	97		I2DBY4_9ALPC/2-187	186		J9ZXH5_9ALPC/989-1031	43		A0A2K8INA5_9ALPC/1079-1124	46
A0A1U9WSG8_9GAMC	1156					A0A096XNG8_9BETC/331-427	97		I2EBL9_9ALPC/2-188	187		A0A1D9CJT6_9NIDO/765-808	44		A0A1Y0DAB6_9ALPC/1078-1123	46
A0A386H915_9GAMC	1156					A0A096XNI4_9BETC/331-427	97		I2EBL6_9ALPC/2-188	187		A0A222YTS3_9NIDO/765-808	44		A0A1P7ZRK7_9ALPC/1078-1123	46
K7WJ26_9GAMC	1156					A0A4Y6GL90_9BETC/366-462	97		I2DBY8_9ALPC/2-188	187		A0A2S1NBZ5_9NIDO/766-809	44		A0A0H4LTY7_9ALPC/1075-1120	46
G4RJ59_9GAMC	1156					S5TUR9_9BETC/154-251	98		I2DBY5_9ALPC/2-188	187		A0A4P8D797_9NIDO/765-808	44		A0A2R4H2B4_9ALPC/1081-1126	46
A0A3G6IQG1_9GAMC	1156					Q2EEY6_9BETC/338-435	98		I2DBY6_9ALPC/2-188	187		A0A343ERC8_9NIDO/765-808	44		A0A142II34_9ALPC/1078-1123	46
A0A1L5YN82_9GAMC	1156					Q2EEY4_9BETC/338-435	98		A0A0C5D6M4_9BETC/1-189	189		A0A1Z4F673_9NIDO/765-808	44		A0A142II20_9ALPC/1078-1123	46
A0A346T2V4_9GAMC	1156					Q2EF01_9BETC/339-437	99		A0A166ZLY7_9NIDO/772-961	190		H9MG38_9ALPC/32-75	44		A0A0A0UBU6_9ALPC/1078-1123	46
B7SXR2_9GAMC	1156					A0A1V0IGA5_9BETC/333-431	99		H9BR35_9NIDO/621-811	191		A0A419QZZ1_9SPHN/1118-1161	44		A0A068JCR1_9ALPC/1078-1123	46
A0A386K134_9GAMC	1156					S4WG94_9BETC/338-436	99		A0A1L7B9C6_9BETC/1-191	191		A0A2Z4G604_9NIDO/766-811	46		A0A1L6K605_9ALPC/1076-1121	46
A0A142IJR7_9GAMC	1156					A0A0B4Q908_CVHOC/348-446	99		A0A3G3NGN7_9ALPC/781-972	192		I2E301_9ALPC/59-104	46		A0A0M4HHL2_9ALPC/1078-1123	46
A0A2Z4EVU6_9NIDO	1156					Q9QD01_9BETC/331-430	100		A0A3G3NGU0_9ALPC/773-964	192		SPIKE_CVPR8/829-874	46		A0A0F7L1H5_9ALPC/1075-1120	46
B6VDY7_9NIDO	1156					B7U2L1_9BETC/338-437	100		A0A3G3NGU7_9ALPC/773-964	192		A0A482JZK4_9NIDO/965-1010	46		A0A4D6T2H9_9ALPC/1078-1123	46
A0A221J5P8_9GAMC	1157					A0A142D829_9BETC/338-437	100		A0A3G3NGX2_9ALPC/773-964	192		A0A4Y5QL66_9ALPC/963-1008	46		F5HND0_9ALPC/1075-1120	46
A0A2Z4EVX3_9NIDO	1157					Q2EF06_9BETC/338-437	100		S5YNL4_9ALPC/774-965	192		Q5RZ64_9ALPC/1057-1103	47		A0A160DAE5_9ALPC/1078-1123	46
A0A0D3MDM8_9GAMC	1158					A0A166MX73_9BETC/331-431	101		A0A220YLM0_9ALPC/775-966	192		A4UII8_9ALPC/1061-1107	47		A0A4P8GLI5_9ALPC/1078-1123	46
V5U9K7_9GAMC	1158					SPIKE_CVPIA/331-431	101		A0A1L7B9C0_9BETC/2-193	192		R9WW62_9BETC/3-49	47		A0A191TBU8_9ALPC/1078-1123	46
C7S7Z0_9GAMC	1158					S4WYE8_BCHK5/390-490	101		A0A1L7B9D1_9BETC/1-192	192		H9MFZ0_9ALPC/68-115	48		A0A068JBZ2_9ALPC/1078-1123	46
G1CRJ3_9GAMC	1158					C0KYW1_9BETC/332-432	101		A0A482K0W7_9NIDO/775-967	193		A0A1Z1W240_9NIDO/987-1034	48		A0A4D6SZA0_9ALPC/1078-1123	46
F4MIS6_9GAMC	1158					A0A2S0SZ25_9BETC/337-437	101		A0A4Y6GL38_9ALPC/773-965	193		A0A1L3GVA2_9ALPC/986-1033	48		U5LU89_9ALPC/1078-1123	46
A0A2Z5XXW1_9NIDO	1158					Q83331_9BETC/331-431	101		K4JZD2_9ALPC/761-953	193		A0A401NMQ9_SCYTO/189-236	48		A0A0U1VF17_9ALPC/1078-1123	46
A0A2Z5XXU1_9NIDO	1158					A0A2H4ZBM2_9NIDO/350-450	101		A0A4Y6GL52_9ALPC/779-971	193		W6A989_9BETC/700-748	49		A0A0U1VF19_9ALPC/1078-1123	46
E5D0A0_9GAMC	1159					A0A1V0IG63_9BETC/331-432	102		A0A219TUS3_9NIDO/780-972	193		H9MG85_9ALPC/37-85	49		A0A0M4HA36_9ALPC/1078-1123	46
A0A515L594_9GAMC	1159					A0A2H4Z0B1_9BETC/331-432	102		A0A3G3NGM9_9ALPC/779-971	193		H9MGA9_9ALPC/53-102	50		A0A2H4WQM6_9ALPC/1078-1123	46
E5D089_9GAMC	1159					B5LX92_9BETC/331-432	102		A0A3G3NGQ4_9ALPC/779-971	193		Q2JUL4_SYNJA/34-83	50		A0A1D8MIN4_9ALPC/1075-1120	46
A0A385LV05_9GAMC	1159					A0A3G3NHC8_9BETC/324-425	102		SPIKE_BC512/779-971	193		B6VDX8_THCOV/801-850	50		A0A1Y0DLE4_9ALPC/1078-1123	46
Q82624_9GAMC	1159					Q5ICX2_9BETC/329-430	102		A0A4Y6GL57_9ALPC/780-972	193		A0A401NMQ9_SCYTO/146-195	50		A0A142II24_9ALPC/1078-1123	46
A0A2P1BXQ8_9GAMC	1159					I1TMG2_9BETC/329-430	102		A0A3G3NGJ7_9ALPC/780-972	193		E6YDV6_CVTKE/829-878	50		A0A0K2D7K9_9ALPC/1078-1123	46
A0A2H4I7M7_9GAMC	1159					I1TMH2_9BETC/329-430	102		A0A3G3NHJ0_9ALPC/780-972	193		A0A419QZZ1_9SPHN/951-1001	51		U5LXT1_9ALPC/1078-1123	46
F4MIU6_9GAMC	1159					C6GHS2_9BETC/329-430	102		A0A3G3NGK2_9ALPC/780-972	193		A0A419QZZ1_9SPHN/1048-1098	51		W0K899_9ALPC/1078-1123	46
V5UQN2_9GAMC	1159					E5RPZ2_9BETC/331-432	102		A0A3G3NGW9_9ALPC/779-971	193		H9MGD0_9ALPC/57-108	52		A0A3Q8TLP9_9ALPC/1074-1119	46
M9WRP3_9GAMC	1159					R4WAW7_9BETC/331-432	102		A0A3G3NGX8_9ALPC/779-971	193		Q2JUL4_SYNJA/77-128	52		A0A142II53_9ALPC/1078-1123	46
D3Y276_9GAMC	1159					Q6W355_CVEN9/331-432	102		A0A3G3NGT9_9ALPC/779-971	193		A0A1V0CIJ1_9BETC/125-177	53		A0A2I4KBQ5_9ALPC/1078-1123	46
F4MIT6_9GAMC	1159					I2FKH1_9BETC/331-432	102		A0A3G3NGQ0_9ALPC/779-971	193		W6A046_9BETC/2-55	54		A0A0U2UER6_9ALPC/1078-1123	46
F4MIV6_9GAMC	1159					Q77NN1_9BETC/329-431	103		Q0Q4F6_9ALPC/779-971	193		A0A2Z4HFS2_CVHOC/1029-1082	54		V5T9R0_9ALPC/1078-1123	46
A0A223DMX0_9NIDO	1159					Q0QJJ2_9BETC/335-437	103		A0A3G3NGM2_9ALPC/780-972	193		A0A2W1LUW1_9BACL/57-110	54		A0A1P8A7G5_9ALPC/151-196	46
A0A145YP90_9NIDO	1159					U3M6B4_CVHOC/337-439	103		Q0Q4F5_9ALPC/779-971	193		F1DAY3_9ALPC/1018-1072	55		A0A4D6SZ84_9ALPC/1078-1123	46
A0A223DMX5_9NIDO	1159					A0A386BY51_9BETC/344-446	103		A0A3G3NH56_9ALPC/776-968	193		A0A401NMQ9_SCYTO/90-144	55		A0A0U1YG37_9ALPC/1078-1123	46
A0A172PY68_9NIDO	1159					A0A1V0IG25_9BETC/331-434	104		A0A3G3NGV5_9ALPC/776-968	193		A0A401NMQ9_SCYTO/34-88	55		A0A0K2D758_9ALPC/1075-1120	46
A0A1D9CJT6_9NIDO	1159					A0A2H4MXF2_9NIDO/332-435	104		X2KV18_9ALPC/710-902	193		A0A0N6YR01_CVTKE/834-889	56		A0A109NR57_9ALPC/1078-1123	46
A0A1L3HEE6_9NIDO	1159					Q9WR70_9BETC/329-432	104		A0A0U1WHD7_9ALPC/793-986	194		H9MG83_9ALPC/66-121	56		A0A4D6SZB6_9ALPC/1078-1123	46
A0A343ERC8_9NIDO	1159					D4QFK1_9BETC/330-433	104		A0A4Y6A7L9_9ALPC/775-968	194		H9MGD6_9ALPC/62-118	57		A0A0U1YFM3_9ALPC/1075-1120	46
A0A161HR42_9NIDO	1159					A0A0G2RC85_CVHOC/335-438	104		Q0Q4F4_9ALPC/764-957	194		I2DBZ2_9ALPC/227-283	57		A0A0C5KQR1_9ALPC/1078-1123	46
A0A2D0V093_9NIDO	1159					Q0QJJ1_CVHOC/335-438	104		A4ULL0_9ALPC/761-954	194		I2EBL9_9ALPC/227-283	57		A0A0M5JRH9_9ALPC/1078-1123	46
A0A166XB95_9NIDO	1159					A0A2H4MZ10_9NIDO/324-428	105		A0A4D6FWE9_9GAMC/605-799	195		A0A513Q8F7_9ALPC/100-156	57		A0A2D2AKT8_9ALPC/1078-1123	46
A0A1Y0ATH3_9NIDO	1159					A0A2H4MX03_9NIDO/330-434	105		F1DB14_9ALPC/790-984	195		A0A1X9Q886_9ALPC/1019-1075	57		A0A3G5EA70_9ALPC/1078-1123	46
A0A220W0L3_9NIDO	1159					Q6T1E4_CVHSA/276-381	106		A0A1V0CI91_9BETC/5-199	195		Q8B482_9ALPC/1016-1072	57		A0A4D6SZA1_9ALPC/1078-1123	46
A0A4V1E460_9NIDO	1159					A0A2I6PIW5_9BETC/389-495	107		A0A0U2KUX5_9BETC/3-197	195		A0A142II23_9ALPC/1019-1075	57		A0A3G2C528_9ALPC/1078-1123	46
A0A4P8D758_9NIDO	1159					A0A2H4MXV6_9NIDO/331-438	108		A0A0U2V9P1_9BETC/3-197	195		A0A166T922_9ALPC/1019-1075	57		A0A142II21_9ALPC/1078-1123	46
A0A172PY65_9NIDO	1159					A0A3G3NH42_9BETC/113-220	108		A0A4Y6GL65_9ALPC/762-956	195		A0A1P8A7G5_9ALPC/92-148	57		A0A4D6T0L5_9ALPC/1078-1123	46
A0A172PY63_9NIDO	1159					A0A2H4MZ26_9NIDO/332-439	108		B8YDG2_9GAMC/39-233	195		A0A0U2L0Z5_9ALPC/1015-1071	57		A0A513Q8F7_9ALPC/159-204	46
A0A286NGL5_9NIDO	1159					A0A0G2RCC7_CVHOC/333-440	108		A0A4Y5QL66_9ALPC/762-956	195		A0A1S6R520_9ALPC/1022-1078	57		A0A0U1YFK2_9ALPC/1078-1123	46
A0A3Q8TBD8_9NIDO	1159					A0A0A7UZR7_9BETC/332-440	109		H9BQZ2_9NIDO/586-780	195		A0A0U1YGI6_9ALPC/1019-1075	57		A0A0U2C2T9_9ALPC/1078-1123	46
A0A2L1DH99_9NIDO	1159					A0A2H4MWY0_9NIDO/324-434	111		A0A482JZV2_9NIDO/763-958	196		A0A0U2S6Q9_9ALPC/1019-1075	57		A0A4P8GMG5_9ALPC/1078-1123	46
A0A514C934_9NIDO	1159					S4X419_BCHK5/387-499	113		B6VDX8_THCOV/600-795	196		A0A160DAD9_9ALPC/1019-1075	57		A0A1D8ELP8_9ALPC/1075-1120	46
A0A514C920_9NIDO	1159					A0A088DJY6_9BETC/353-466	114		A0A1L7B9B6_9BETC/5-200	196		F8WRP5_9NIDO/82-138	57		U3GRZ4_9ALPC/1074-1119	46
A0A4Y6ER43_9NIDO	1159					A0A2I6PIX8_9BETC/389-505	117		A0A126K9U6_9NIDO/786-981	196		A0A2C9KHJ3_BIOGL/125-181	57		A0A1S6R511_9ALPC/1075-1120	46
A0A2H4PWI8_9NIDO	1159					A0A2R4KP93_9BETC/387-505	119		F1DAX6_9ALPC/773-968	196		A0A059XF70_9BETC/222-278	57		A0A142II46_9ALPC/1075-1120	46
A0A1Z4F673_9NIDO	1159					A0A2R4KP86_9BETC/388-509	122		A0A3G8EWD5_9ALPC/801-996	196		A0A223LX16_9ALPC/1018-1075	58		I1XC75_9ALPC/1078-1123	46
A0A4P8D777_9NIDO	1159					S4X425_BCHK5/390-513	124		A0A0U1WHB6_9ALPC/788-983	196		A0A2U8Z886_9ALPC/1103-1160	58		A0A160DA99_9ALPC/1078-1123	46
A0A4V1DVY3_9NIDO	1159					S4X422_BCHK5/386-509	124		A0A0U1WHD9_9ALPC/788-983	196		A0A1Z1W240_9NIDO/1016-1073	58		G9M068_9ALPC/1078-1123	46
A0A4P8D760_9NIDO	1159					A0A2I4R8V9_9NIDO/390-514	125		A0A3G8EWC1_9ALPC/777-972	196		A0A126K9U6_9NIDO/1017-1074	58		A0A160DAE1_9ALPC/1078-1123	46
A0A2U9A1Q8_9NIDO	1159					A3EXD9_BCHK5/390-515	126		A0A482JZK4_9NIDO/764-959	196		H9MGG6_9ALPC/68-125	58		A0A345ITA5_9ALPC/1078-1123	46
A0A1V0K0T5_9NIDO	1159					Q6SRF8_CVHSA/316-443	128		K4KCP3_9ALPC/761-957	197		T1SQV2_9ALPC/1105-1162	58		A0A0M5K2C2_9ALPC/1078-1123	46
A0A1V0K0T7_9NIDO	1159					S4WZR3_BCHK5/386-513	128		K4JZU5_9ALPC/761-957	197		H9MG88_9ALPC/64-122	59		A0A1P8A7F9_9ALPC/1078-1123	46
A0A1V0K0T6_9NIDO	1159					A0A2H4MWZ2_9NIDO/332-461	130		F4MIR6_9GAMC/594-790	197		F1DB14_9ALPC/1020-1078	59		A0A096XAE9_9ALPC/1078-1123	46
A0A1V0K0T4_9NIDO	1159					S4X284_BCHK5/404-535	132		A0A0U1WHB3_9ALPC/783-979	197		F4G2N1_METCR/132-190	59		A0A0H4LNR1_9ALPC/1078-1123	46
A0A4P8D772_9NIDO	1159					SPIKE_BC133/383-522	140		B1PHJ5_9ALPC/783-979	197		A0A2U9I6C2_9NIDO/859-917	59		A0A160DAD8_9ALPC/1078-1123	46
A0A4P8D776_9NIDO	1159					U5WI02_9NIDO/1-141	141		A0A0U1WHE4_9ALPC/785-981	197		A0A1D8MIN4_9ALPC/1014-1072	59		A0A0S2ZWY7_9GAMC/882-927	46
A0A4P8D797_9NIDO	1159					U5WL87_9NIDO/1-141	141		A0A1Z1W250_9NIDO/783-979	197		A0A0P0KMM1_CVH22/1209-1267	59		A0A0X7YI55_9ALPC/1078-1123	46
A0A0K2D282_9NIDO	1159					U5WIL6_9NIDO/1-141	141		A0A0U1UZD0_9ALPC/746-942	197		SPIKE_CVPR8/858-916	59		A0A4Y6GL65_9ALPC/1052-1097	46
A0A4P8D782_9NIDO	1159					U5WLJ2_9NIDO/1-142	142		A0A1L7B9B5_9BETC/6-202	197		A0A220YLM0_9ALPC/1003-1061	59		A0A4Y6A7L9_9ALPC/1066-1111	46
A0A4P8D759_9NIDO	1159					U5WHW8_9NIDO/1-142	142		A0A1L2KGD0_9ALPC/785-981	197		S5YNL4_9ALPC/1002-1060	59		Q0Q4F4_9ALPC/1055-1100	46
A0A1V0K0U1_9NIDO	1159					U5WHX2_9NIDO/1-142	142		A0A346IMW2_9NIDO/581-777	197		A0A384RNP7_CVH22/810-868	59		A0A0K2D7B8_9ALPC/1078-1123	46
A0A3G4RHU8_9NIDO	1159					E0ZN36_BCHK9/362-508	147		A0A2R4FBY0_9ALPC/779-975	197		U3PXJ8_CVH22/273-331	59		A0A0H4M4T4_9ALPC/1078-1123	46
A0A1V0K0S4_9NIDO	1159					A0A2I4R888_9NIDO/391-542	152		A0A4Y5QL97_9ALPC/770-966	197		Q1HVK7_CVH22/207-265	59		A0A1P8A7E4_9ALPC/1074-1119	46
A0A1V0K0T3_9NIDO	1159					U5WL81_9NIDO/1-159	159		A0A2K8GIS7_9GAMC/585-781	197		A0A1V0BZ86_CVH22/810-868	59		A0A160DA64_9ALPC/1078-1123	46
A0A1V0K0T2_9NIDO	1159					U5WLJ7_9NIDO/1-159	159		A0A2K8GJ70_9GAMC/587-783	197		Q1HVL3_CVH22/809-867	59		A0A0M4HL34_9ALPC/1078-1123	46
A0A2H5A4L6_9NIDO	1159					U5WHX9_9NIDO/1-159	159		B8YDG3_9GAMC/39-235	197		B6VDX8_THCOV/830-888	59		K4JZ69_9ALPC/1050-1096	47
A0A0E3Y622_9NIDO	1159					SPIKE_BCHK5/390-556	167		Q91I93_9GAMC/52-248	197		A0A3G8EWD5_9ALPC/1035-1093	59		H9BR17_9NIDO/923-969	47
A0A2H5CUP5_9NIDO	1159					S4WWS3_BCHK5/391-560	170		G3C7A7_9GAMC/590-786	197		H9MFV7_9ALPC/57-115	59		H9BR00_9NIDO/902-948	47
A0A1Z4F681_9NIDO	1159					S4WZQ4_BCHK5/390-559	170		G3C7F7_9GAMC/590-786	197		C6GHF7_9ALPC/867-925	59		A0A2R4QKY5_9ALPC/1116-1162	47
A0A1Y0DA17_9NIDO	1159					S4WYF2_BCHK5/389-558	170		Q9IH14_9GAMC/52-248	197		F1DB07_9ALPC/1014-1072	59		D9J1Z4_9ALPC/1128-1174	47
A0A2U9A1G8_9NIDO	1159					S4WZR0_BCHK5/390-560	171		B2L0T9_9GAMC/590-786	197		H9MGG0_9ALPC/57-116	60		A0A0N6YPD0_CVTKE/891-937	47
A0A346JFF5_9NIDO	1159					A0A2D1PX37_CVHSA/314-486	173		Q9IZA0_9GAMC/52-248	197		A0A3G8EWC1_9ALPC/1010-1069	60		A0A0P0KRB3_CVH22/1279-1325	47
A0A3G2YVT8_9NIDO	1159					Q0QDZ0_CVHSA/321-493	173		B8QAZ8_9GAMC/591-787	197		A0A0U1UZD0_9ALPC/980-1039	60		A0A0P0K6L9_CVH22/1269-1315	47
A0A1V0K0T0_9NIDO	1159					A0A0U1WHI6_CVHSA/319-491	173		Q9IH18_9GAMC/52-248	197		A0A482K0W7_9NIDO/1002-1061	60		A0A0U2GNG3_CVH22/868-914	47
A0A2R3ZDM3_9NIDO	1159					Q0Q484_CVHSA/321-493	173		Q9IH15_9GAMC/52-248	197		A0A482JZK4_9NIDO/993-1052	60		A0A0N7J128_CVH22/1061-1107	47
A0A3R5UH96_9NIDO	1159					A0A0K1Z074_CVHSA/321-493	173		Q9IH10_9GAMC/52-248	197		A0A4Y5QL66_9ALPC/991-1050	60		A0A1L2KGE4_CVH22/1063-1109	47
A0A2U9A1Q6_9NIDO	1159					A0A2D1PX73_CVHSA/321-493	173		Q9IH09_9GAMC/52-248	197		A0A1B0YV50_9ALPC/85-144	60		Q06Y16_CVHNL/1052-1098	47
H9BQY5_9NIDO	1159					D2DJW4_CVHSA/321-493	173		B2L0T8_9GAMC/591-787	197		A0A1L2KGD0_9ALPC/1015-1074	60		A0A2H4ZBM8_9NIDO/1052-1098	47
A0A1S6K7S2_9NIDO	1159					Q0QDX9_CVHSA/321-493	173		B2L0T3_9GAMC/591-787	197		H9MG62_9ALPC/66-125	60		A0A0K1D6F6_CVHNL/1053-1099	47
A0A288N4S5_9NIDO	1159					SPIKE_BCRP3/321-493	173		E5D078_9GAMC/591-787	197		H9MFW6_9ALPC/62-121	60		H9BQZ2_9NIDO/876-922	47
A0A0M5KK29_9NIDO	1159					D2DJY1_9BETC/321-493	173		E5D067_9GAMC/591-787	197		Q9WCD4_9BETC/66-125	60		A0A1L7B908_CVH22/870-916	47
A0A288M661_9NIDO	1159					R9QTA0_CVHSA/320-492	173		I2CSS8_9GAMC/590-786	197		Q9WCD3_9BETC/66-125	60		Q1HVK7_CVH22/267-313	47
A0A0E3U229_9NIDO	1159					A0A4Y6GL82_9BETC/321-493	173		A0A2P1BXQ8_9GAMC/590-786	197		Q9WCD5_9BETC/66-125	60		A0A3G3NGM9_9ALPC/1068-1114	47
A0A0U2XU58_9NIDO	1159					R9QTH3_CVHSA/321-493	173		B2L0U3_9GAMC/590-786	197		A0A1L2ILX9_9BETC/84-143	60		A0A3G3NGQ6_9ALPC/1061-1107	47
A0A222YTS3_9NIDO	1159					A0A166ZND9_9NIDO/321-493	173		B2L0U0_9GAMC/591-787	197		A0A1Z1W243_9NIDO/1013-1072	60		A0A4Y6GL38_9ALPC/1062-1108	47
A0A288MMD2_9NIDO	1159					A0A0U1WJY8_CVHSA/313-485	173		Q5MBP5_9GAMC/47-243	197		A0A126K9J8_9NIDO/1013-1072	60		H9MGD4_9ALPC/119-165	47
A0A288MV65_9NIDO	1159					A0A1W5YKT9_9NIDO/313-485	173		C1IXZ5_9GAMC/590-786	197		H9MGF8_9ALPC/65-124	60		Q06BD7_9BETC/1081-1127	47
A0A288MHT0_9NIDO	1159					A0A0U1UYX4_CVHSA/316-488	173		B7SXR2_9GAMC/587-783	197		S6B8Z8_9ALPC/1086-1145	60		H9AA44_9BETC/1081-1127	47
A0A222YVF2_9NIDO	1159					A0A2R3SUW9_CVHSA/325-497	173		Q0ZB62_9GAMC/585-781	197		I2E301_9ALPC/87-146	60		H9AA34_9BETC/1080-1126	47
A0A0K0PUM7_9NIDO	1159					A0A2R3SUW7_CVHSA/326-498	173		B7SXP8_9GAMC/585-781	197		Q5RZ64_9ALPC/1085-1144	60		A3EXJ0_BCHK9/984-1030	47
A0A2R4STW6_9NIDO	1159					Q0Q4F7_9NIDO/379-551	173		A0A1P8FCG3_9GAMC/587-783	197		I0B0R0_9ALPC/1086-1145	60		F1DAY3_9ALPC/1075-1121	47
A0A2U9A1I4_9NIDO	1159					A0A0U1WHM0_BCHK5/388-560	173		A0A516UWJ7_9GAMC/585-781	197		A4UII8_9ALPC/1089-1148	60		A3EXI2_BCHK9/981-1027	47
A0A2U9A1G7_9NIDO	1159					S4X278_BCHK5/388-560	173		A0A0A1G556_9GAMC/591-787	197		C6K2T6_9ALPC/1085-1144	60		H9BR25_9NIDO/900-946	47
A0A1V0K0S5_9NIDO	1159					A0A2D1PX86_CVHSA/321-494	174		A4ZCQ4_9GAMC/585-782	198		G1FEX6_9ALPC/1103-1162	60		A0A2Z5XXT6_9NIDO/896-942	47
A0A2Z4EVX9_9NIDO	1159					A0A4Y6GL43_9BETC/320-493	174		A4ZCS0_9GAMC/588-785	198		H9MGD1_9ALPC/59-118	60		F1DAX6_9ALPC/1064-1110	47
A4ZCL7_9GAMC	1160					Q3LZV3_BCHK3/321-494	174		G8FQ89_9GAMC/582-779	198		H9MGA8_9ALPC/66-125	60		A0A0U1UZ37_9ALPC/955-1001	47
G4RJ69_9GAMC	1160					A0A0U1WHJ8_CVHSA/321-494	174		A0A1L5YN82_9GAMC/586-783	198		H9MGH6_9ALPC/65-124	60		H9BR08_9NIDO/913-959	47
A4ZCJ6_9GAMC	1160					A0A096XNM6_CVHSA/321-494	174		F6M7B5_9GAMC/586-783	198		H9MG99_9ALPC/64-123	60		Q5EM29_9ALPC/253-299	47
A0A516UWH4_9GAMC	1160					A0A0U1WHI2_CVHSA/320-493	174		A0A346PYP3_9GAMC/587-784	198		A0A077EVB6_9ALPC/373-432	60		A0A126K9U6_9NIDO/1076-1122	47
A0A2Z4G619_9NIDO	1160					D5HJU5_BCHK3/321-494	174		A0A1B2CWI3_9GAMC/590-787	198		H9MFW2_9ALPC/61-120	60		F1DB07_9ALPC/1074-1120	47
A0A2Z4G5Z2_9NIDO	1160					A0A0P0INJ4_9BETC/324-511	188		A0A346M347_9GAMC/590-787	198		H9BR25_9NIDO/838-897	60		A0A2U9I6C2_9NIDO/920-966	47
A0A2Z4G604_9NIDO	1160					E0XIZ3_9NIDO/321-508	188		A0A516UWE2_9GAMC/585-782	198		A0A0P0KH07_CVH22/1218-1277	60		A0A1V0G2Y4_CVHOC/666-712	47
A0A2S1NBZ5_9NIDO	1160					D2E2F2_CVHSA/317-507	191		D0R6S1_9GAMC/584-781	198		A0A4Y5QL97_9ALPC/1002-1061	60		A0A1V0G2Y8_CVHOC/666-712	47
A0A089FVZ2_9NIDO	1160					F2YCT3_CVHSA/317-507	191		A0A3G6IQ98_9GAMC/586-783	198		F6KIE7_9ALPC/59-118	60		A0A0B4N5Y2_CVHOC/1076-1122	47
A0A1W6AKU9_9NIDO	1160					Q1T6X6_CVHSA/317-507	191		A0A1L2DXL9_9GAMC/585-782	198		A0A1W5YKS6_9NIDO/1027-1086	60		A0A096XNE4_9BETC/1073-1119	47
A0A141ZUY3_9NIDO	1160					Q6JH46_CVHSA/317-507	191		A0A1U9WYG4_9GAMC/587-784	198		A0A0U1WHD7_9ALPC/1023-1082	60		A0A288MV65_9NIDO/855-901	47
A0A141ZUU0_9NIDO	1160					Q6DSU4_CVHSA/317-507	191		A0A2H4I7H8_9GAMC/586-783	198		A0A1L3GVA2_9ALPC/1013-1072	60		A0A2R4KSS6_9BETC/1067-1113	47
A0A141ZUZ5_9NIDO	1160					D2E1Z1_CVHSA/317-507	191		A0A1L4A1N4_9GAMC/582-779	198		Q0Q4F4_9ALPC/993-1052	60		A0A1V0IG18_9BETC/1066-1112	47
A0A141ZV07_9NIDO	1160					Q6T7X9_CVHSA/317-507	191		A0A3G4BBS0_9GAMC/587-784	198		A0A4Y6GL38_9ALPC/1001-1060	60		SPIKE_CVP67/1067-1113	47
A0A4P8D784_9NIDO	1160					A4ZF30_CVHSA/317-507	191		A0A221J5P8_9GAMC/587-784	198		K4K211_9ALPC/986-1046	61		Q2QKN3_9BETC/1067-1113	47
H9BQX8_9NIDO	1160					A4ZF29_CVHSA/317-507	191		J7KCY2_9GAMC/587-784	198		K4JZD2_9ALPC/986-1046	61		A0A191URC3_9BETC/1081-1127	47
A0A2H5A4K1_9NIDO	1160					Q202H5_CVHSA/317-507	191		A0A0K1RFY0_9GAMC/587-784	198		B1PHK2_9ALPC/1015-1075	61		A0A2Z4EVK1_9NIDO/980-1026	47
A0A0E3Y594_9NIDO	1160					J9TDZ0_CVHSA/317-507	191		Q0ZB54_9GAMC/586-783	198		A0A3G3NGV5_9ALPC/1003-1063	61		F1DAZ1_9BETC/975-1021	47
A0A1C9C4I6_9NIDO	1160					Q1KVI3_CVHSA/317-507	191		A0A286LPM5_9GAMC/590-787	198		A0A3G3NGQ9_9ALPC/999-1059	61		E0ZN44_BCHK9/992-1038	47
A0A2Z5SPD8_9NIDO	1160					Q202H8_CVHSA/317-507	191		A0A1B2RX89_9GAMC/590-787	198		A0A3G3NGU7_9ALPC/999-1059	61		A3EXH4_BCHK9/987-1033	47
A0A1S6L971_9NIDO	1160					Q202F2_CVHSA/317-507	191		B7SXN2_9GAMC/586-783	198		A0A3G3NH56_9ALPC/1003-1063	61		A0A1B3Q5V4_9BETC/1001-1047	47
A0A060ADS8_9NIDO	1160					Q6TPE8_CVHSA/317-507	191		Q0ZB46_9GAMC/586-783	198		A0A3G3NH85_9ALPC/1003-1063	61		A0A4Y6GL90_9BETC/989-1035	47
A0A4D6C7P4_9NIDO	1160					A4ZF26_CVHSA/317-507	191		A0A286LPK9_9GAMC/590-787	198		D9J204_9ALPC/1057-1117	61		S4WIW6_9BETC/1081-1127	47
A0A140ESF8_9NIDO	1160					Q4JDN1_CVHSA/317-507	191		A0A1L2FT76_9GAMC/586-783	198		A0A2R4QKY5_9ALPC/1054-1114	61		Q2EEY5_9BETC/1081-1127	47
A0A075E3N9_9NIDO	1160					Q4JDN4_CVHSA/317-507	191		A0A286LPL7_9GAMC/590-787	198		A0A077ERX6_9ALPC/375-435	61		Q5ICX2_9BETC/1075-1121	47
A0A145PFU0_9NIDO	1160					Q4JDP2_CVHSA/317-507	191		A0A0D3R473_9GAMC/588-785	198		H9MGB6_9ALPC/65-125	61		Q7TG53_9BETC/523-569	47
A0A2L1DHA4_9NIDO	1160					Q5GDB6_CVHSA/317-507	191		K9N3N2_9GAMC/588-785	198		H9MGB0_9ALPC/65-125	61		Q9QD01_9BETC/1074-1120	47
A0A0D5Z8J4_9NIDO	1160					A4ZF28_CVHSA/317-507	191		A0A1X9Y2Y1_9GAMC/584-781	198		H9MFW5_9ALPC/62-122	61		Q9J3F1_9BETC/1034-1080	47
A0A218PFD9_9NIDO	1160					Q4JDM8_CVHSA/317-507	191		A0A1L4BIA4_9GAMC/584-781	198		H9MGE7_9ALPC/64-124	61		A0A096XNH1_9BETC/1078-1124	47
A0A191TBW7_9NIDO	1160					Q3ZTC7_CVHSA/317-507	191		A0A346T2V4_9GAMC/586-783	198		H9MG61_9ALPC/62-122	61		A0A2R4STT8_9BETC/1081-1127	47
A0A191TBW1_9NIDO	1160					A0A2D1PX29_CVHSA/318-508	191		J7KEX6_9GAMC/587-784	198		H9MG11_9ALPC/58-118	61		S4WML9_9BETC/1081-1127	47
A0A140ESG5_9NIDO	1160					A0A023PTS3_CVHSA/321-511	191		Q7T833_9GAMC/590-787	198		H9MG48_9ALPC/63-123	61		A0A411D588_9BETC/536-582	47
A0A075X774_9NIDO	1160					A0A023PUW9_CVHSA/321-511	191		A0A2U9I6C2_9NIDO/629-826	198		H9MGB9_9ALPC/57-117	61		I2FKH1_9BETC/1081-1127	47
A0A140ES74_9NIDO	1160					A0A2D1PXA9_CVHSA/317-507	191		A0A0U1WJW2_9ALPC/778-975	198		H9MFY0_9ALPC/64-124	61		A0A3T0IBK5_9BETC/1081-1127	47
W8Q9Y7_9NIDO	1160					U5WLK5_CVHSA/318-508	191		A0A0U1UZ37_9ALPC/663-860	198		C5IGI4_9ALPC/371-431	61		Q58NS0_9BETC/1081-1127	47
A0A4D6CAA4_9NIDO	1160					A0A2D1PXC0_CVHSA/318-508	191		A0A1L1XL91_9GAMC/591-788	198		H9MGE8_9ALPC/66-126	61		SPIKE_CVBM/1081-1127	47
A0A140ES81_9NIDO	1160					U5WHZ7_CVHSA/318-508	191		A0A126KBA2_9NIDO/781-978	198		A0A1L7B9E0_9BETC/138-198	61		A0A2H4MXF2_9NIDO/1060-1106	47
A0A140ESD0_9NIDO	1160					A0A3Q8AKM0_CVHSA/320-510	191		A0A126KB98_9NIDO/784-981	198		H9MG25_9ALPC/58-118	61		A0A2H4MZ26_9NIDO/1088-1134	47
A0A060ADD4_9NIDO	1160					Spike_330-521-RBD	192		A0A126K9A8_9NIDO/782-979	198		A0A140ES74_9NIDO/793-853	61		A0A1Y0EUZ8_CVHK1/1072-1118	47
A0A140ESC3_9NIDO	1160								A0A0U1UZ27_9ALPC/782-979	198		A0A1Z1W245_9NIDO/1012-1072	61		E0YJ44_CVHK1/1072-1118	47
A0A0D5Z9D1_9NIDO	1160								F1DB07_9ALPC/782-979	198		F8WRP4_9NIDO/79-139	61		Q19U39_CVHK1/1068-1114	47
A0A2Z5SR48_9NIDO	1160								A0A126K9J8_9NIDO/782-979	198		H9MG39_9ALPC/58-119	62		A0A2H4MX03_9NIDO/1065-1111	47
X2F2I4_9NIDO	1160								A0A2Z4EVU6_9NIDO/560-757	198		A0A2H4KI12_9ALPC/1099-1160	62		A0A3G3NH42_9BETC/855-901	47
A0A140ES60_9NIDO	1160								A0A2Z5XXU1_9NIDO/563-760	198		H9MGD3_9ALPC/57-118	62		A0A096XNI4_9BETC/1065-1111	47
A0A140ES95_9NIDO	1160								A0A2Z5XXW1_9NIDO/563-760	198		H9MGD7_9ALPC/57-118	62		A0A481S1X6_9BETC/1081-1127	47
A0A140ES53_9NIDO	1160								A0A1L5YN71_9GAMC/591-788	198		H9MG64_9ALPC/65-126	62		D4QFK1_9BETC/1091-1137	47
A0A140ES46_9NIDO	1160								A4ZCK4_9GAMC/591-788	198		H9MG26_9ALPC/57-118	62		C0KYX0_9BETC/1090-1136	47
A0A060A825_9NIDO	1160								A0A1W6AWI9_9GAMC/590-787	198		E3W5J0_9ALPC/1097-1158	62		U5LNM4_9BETC/1042-1088	47
A0A140ESF1_9NIDO	1160								Q991L9_9GAMC/51-248	198		H9MFZ2_9ALPC/64-125	62		U5NJG5_9BETC/1052-1098	47
A0A0D5Z9C5_9NIDO	1160								G3C768_9GAMC/588-785	198		E0AGU6_9ALPC/1102-1163	62		A0A1B4X972_9ALPC/1144-1190	47
A0A4D6C7T8_9NIDO	1160								Q991L5_9GAMC/51-248	198		H9MG78_9ALPC/64-125	62		I2E312_9ALPC/148-194	47
A0A140ES88_9NIDO	1160								Q82666_9GAMC/587-784	198		H9MG75_9ALPC/63-124	62		A0A0K2SF41_9ALPC/1130-1176	47
A0A2Z5SFY0_9NIDO	1160								Q9IZ80_9GAMC/51-248	198		H9MGE6_9ALPC/64-125	62		F6KIE7_9ALPC/120-166	47
A0A2Z5SIX0_9NIDO	1160								A0A4Y5QAK0_9GAMC/587-784	198		H9MG32_9ALPC/82-143	62		I2E301_9ALPC/148-194	47
A0A140ESA2_9NIDO	1160								A0A0M4FL84_9GAMC/586-783	198		A0A077ERD3_9ALPC/372-433	62		A0A220YLM0_9ALPC/1064-1110	47
X2GCV1_9NIDO	1160								A0A142IJR7_9GAMC/586-783	198		A0A077ERW3_9ALPC/371-432	62		S5YNL4_9ALPC/1063-1109	47
A0A4D6C7P1_9NIDO	1160								A0A0K0WRP9_9GAMC/586-783	198		H9MGB3_9ALPC/64-125	62		A0A0U1WJW2_9ALPC/1070-1116	47
A0A0X9L8Q3_9NIDO	1160								A0A0K0WRN9_9GAMC/586-783	198		A0A077EVA9_9ALPC/77-138	62		H9MG97_9ALPC/120-166	47
A0A125QWU8_9NIDO	1160								A0A386K134_9GAMC/586-783	198		H9MG27_9ALPC/57-118	62		H9MGC9_9ALPC/120-166	47
A0A0D5Z8S3_9NIDO	1160								A0A1L7H965_9GAMC/586-783	198		H9MFX5_9ALPC/63-124	62		F1DB14_9ALPC/1081-1127	47
A0A125QWU7_9NIDO	1160								B7SXP0_9GAMC/587-784	198		H9MFW8_9ALPC/54-115	62		A0A0U1WHD9_9ALPC/1078-1124	47
A0A0D5Z9D9_9NIDO	1160								A0A221J5Q6_9GAMC/590-787	198		H9MGH4_9ALPC/63-124	62		H9BR35_9NIDO/907-953	47
A0A140ERM4_9NIDO	1160								B7SXR4_9GAMC/587-784	198		H9MGH1_9ALPC/63-124	62		A0A288N4S5_9NIDO/855-901	47
A0A162JKN4_9NIDO	1160								A0A2H4I7J2_9GAMC/586-783	198		H9MGG7_9ALPC/63-124	62		Q9WR70_9BETC/936-982	47
A0A161CFJ6_9NIDO	1160								B2MWL9_9GAMC/584-781	198		A0A077EXM1_9ALPC/83-144	62		Q6RI11_9BETC/1044-1090	47
A0A140ESH2_9NIDO	1160								C7DZG5_9GAMC/586-783	198		H9MGB4_9ALPC/54-115	62		A0A1Z4F673_9NIDO/855-901	47
A0A1V0K0S8_9NIDO	1160								A0A1U9WSQ8_9GAMC/585-783	199		H9MG37_9ALPC/56-117	62		A0A4P8D782_9NIDO/855-901	47
A0A1V0K0T1_9NIDO	1160								A0A1Z1W245_9NIDO/781-979	199		H9MG17_9ALPC/57-118	62		A0A145YP90_9NIDO/855-901	47
A0A1P8VJV3_9NIDO	1160								A4ZCS8_9GAMC/589-787	199		H9MFV8_9ALPC/63-124	62		A0A060ADU9_9NIDO/677-723	47
A0A1P8VJU5_9NIDO	1160								Q98WQ0_9GAMC/50-248	199		A0A1D9CJT6_9NIDO/792-853	62		A6N252_9NIDO/731-777	47
A0A2Z4G617_9NIDO	1160								G3C781_9GAMC/585-783	199		A0A222YTS3_9NIDO/792-853	62		A0A172PY63_9NIDO/855-901	47
A0A1L1XH30_9GAMC	1161								E5D089_9GAMC/579-777	199		A0A2Z4G604_9NIDO/793-854	62		A0A1Y0ATH3_9NIDO/855-901	47
A0A1L4A1N4_9GAMC	1161								E5D0A0_9GAMC/579-777	199		A0A1S6L971_9NIDO/793-854	62		H9BQY5_9NIDO/855-901	47
G8FQ99_9GAMC	1161								Q66196_9GAMC/50-248	199		A0A0D5Z9D9_9NIDO/793-854	62		A0A2L1DH99_9NIDO/855-901	47
G8FQ98_9GAMC	1161								A0A515L594_9GAMC/579-777	199		A0A4P8D782_9NIDO/792-853	62		A0A514C920_9NIDO/855-901	47
K9LVQ0_9GAMC	1162								G3FER7_9GAMC/585-783	199		A0A4Y6ER43_9NIDO/792-853	62		B6VDX8_THCOV/890-936	47
K9LW58_9GAMC	1162								K9LVD9_9GAMC/588-786	199		A0A166XB95_9NIDO/792-853	62		A0A4P8D777_9NIDO/855-901	47
A0A1V0G3A1_9GAMC	1162								A0A1U9WYG8_9GAMC/588-786	199		A0A2S1NBZ5_9NIDO/793-854	62		A0A1P8VJU5_9NIDO/856-902	47
A0A1P8SMK2_9GAMC	1162								G8FQ97_9GAMC/582-780	199		B6VDY7_9NIDO/789-850	62		B6VDY7_9NIDO/852-898	47
A0A0C5GMK0_9GAMC	1162								A0A1U9WYG9_9GAMC/588-786	199		A0A346IMW2_9NIDO/809-870	62		A0A4P8D758_9NIDO/855-901	47
A0A0C5GWF0_9GAMC	1162								A0A1U9WYE8_9GAMC/588-786	199		H9MGH5_9ALPC/62-124	63		A0A140ESC3_9NIDO/856-902	47
A0A1P8NTR1_9GAMC	1162								K9LUZ9_9GAMC/585-783	199		H9MGC8_9ALPC/53-115	63		A0A1V0K0T4_9NIDO/855-901	47
A0A1U9WSI4_9GAMC	1162								K9LV35_9GAMC/582-780	199		H9MG29_9ALPC/81-143	63		SPIKE_BCHK4/1060-1106	47
A0A3G6IPR3_9GAMC	1162								Q66197_9GAMC/50-248	199		H9MG40_9ALPC/56-118	63		A3EXA3_BCHK4/1060-1106	47
G8FQ93_9GAMC	1162								SPIKE_IBVD2/583-781	199		H9MG89_9ALPC/62-124	63		A0A2I6PIW5_9BETC/1052-1098	47
G8FQ95_9GAMC	1162								A0A2Z5D876_9GAMC/583-781	199		H9MGF7_9ALPC/62-124	63		A0A2I4R888_9NIDO/1053-1099	47
G8FQ97_9GAMC	1162								SPIKE_IBV6/583-781	199		A0A1V0CI86_9BETC/138-200	63		SPIKE_BCHK5/1058-1104	47
A0A023PLZ1_9GAMC	1162								J7I078_9GAMC/589-787	199		H9MGD8_9ALPC/55-118	64		A0A222UC54_9ALPC/1145-1191	47
A0A023PMV0_9GAMC	1162								A4ZCU8_9GAMC/589-787	199		A0A2Z4EKJ3_9ALPC/108-171	64		A0A172AZS6_9ALPC/1129-1175	47
K9LV35_9GAMC	1162								A4ZCJ6_9GAMC/589-787	199		I2E2Z5_9ALPC/82-145	64		D3XGI6_9ALPC/1148-1194	47
G8FQ89_9GAMC	1162								U5JBZ2_9GAMC/587-785	199		B6VDW9_9NIDO/795-858	64		B6VDW0_9NIDO/861-907	47
G8FQ92_9GAMC	1162								A0A385LV05_9GAMC/588-786	199		H9BQZ2_9NIDO/811-874	64		A0A140ESD7_9NIDO/856-902	47
K9LVN4_9GAMC	1162								K9LVF8_9GAMC/585-783	199		A0A2H5A4K1_9NIDO/791-854	64		A0A2Z4G5Z2_9NIDO/856-902	47
F4MIP6_9GAMC	1162								Q98Y27_9GAMC/582-780	199		A0A1L7B9D4_9BETC/135-199	65		A0A2U8Z886_9ALPC/1161-1208	48
A0A1W6AWJ3_9GAMC	1162								Q991M0_9GAMC/50-248	199		A0A288M661_9NIDO/788-853	66		A0A077EVB6_9ALPC/433-480	48
A0A1V0QHB0_9GAMC	1162								F4MIS6_9GAMC/578-776	199		A0A4Y6A7L9_9ALPC/998-1063	66		C6GHD6_9ALPC/1160-1207	48
A0A4Y5SY76_9GAMC	1162								G3C794_9GAMC/575-773	199		A0A172AZS6_9ALPC/1061-1127	67		A0A482K0W7_9NIDO/1062-1109	48
C3VPK3_9GAMC	1162								G0ZGK1_9GAMC/582-780	199		A0A222UC54_9ALPC/1077-1143	67		A0A1B0YV50_9ALPC/145-192	48
U3N710_9GAMC	1162								G8FQ90_9GAMC/582-780	199		F1DAX6_9ALPC/996-1062	67		A0A2D1BLB7_9ALPC/840-887	48
G3C7B9_9GAMC	1162								G8FQ91_9GAMC/582-780	199		A0A482JX42_9NIDO/986-1052	67		B2BW33_9GAMC/1148-1195	48
A0A023PNA4_9GAMC	1162								G8FQ92_9GAMC/582-780	199		A0A2H4MXF6_9NIDO/774-842	69		Q09PH3_9ALPC/1161-1208	48
A0A346M357_9GAMC	1162								K9LXH3_9GAMC/585-783	199		G8FQA8_9GAMC/784-858	75		H9MGG3_9ALPC/124-171	48
G8FQ94_9GAMC	1162								K9LVE7_9GAMC/585-783	199		A0A220I8X9_9ALPC/778-852	75		H9MG15_9ALPC/121-168	48
G8FQ91_9GAMC	1162								A0A023PMY1_9GAMC/582-780	199		A0A240FW18_9ALPC/778-852	75		H9MG93_9ALPC/125-172	48
A0A023PNA6_9GAMC	1162								A5Z0T4_9GAMC/45-243	199		A0A240FW40_9ALPC/778-852	75		H9MGH4_9ALPC/125-172	48
A0A023PNM3_9GAMC	1162								A0A023PN03_9GAMC/582-780	199		A0A240FW31_9ALPC/779-853	75		H9MFW9_9ALPC/123-170	48
G4RJ62_9GAMC	1162								A0A023PLZ1_9GAMC/582-780	199		A0A240FW59_9ALPC/778-852	75		H9MGH6_9ALPC/125-172	48
G4XMR7_9GAMC	1162								A0A4Y5SXZ2_9GAMC/582-780	199		B8YDG2_9GAMC/238-313	76		H9MG27_9ALPC/119-166	48
A0A023PP70_9GAMC	1162								A0A023PND9_9GAMC/582-780	199		G8FQA5_9GAMC/785-860	76		H9MGF3_9ALPC/125-172	48
A0A023PNN6_9GAMC	1162								E5D0C2_9GAMC/582-780	199		A0A2H4MXZ6_9NIDO/861-936	76		H9MG73_9ALPC/125-172	48
A0A4V6MB96_9GAMC	1162								G8FQ93_9GAMC/582-780	199		G3C768_9GAMC/787-862	76		H9MGB2_9ALPC/116-163	48
A0A023PN03_9GAMC	1162								A0A023PNY4_9GAMC/582-780	199		A0A2H4MWY1_9NIDO/774-849	76		H9MGB9_9ALPC/118-165	48
A0A023PMY1_9GAMC	1162								A0A023PLW4_9GAMC/582-780	199		A0A2H4MX15_9NIDO/774-849	76		H9MG40_9ALPC/119-166	48
A0A023PMR7_9GAMC	1162								A0A1V0QHA3_9GAMC/438-636	199		A0A481S1E3_9ALPC/161-236	76		A0A077ERW3_9ALPC/433-480	48
Q5EMM1_9GAMC	1162								A0A023PP15_9GAMC/582-780	199		A0A1X9JJW0_9ALPC/764-839	76		A0A2H5BX41_9ALPC/1163-1210	48
A0A023PNS5_9GAMC	1162								SPIKE_IBVK/582-780	199		S4WML9_9BETC/1002-1078	77		H9MGB8_9ALPC/119-166	48
SPIKE_IBVK	1162								A0A1V0QHB0_9GAMC/582-780	199		Q991L5_9GAMC/250-326	77		H9MGH8_9ALPC/125-172	48
A0A218MNH9_9GAMC	1162								A0A023PNA4_9GAMC/582-780	199		U3N710_9GAMC/782-858	77		H9MG11_9ALPC/119-166	48
G8FQ90_9GAMC	1162								Q5EMM1_9GAMC/582-780	199		Q80Q50_9GAMC/784-860	77		H9MG08_9ALPC/119-166	48
G0ZGK1_9GAMC	1162								A0A1X9Y2W0_9GAMC/582-780	199		A0A286LPL7_9GAMC/789-865	77		H9MG37_9ALPC/118-165	48
Q5XLA4_9GAMC	1162								A0A4D6NY48_9GAMC/582-780	199		A0A1L2DXL9_9GAMC/784-860	77		H9MG98_9ALPC/125-172	48
A0A1X9Y2W0_9GAMC	1162								A0A0D4CG69_9GAMC/586-784	199		D0R1F0_9GAMC/172-248	77		H9MG91_9ALPC/119-166	48
A0A023PNV3_9GAMC	1162								A0A516UWD2_9GAMC/588-786	199		A0A0D4CG37_9GAMC/784-860	77		H9MG26_9ALPC/119-166	48
A0A0M3R808_9GAMC	1162								A0A516UWD6_9GAMC/589-787	199		A0A516UWD6_9GAMC/789-865	77		H9MGF5_9ALPC/123-170	48
A0A023PN26_9GAMC	1162								A0A023PN76_9GAMC/582-780	199		A0A516UWD2_9GAMC/788-864	77		Q66951_9ALPC/1158-1205	48
A0A023PLW4_9GAMC	1162								A0A4Y5SXY5_9GAMC/582-780	199		A0A516UWE2_9GAMC/784-860	77		H9MGH2_9ALPC/125-172	48
A0A023PLR7_9GAMC	1162								G4RJ63_9GAMC/582-780	199		A0A346PYP3_9GAMC/786-862	77		H9MFV8_9ALPC/125-172	48
A0A023PNG1_9GAMC	1162								G4RJ60_9GAMC/582-780	199		G8FQ97_9GAMC/782-858	77		H9MG52_9ALPC/127-174	48
A0A023PP15_9GAMC	1162								G4RJ69_9GAMC/589-787	199		G1FFR7_9GAMC/784-860	77		H9MGF8_9ALPC/125-172	48
A0A023PP42_9GAMC	1162								G4RJ68_9GAMC/582-780	199		Q82666_9GAMC/786-862	77		H9MGD5_9ALPC/119-166	48
A0A023PMN7_9GAMC	1162								G4RJ67_9GAMC/582-780	199		A4ZCK9_9GAMC/786-862	77		H9MG50_9ALPC/119-166	48
A0A023PMI1_9GAMC	1162								G4XMQ7_9GAMC/582-780	199		Q6R4P5_9GAMC/789-865	77		H9MFW2_9ALPC/121-168	48
A0A023PNY4_9GAMC	1162								A0A0K1RMX2_9GAMC/582-780	199		A4ZCS8_9GAMC/789-865	77		H9MGA5_9ALPC/126-173	48
G4RJ60_9GAMC	1162								A0A4Y5SXR7_9GAMC/582-780	199		A4ZCJ6_9GAMC/789-865	77		Q3Y4F1_9ALPC/1161-1208	48
B7SXS2_9GAMC	1162								G8FQ96_9GAMC/582-780	199		A5Z0W6_9GAMC/245-321	77		H9MG25_9ALPC/120-167	48
A0A023PND9_9GAMC	1162								A0A1L7H956_9GAMC/585-783	199		A4ZCI8_9GAMC/789-865	77		H9MG76_9ALPC/125-172	48
C1KAB1_9GAMC	1162								B1P755_9GAMC/50-248	199		SPIKE_IBV6/783-859	77		H9MGE6_9ALPC/126-173	48
A0A023PM26_9GAMC	1162								J7I087_9GAMC/583-781	199		A0A1P8SSM2_9GAMC/785-861	77		H9MFV6_9ALPC/127-174	48
A0A023PNR0_9GAMC	1162								K9LW58_9GAMC/582-780	199		A0A1B0Z545_9GAMC/784-860	77		H9MGE7_9ALPC/125-172	48
A0A023PNI5_9GAMC	1162								K9LVQ0_9GAMC/582-780	199		A0A1P8VFH0_9GAMC/785-861	77		H9MFW5_9ALPC/123-170	48
C7S859_9GAMC	1162								B1P754_9GAMC/50-248	199		G8FQ96_9GAMC/782-858	77		H9MGF2_9ALPC/130-177	48
Q98Y27_9GAMC	1162								A0A1X9Y2S5_9GAMC/583-781	199		G8FQ91_9GAMC/782-858	77		H9MGF4_9ALPC/127-174	48
A0A023PML1_9GAMC	1162								K9LVC6_9GAMC/585-783	199		G8FQ95_9GAMC/782-858	77		H9MGD1_9ALPC/119-166	48
C7S7Y0_9GAMC	1162								B1P750_9GAMC/50-248	199		G8FQ90_9GAMC/782-858	77		I7H7U2_9ALPC/1161-1208	48
Q4ZJS3_9GAMC	1162								B1P749_9GAMC/50-248	199		A4ZCP6_9GAMC/787-863	77		H9MGA2_9ALPC/119-166	48
Q4ZJS2_9GAMC	1162								D7SCA7_9GAMC/587-785	199		A4ZCN3_9GAMC/787-863	77		A0A077EVE4_9ALPC/434-481	48
Q4ZJU2_9GAMC	1162								B1P753_9GAMC/50-248	199		A4ZCL7_9GAMC/789-865	77		A0A077EVC1_9ALPC/432-479	48
Q4ZJU4_9GAMC	1162								B1P751_9GAMC/50-248	199		A4ZCV2_9GAMC/787-863	77		E0AGU6_9ALPC/1164-1211	48
Q4ZJU5_9GAMC	1162								B1P748_9GAMC/50-248	199		A0A023PMI1_9GAMC/782-858	77		H9MGD2_9ALPC/128-175	48
Q91QT1_IBVBU	1162								V5U9K7_9GAMC/587-785	199		Q91I93_9GAMC/250-326	77		A0A0U1WHD7_9ALPC/1083-1130	48
Q0PIM4_9GAMC	1162								Q3Y4G1_9GAMC/587-785	199		A0A4Y5SZ29_9GAMC/782-858	77		A0A1W5YKT3_9NIDO/1091-1138	48
A0A4Y5SZ29_9GAMC	1162								A0A2P1BXS6_9GAMC/587-785	199		SPIKE_IBVK/782-858	77		SPIKE_CVMJC/1088-1135	48
Q4ZJU6_9GAMC	1162								C1KAB9_9GAMC/587-785	199		F4MIY6_9GAMC/782-858	77		F1BYL9_9BETC/1009-1057	49
Q4ZJU3_9GAMC	1162								F5BDC0_9GAMC/587-785	199		A5Z0T4_9GAMC/245-321	77		A0A088DJY6_9BETC/1029-1078	50
F4MIY6_9GAMC	1162								A0A410R7X8_9GAMC/585-783	199		Q98Y28_9GAMC/180-256	77		Q6R7Y6_CVHSA/968-1017	50
Q5MNZ2_IBVB	1162								K9LV10_9GAMC/583-781	199		A0A385LV05_9GAMC/788-864	77		A0A0P0INJ4_9BETC/975-1024	50
SPIKE_IBVB	1162								A0A2Z5CXJ1_9GAMC/589-787	199		Q9WCG1_9GAMC/250-326	77		Spike_986-1035_CH	50
E5D0C2_9GAMC	1162								B1P752_9GAMC/50-248	199		Q0ZB46_9GAMC/785-861	77		D2DJW4_CVHSA/954-1003	50
G4XMQ7_9GAMC	1162								A0A2K8GJ28_9GAMC/585-783	199		A0A2Z5CXJ1_9GAMC/789-865	77		A0A0U1WHK9_9ALPC/954-1003	50
A0A023PN76_9GAMC	1162								A0A1B0Z545_9GAMC/584-782	199		Q66197_9GAMC/250-326	77
E5D0B1_9GAMC	1162								A0A516UWA4_9GAMC/582-780	199		A0A3G4BBS0_9GAMC/786-862	77
A0A3S9IHQ0_9GAMC	1162								M4I820_9GAMC/585-783	199		Q9IZ80_9GAMC/250-326	77
G8FQ96_9GAMC	1162								A4ZCK9_9GAMC/586-784	199		Q4ZJU3_9GAMC/782-858	77
G8FQA7_9GAMC	1162								A0A1P8SMW7_9GAMC/585-783	199		Q4ZJU4_9GAMC/782-858	77
G8FQA8_9GAMC	1162								A0A1X9Y2R5_9GAMC/585-783	199		A0A1P8Z854_9GAMC/785-861	77
SPIKE_IBVM	1162								A0A218MNH9_9GAMC/582-780	199		A0A1P8FC95_9GAMC/786-862	77
G4RJ67_9GAMC	1162								G8FQ95_9GAMC/582-780	199		A0A1P8VEV9_9GAMC/785-861	77
Q66VA7_9GAMC	1162								A4ZCL7_9GAMC/589-787	199		A0A1L7H956_9GAMC/785-861	77
A0A2Z5D876_9GAMC	1163								A4ZCR2_9GAMC/589-787	199		A0A1P8SMU0_9GAMC/785-861	77
SPIKE_IBV6	1163								A4ZCI8_9GAMC/589-787	199		Q0ZB62_9GAMC/783-859	77
A0A516UWE2_9GAMC	1163								A0A1V0G3A1_9GAMC/582-780	199		K9LVF8_9GAMC/785-861	77
A0A1P8SMZ6_9GAMC	1163								Q778S6_IBVBC/582-780	199		A0A1P8VFF6_9GAMC/785-861	77
K9LX95_9GAMC	1163								Q0PIM4_9GAMC/582-780	199		A0A0D4CFK4_9GAMC/784-860	77
A0A1X9Y2Y1_9GAMC	1163								Q4ZJS3_9GAMC/582-780	199		A0A0A1G556_9GAMC/789-865	77
A0A516UWH2_9GAMC	1163								Q4ZJS2_9GAMC/582-780	199		A0A1X9Y2R5_9GAMC/785-861	77
A0A516UWJ7_9GAMC	1163								Q4ZJU2_9GAMC/582-780	199		A0A172Q3W0_9GAMC/252-328	77
A0A1L4BIA4_9GAMC	1163								Q4ZJU4_9GAMC/582-780	199		B1P748_9GAMC/250-326	77
K9LVL9_9GAMC	1163								Q91QT1_IBVBU/582-780	199		A0A386H915_9GAMC/785-861	77
K9LV10_9GAMC	1163								F4MIX6_9GAMC/582-780	199		A0A1P8FCG3_9GAMC/785-861	77
B2MWL9_9GAMC	1163								Q4ZJU5_9GAMC/582-780	199		A0A1P8SSW2_9GAMC/785-861	77
Q0ZB62_9GAMC	1163								F4MIY6_9GAMC/582-780	199		A0A1P8VF26_9GAMC/785-861	77
F1KCQ0_9GAMC	1163								Q5I7L7_9GAMC/45-243	199		A0A2P1BXS6_9GAMC/787-863	77
A0A2P1BXW5_9GAMC	1163								A5Z0W6_9GAMC/45-243	199		A5Z1B7_9GAMC/245-321	77
A0A2K8GIS7_9GAMC	1163								A0A2H4I7M7_9GAMC/579-777	199		A0A1P8SMR3_9GAMC/785-861	77
A0A410G7V1_9GAMC	1163								G3C7D2_9GAMC/588-786	199		A0A120MFZ5_9GAMC/785-861	77
A0A2K8GJ56_9GAMC	1163								Q991M1_9GAMC/50-248	199		B1P754_9GAMC/250-326	77
A0A2K8GIY9_9GAMC	1163								G3C7E4_9GAMC/588-786	199		A5Z122_9GAMC/245-321	77
A0A1X9Y2S5_9GAMC	1163								A0A0D3MDM8_9GAMC/587-785	199		A0A1P8SSL7_9GAMC/785-861	77
B7SXP8_9GAMC	1163								A4ZCN3_9GAMC/587-785	199		U5JBZ2_9GAMC/787-863	77
B6VDW9_9NIDO	1163								A4ZCM5_9GAMC/587-785	199		Q2XV37_9GAMC/180-256	77
J7I087_9GAMC	1163								G4RJ65_9GAMC/582-780	199		Q991M1_9GAMC/250-326	77
G8FQA5_9GAMC	1164								Q64930_9GAMC/588-786	199		Q2XV38_9GAMC/180-256	77
K9LXA8_9GAMC	1164								Q6DTV2_9GAMC/585-783	199		Q2XV39_9GAMC/180-256	77
X2JF36_9GAMC	1164								A0A023PNI5_9GAMC/582-780	199		A0A1P8VF10_9GAMC/785-861	77
A0A0D4CFG7_9GAMC	1164								A0A1P8VFF6_9GAMC/585-783	199		A0A1X9Y2S5_9GAMC/783-859	77
A0A0D4CFC4_9GAMC	1164								A0A1P8SMR3_9GAMC/585-783	199		K9LWB9_9GAMC/785-861	77
A0A0D4CG28_9GAMC	1164								A0A023VV60_9GAMC/585-783	199		A0A1P8SSM4_9GAMC/785-861	77
A0A0D4CFK4_9GAMC	1164								W6CHM1_9GAMC/585-783	199		A0A1P8SSS0_9GAMC/785-861	77
A0A385H6J2_9GAMC	1164								A0A3G6IQG1_9GAMC/585-783	199		A0A1V0G3A1_9GAMC/782-858	77
U5QEK6_9GAMC	1164								A0A1P8SSX0_9GAMC/584-782	199		G4RJ67_9GAMC/782-858	77
A0A0D4CF82_9GAMC	1164								A0A1V0G396_9GAMC/585-783	199		B1P751_9GAMC/250-326	77
A0A0D4CG81_9GAMC	1164								A0A4Y5SZF4_9GAMC/585-783	199		Q9E128_9GAMC/245-321	77
A0A0D4CFZ8_9GAMC	1164								A0A4Y5SZB6_9GAMC/585-783	199		Q9WCG2_9GAMC/250-326	77
A0A0D4CG37_9GAMC	1164								Q9E128_9GAMC/45-243	199		A0A0K1RMX2_9GAMC/782-858	77
A0A0D4CFQ7_9GAMC	1164								A0A1P8Z854_9GAMC/585-783	199		C6K2F8_9GAMC/782-858	77
A0A0D4CGB1_9GAMC	1164								A0A1P8SMK2_9GAMC/582-780	199		C7S859_9GAMC/782-858	77
A0A0D4CFG1_9GAMC	1164								F5BDA5_9GAMC/589-787	199		A0A386K134_9GAMC/785-861	77
G1FFR7_9GAMC	1164								A0A1P8SSJ2_9GAMC/585-783	199		A0A142IJR7_9GAMC/785-861	77
J7K9N5_9GAMC	1164								A0A1P8VF39_9GAMC/585-783	199		Q7T833_9GAMC/789-865	77
A0A0C5GXD7_9GAMC	1164								A0A1P8SSY5_9GAMC/585-783	199		A0A1P8FCE3_9GAMC/785-861	77
A0A0C5GTF3_9GAMC	1164								A0A1V0G397_9GAMC/585-783	199		G4RJ69_9GAMC/789-865	77
A0A0D4CFU0_9GAMC	1164								A0A1P8NTN7_9GAMC/588-786	199		G8FQ94_9GAMC/782-858	77
Q80Q50_9GAMC	1164								A0A1P8Z830_9GAMC/585-783	199		G8FQ92_9GAMC/782-858	77
A0A1P8SSX0_9GAMC	1164								A0A1P8SMK5_9GAMC/585-783	199		A0A1P8ST05_9GAMC/785-861	77
K9LXD6_9GAMC	1164								A0A1P8SSU8_9GAMC/585-783	199		C1IXZ5_9GAMC/788-864	77
A0A1B0Z545_9GAMC	1164								A0A1P8SMP6_9GAMC/585-783	199		G8FQ89_9GAMC/782-858	77
A0A1P8NTM4_9GAMC	1164								A0A1P8Z8B0_9GAMC/585-783	199		A0A1P8SMW7_9GAMC/785-861	77
Q80QV9_9GAMC	1164								K9LWD2_9GAMC/585-783	199		K9LXD6_9GAMC/784-860	77
A0A1U9WSJ8_9GAMC	1164								A0A1P8VEY1_9GAMC/585-783	199		K9LV24_9GAMC/785-861	77
A0A1U9WSK6_9GAMC	1164								J7K9N5_9GAMC/584-782	199		A0A1P8SSJ7_9GAMC/785-861	77
K9LWA1_9GAMC	1164								K9LXF3_9GAMC/585-783	199		C1KAB9_9GAMC/787-863	77
A4ZCQ4_9GAMC	1164								A0A1P8VFH0_9GAMC/585-783	199		F5BDC0_9GAMC/787-863	77
Q0ZB46_9GAMC	1165								A0A1P8VFH1_9GAMC/585-783	199		A0A1W6AWI9_9GAMC/789-865	77
A0A1P8VF58_9GAMC	1165								K9LV24_9GAMC/585-783	199		A0A221J5Q6_9GAMC/789-865	77
A0A1P8FCI3_9GAMC	1165								A0A1P8SST9_9GAMC/585-783	199		A0A516UWH2_9GAMC/783-859	77
A0A1L7H956_9GAMC	1165								A0A1P8SSM2_9GAMC/585-783	199		G8FQA6_9GAMC/785-861	77
A0A1P8SSI7_9GAMC	1165								K9LWB9_9GAMC/585-783	199		B7SXR4_9GAMC/786-862	77
A0A1P8FCG3_9GAMC	1165								A0A1P8SMZ6_9GAMC/583-781	199		D0R1F3_9GAMC/173-249	77
A0A1P8Z8B6_9GAMC	1165								A0A1U9WSR0_9GAMC/585-783	199		A5Z193_9GAMC/245-321	77
A0A1P8Z830_9GAMC	1165								A0A1P8VFC3_9GAMC/585-783	199		A0A1X9Y2Y1_9GAMC/783-859	77
K9LV24_9GAMC	1165								A0A1P8FCI0_9GAMC/585-783	199		A0A2K8GIS7_9GAMC/783-859	77
K9LVK5_9GAMC	1165								A0A1P8VFC4_9GAMC/585-783	199		B7SXN2_9GAMC/785-861	77
A0A1P8SSJ7_9GAMC	1165								A0A1V0G359_9GAMC/585-783	199		C1KEX0_9GAMC/248-324	77
A0A1P8SMK5_9GAMC	1165								A0A023VVU6_9GAMC/585-783	199		A5Z153_9GAMC/245-321	77
A0A2N9QPI5_9GAMC	1165								A0A1U9WSM0_9GAMC/585-783	199		J7KCY2_9GAMC/786-862	77
A0A173GZB3_9GAMC	1165								A0A1P8VEV9_9GAMC/585-783	199		A5Z1A1_9GAMC/245-321	77
A0A140DP43_9GAMC	1165								A0A1P8SMN9_9GAMC/585-783	199		A5Z1C5_9GAMC/245-321	77
A0A120MFZ5_9GAMC	1165								A0A1U9WSN9_9GAMC/585-783	199		M9ZLM1_9GAMC/250-326	77
A0A1V0G397_9GAMC	1165								A0A385H6J2_9GAMC/584-782	199		A5Z146_9GAMC/245-321	77
A0A023VVU6_9GAMC	1165								A0A1L1XGQ6_9GAMC/585-783	199		A0A1B2RX89_9GAMC/789-865	77
A0A2K8GJ28_9GAMC	1165								A0A023VWC7_9GAMC/586-784	199		C1KEY5_9GAMC/248-324	77
A0A385ZYA8_9GAMC	1165								A0A1P8FCI4_9GAMC/585-783	199		G8FQA2_9GAMC/785-861	77
A0A1P8VF84_9GAMC	1165								A0A2H4I7L6_9GAMC/585-783	199		A0A4Y5QAK0_9GAMC/786-862	77
A0A023VWN9_9GAMC	1165								A0A0K0WRZ3_9GAMC/585-783	199		I1YZH7_9GAMC/785-861	77
A0A1L7H983_9GAMC	1165								A0A1P8SML4_9GAMC/585-783	199		B8YDG3_9GAMC/237-313	77
A0A1P8FCI0_9GAMC	1165								A0A023VWD2_9GAMC/585-783	199		A0A1B2CWI3_9GAMC/789-865	77
G3FER7_9GAMC	1165								A0A1P8Z884_9GAMC/585-783	199		A0A1P8SFM0_9GAMC/785-861	77
A0A4Y5SZF4_9GAMC	1165								A0A140HEW5_9GAMC/585-783	199		F4MIV6_9GAMC/779-855	77
A0A4Y5SZB6_9GAMC	1165								A0A516UWH4_9GAMC/580-778	199		Q64930_9GAMC/788-864	77
A0A1P8FCD9_9GAMC	1165								A0A1X9Y2N2_9GAMC/585-783	199		A0A2H4I7M7_9GAMC/779-855	77
A0A1P8VFF6_9GAMC	1165								A0A516UWH7_9GAMC/585-783	199		A0A286LPK9_9GAMC/789-865	77
A0A1P8SMW6_9GAMC	1165								I1YZH7_9GAMC/585-783	199		G3C794_9GAMC/775-851	77
A0A1U9WSQ8_9GAMC	1165								A0A1P8SFM0_9GAMC/585-783	199		Q9IH17_9GAMC/250-326	77
A0A023VWP4_9GAMC	1165								A0A0E3XJ26_9GAMC/565-763	199		E5D0C2_9GAMC/782-858	77
A0A1P8Z867_9GAMC	1165								A0A1P8FCI3_9GAMC/585-783	199		Q991M0_9GAMC/250-326	77
A0A1P8SSS0_9GAMC	1165								A0A1V0G362_9GAMC/585-783	199		A4ZCQ4_9GAMC/784-860	77
A0A1P8SSS1_9GAMC	1165								A5Z1C5_9GAMC/45-243	199		A4ZCS0_9GAMC/787-863	77
A0A023VUV0_9GAMC	1165								A0A1P8SSI7_9GAMC/585-783	199		Q991L9_9GAMC/250-326	77
A0A023VV60_9GAMC	1165								A0A1P8VF58_9GAMC/585-783	199		A0A3G6IPR3_9GAMC/786-862	77
A0A1V0G3D3_9GAMC	1165								Q80Q50_9GAMC/584-782	199		A0A1L1XH30_9GAMC/786-862	77
U5U6G2_9GAMC	1165								A0A1P8VF50_9GAMC/585-783	199		A0A4D6FWE9_9GAMC/801-877	77
A0A1P8FCI4_9GAMC	1165								A0A1P8VF00_9GAMC/585-783	199		F4MIR6_9GAMC/792-868	77
A0A1P8SSL7_9GAMC	1165								A0A1U9WSG8_9GAMC/585-783	199		A0A1L5YN82_9GAMC/785-861	77
V5U9U7_9GAMC	1165								A0A2S0NLI3_9GAMC/585-783	199		K4FVV5_9GAMC/789-865	77
A0A1V0G3A8_9GAMC	1165								A5Z177_9GAMC/45-243	199		Q98WQ0_9GAMC/250-326	77
A0A1P8SST9_9GAMC	1165								Q80QV9_9GAMC/584-782	199		A0A515L594_9GAMC/779-855	77
A0A1P8FCE3_9GAMC	1165								C1KEY4_9GAMC/48-246	199		Q66196_9GAMC/250-326	77
A0A1P8VF36_9GAMC	1165								A0A1U9WSJ8_9GAMC/584-782	199		A4ZCU8_9GAMC/789-865	77
A0A1P8VF01_9GAMC	1165								D4NX05_9GAMC/585-783	199		A4ZCK4_9GAMC/790-866	77
A0A1P8SSM2_9GAMC	1165								A0A1P8VF01_9GAMC/585-783	199		A4ZCP1_9GAMC/794-870	77
A0A1P8Z884_9GAMC	1165								A0A1P8ST05_9GAMC/585-783	199		A0A4Y5SXR6_9GAMC/791-867	77
A0A1P8SSQ6_9GAMC	1165								A0A1L5YN92_9GAMC/589-787	199		A0A1L1XGW4_9GAMC/798-874	77
A0A1P8VF52_9GAMC	1165								Q9IZ81_9GAMC/50-248	199		A0A2U9A1E8_9GAMC/791-867	77
A0A2K8GJ40_9GAMC	1165								Q6R4P5_9GAMC/589-787	199		A0A1B0Z555_9GAMC/791-867	77
A0A2K8GIY4_9GAMC	1165								Q1PB60_9GAMC/589-787	199		A0A2H4I7G0_9GAMC/775-851	77
A0A2N9QPI9_9GAMC	1165								Q9WCG2_9GAMC/50-248	199		A0A4Y5SXZ4_9GAMC/791-867	77
A0A2K8GJ70_9GAMC	1165								A0A385LUX3_9GAMC/588-786	199		A0A2S0NLH8_9GAMC/791-867	77
A0A1S7D5J1_9GAMC	1165								Q9WCG1_9GAMC/50-248	199		V5UMS0_9GAMC/791-867	77
A0A2H4I7L6_9GAMC	1165								A0A059XF70_9BETC/1-199	199		A0A2S1WCF1_9ALPC/763-839	77
Q64FZ4_9GAMC	1165								A0A2Z4EVX9_9NIDO/562-760	199		A0A2D1BLB7_9ALPC/763-839	77
A0A1P8SSM4_9GAMC	1165								A0A075X774_9NIDO/563-761	199		A8JNZ2_9ALPC/761-837	77
A0A1P8VF10_9GAMC	1165								A0A223DMX5_9NIDO/563-761	199		A0A346LQ15_9NIDO/764-840	77
A0A1P8SSV2_9GAMC	1165								A0A4D6C7P4_9NIDO/563-761	199		A0A0U1WJW4_9ALPC/765-841	77
K9LVF8_9GAMC	1165								A0A0C5D1F6_9BETC/1-199	199		A0A088DJY6_9BETC/951-1028	78
A0A3G6IQM0_9GAMC	1165								A0A0C5D6L6_9BETC/1-199	199		F1BYL9_9BETC/931-1008	78
A0A1U9WSN9_9GAMC	1165								A5Z114_9GAMC/45-243	199		A0A4D6G1A4_9BETC/961-1038	78
A0A1P8Z863_9GAMC	1165								U5YDJ1_9GAMC/587-785	199		U5LMM7_9BETC/963-1040	78
A0A1P8SMP6_9GAMC	1165								A0A1V0G343_9GAMC/585-783	199		U5LNM4_9BETC/963-1040	78
A0A1P8SML4_9GAMC	1165								A0A1L2KGE4_CVH22/770-968	199		L7UP84_9BETC/965-1042	78
A0A1P8ST05_9GAMC	1165								A0A286L9M1_9ALPC/780-978	199		A0A2R4KP93_9BETC/978-1055	78
A0A1P8SMW7_9GAMC	1165								A0A3Q8WRF3_9ALPC/779-977	199		A0A023Y9K3_9BETC/949-1026	78
Q6DTV2_9GAMC	1165								A0A289PJS9_9ALPC/779-977	199		A0A2I4R8V9_9NIDO/973-1050	78
A0A0G3EHL7_9GAMC	1165								A0A023VUV5_9GAMC/591-789	199		A0A2I4R888_9NIDO/974-1051	78
K9LWB9_9GAMC	1165								A0A4Y5SYS7_9GAMC/591-789	199		Q2EEY3_9BETC/1002-1079	78
A0A1P8LK09_9GAMC	1165								A0A2S0NLH8_9GAMC/591-789	199		Q2EEY5_9BETC/1002-1079	78
A0A1P8VF47_9GAMC	1165								L7RBJ1_9GAMC/591-789	199		SPIKE_CVBF/1002-1079	78
A0A1X9Y2Q3_9GAMC	1165								A0A2U9A1E8_9GAMC/591-789	199		A2ICF8_9BETC/1002-1079	78
A0A1P8VFH0_9GAMC	1165								A0A2H4I7G0_9GAMC/575-773	199		A0A3T0IBK5_9BETC/1002-1079	78
A0A1V0G343_9GAMC	1165								A0A1B0Z555_9GAMC/591-789	199		A7BKC2_9BETC/1002-1079	78
A0A1P8SMZ8_9GAMC	1165								A0A290U5G8_9GAMC/590-788	199		Q2EF09_9BETC/1002-1079	78
A0A1L7H965_9GAMC	1165								A0A516EZ54_9GAMC/590-788	199		A0A2P1IQB1_9BETC/1002-1079	78
A0A1U9WSM7_9GAMC	1165								A0A1L1XJ11_9GAMC/591-789	199		A4ZTY6_9BETC/1002-1079	78
K9LWD2_9GAMC	1165								V5UMS0_9GAMC/591-789	199		A0A142D829_9BETC/1002-1079	78
A0A1V0G351_9GAMC	1165								A0A4Y5SYX0_9GAMC/590-788	199		A0A3S7GYI2_9BETC/1002-1079	78
D7SC97_9GAMC	1165								A0A4Y5SXR6_9GAMC/591-789	199		S4WHI0_9BETC/1002-1079	78
A0A1P8SMU0_9GAMC	1165								V5U9J6_9GAMC/591-789	199		SPIKE_CVBLU/1002-1079	78
D4NX05_9GAMC	1165								A0A4Y5SXS5_9GAMC/591-789	199		A0A3Q9K3M7_9BETC/1002-1079	78
A0A3G6IQ86_9GAMC	1165								B1PHI8_9ALPC/782-980	199		S4WHI9_9BETC/1002-1079	78
A0A3G6IQ98_9GAMC	1165								I3WD87_9ALPC/774-972	199		B7U2Q4_9BETC/1002-1079	78
A0A1S7D5H8_9GAMC	1165								K7YN69_9ALPC/774-972	199		S4WMK3_9BETC/1002-1079	78
A0A1P8VF39_9GAMC	1165								K9LWA1_9GAMC/583-782	200		S4WLL0_9BETC/1002-1079	78
A0A1P8VFC4_9GAMC	1165								A0A1P8FC95_9GAMC/585-784	200		A0A191URC3_9BETC/1002-1079	78
A0A1V0G359_9GAMC	1165								A0A286R3Q7_9ALPC/771-970	200		C6ZQJ8_9BETC/1002-1079	78
A0A1P8FCI8_9GAMC	1165								A0A1L7B9C4_9BETC/4-203	200		B2ZZ18_9BETC/1002-1079	78
A0A1P8LK21_9GAMC	1165								A4ZCP1_9GAMC/593-792	200		C6ZQK0_9BETC/1002-1079	78
J7KFU7_9GAMC	1165								A0A4P8D784_9NIDO/562-761	200		A0A411D588_9BETC/457-534	78
A0A1P8SMN9_9GAMC	1165								A0A140ES88_9NIDO/562-761	200		S4WMJ9_9BETC/1002-1079	78
A0A1P8FCC6_9GAMC	1165								A0A1V0K0S8_9NIDO/562-761	200		A3E2F2_9BETC/1002-1079	78
M1GLR1_9GAMC	1165								A0A075E3D7_9NIDO/562-761	200		Q7T5A1_9BETC/1002-1079	78
A0A1P8SSI4_9GAMC	1165								A0A0E3N634_9NIDO/562-761	200		Q4JDP1_CVHSA/890-967	78
A0A1P8FCF2_9GAMC	1165								A0A4P8D777_9NIDO/561-760	200		Spike-908-985	78
A0A1P8SSJ2_9GAMC	1165								A0A4D6C7P1_9NIDO/562-761	200		A0A096XNM6_CVHSA/877-954	78
A0A023VWD2_9GAMC	1165								A0A140ERM4_9NIDO/562-761	200		A0A2R3SUW7_CVHSA/881-958	78
A0A1U9WSI1_9GAMC	1165								A0A346JFF5_9NIDO/561-760	200		A0A0P0INJ4_9BETC/897-974	78
A0A1P8FCG0_9GAMC	1165								A0A2L1DHA4_9NIDO/562-761	200		D2E1Z1_CVHSA/890-967	78
A0A1P8Z8B9_9GAMC	1165								A0A2Z5SIX0_9NIDO/562-761	200		SPIKE_BC279/876-953	78
A0A1P8VFF0_9GAMC	1165								A0A4V1DVY3_9NIDO/561-760	200		A1IHM8_CVHSA/890-967	78
A0A1P8VEW0_9GAMC	1165								A0A2Z5SR48_9NIDO/562-761	200		R9QTH3_CVHSA/876-953	78
A0A1U9WSM0_9GAMC	1165								A0A172Q3Y2_9GAMC/51-250	200		Q6DSU4_CVHSA/890-967	78
A0A023VV56_9GAMC	1165								A0A172Q3Q9_9GAMC/51-250	200		Q64FG1_CVHSA/169-246	78
A0A1P8SMT6_9GAMC	1165								A0A172Q3R9_9GAMC/51-250	200		A0A173G2Q3_9NIDO/871-948	78
A0A1V0G361_9GAMC	1165								A0A2H4I7K0_9GAMC/587-786	200		A0A0U1WHH0_CVHSA/876-953	78
A0A1P8VEY1_9GAMC	1165								A0A0D4CFK4_9GAMC/583-782	200		A0A0K1Z074_CVHSA/876-953	78
A0A1P8LK10_9GAMC	1165								A0A2H4I7G7_9GAMC/587-786	200		A0A3Q8AKM0_CVHSA/893-970	78
A0A1V0G396_9GAMC	1165								A0A288Y8U4_9ALPC/780-979	200		A3EXJ0_BCHK9/905-982	78
A0A1P8SMZ4_9GAMC	1165								A0A286L9N9_9ALPC/780-979	200		A3EXI2_BCHK9/902-979	78
K9LXF3_9GAMC	1165								A0A2K8INA5_9ALPC/780-979	200		E0ZN52_BCHK9/902-979	78
A0A1P8Z888_9GAMC	1165								A0A0P0KH07_CVH22/984-1184	201		A0A2P1M5J5_BCHK9/898-975	78
A0A1P8Z8B0_9GAMC	1165								Q8QQ98_9ALPC/780-980	201		SPIKE_BCHK9/905-982	78
A0A1P8SSY5_9GAMC	1165								A0A384QZE9_CVHNL/758-958	201		A0A2Z4EVM5_9NIDO/909-986	78
A0A1P8SMP1_9GAMC	1165								A0A1L6K3E5_9BETC/4-204	201		G5CJB9_CVHOC/1000-1077	78
A0A023VVV1_9GAMC	1165								A0A1L7B9B4_9BETC/4-204	201		A0A3G3NH16_9BETC/995-1072	78
A0A3G6IQB4_9GAMC	1165								A0A4P8D758_9NIDO/560-760	201		Q19U40_CVHK1/989-1066	78
A0A2K8GJB3_9GAMC	1165								A0A1V0K0T1_9NIDO/561-761	201		S5YGG8_CVHK1/993-1070	78
A0A1P8VFH1_9GAMC	1165								A0A4V1E460_9NIDO/560-760	201		A0A096XNE4_9BETC/994-1071	78
A0A1P8VF26_9GAMC	1165								A0A1P8VJV3_9NIDO/561-761	201		A0A0A7UZR7_9BETC/995-1072	78
A0A1U9WSR0_9GAMC	1165								A0A161CFJ6_9NIDO/561-761	201		A0A3G3NHC8_9BETC/982-1059	78
A0A1L1XGQ6_9GAMC	1165								A0A1W6AKU9_9NIDO/561-761	201		A0A096XNI4_9BETC/986-1063	78
A0A2H4I7N0_9GAMC	1165								A0A1Z4F673_9NIDO/560-760	201		A0A3G3NGZ3_9BETC/982-1059	78
A0A1P8Z854_9GAMC	1165								A0A140ESF8_9NIDO/561-761	201		A0A2H4MXV6_9NIDO/998-1075	78
A0A1P8VF50_9GAMC	1165								A0A4P8D760_9NIDO/560-760	201		A0A2H4MX03_9NIDO/986-1063	78
W6CHM1_9GAMC	1165								A0A2H4PWI8_9NIDO/560-760	201		A0A2H4MZ10_9NIDO/989-1066	78
A0A0N7CPN5_9GAMC	1165								A0A060ADU9_9NIDO/382-582	201		H9AA55_9BETC/1002-1079	78
A0A2S0NLI3_9GAMC	1165								A0A2U9A1Q8_9NIDO/560-760	201		H9AA34_9BETC/1001-1078	78
A0A1P8LK15_9GAMC	1165								A0A514C920_9NIDO/560-760	201		A0A1V0G2Z0_CVHOC/592-669	78
K9LXH3_9GAMC	1165								X2GCV1_9NIDO/561-761	201		A0A482KBY9_CVHOC/997-1074	78
A0A2H4I7H8_9GAMC	1165								A0A140ESC3_9NIDO/561-761	201		A0A385H6K9_CVHOC/997-1074	78
A0A1P8SMR3_9GAMC	1165								A0A4Y6ER43_9NIDO/560-760	201		A0A1V0G2Y4_CVHOC/587-664	78
A0A1L7H989_9GAMC	1165								A0A3Q8TBD8_9NIDO/560-760	201		A0A1V0G2Z4_CVHOC/587-664	78
A0A1P8SMT7_9GAMC	1165								A0A0D5Z9D1_9NIDO/561-761	201		A0A385H5X7_CVHOC/997-1074	78
A0A1P8SSW2_9GAMC	1165								A0A140ES53_9NIDO/561-761	201		A0A482K9I9_CVHOC/997-1074	78
A0A1U9WSN6_9GAMC	1165								A0A2L1DH99_9NIDO/560-760	201		A0A1V0G2Y8_CVHOC/587-664	78
A0A1V0G362_9GAMC	1165								A0A140ESG5_9NIDO/561-761	201		A0A0G2RCD5_CVHOC/997-1074	78
A0A1P8SSQ5_9GAMC	1165								B6VDY7_9NIDO/556-756	201		U3M6Z3_CVHOC/1000-1077	78
A0A1P8Z839_9GAMC	1165								A0A286L9K9_9ALPC/780-980	201		A0A0U2GN44_9ALPC/1005-1082	78
A0A1P8SMR4_9GAMC	1165								A0A0B5WYJ6_9ALPC/780-980	201		A0A0G2RC85_CVHOC/992-1069	78
A0A291NNL1_9GAMC	1165								A0A286L9N3_9ALPC/780-980	201		U3M7N4_CVHOC/999-1076	78
A0A1P8VF00_9GAMC	1165								A0A165XVY6_9ALPC/779-979	201		A0A2H4Z0B1_9BETC/988-1065	78
A0A1P8VF57_9GAMC	1165								F5HND1_9ALPC/776-976	201		SPIKE_CVP67/988-1065	78
A0A1P8SSU8_9GAMC	1165								H1AG32_CVH22/573-774	202		Q2QKN3_9BETC/988-1065	78
A0A1P8SSM8_9GAMC	1165								A0A1P8A7G4_9ALPC/775-976	202		A0A1V0IG25_9BETC/988-1065	78
A0A1P8SMQ4_9GAMC	1165								A0A0U1WHD0_9ALPC/781-982	202		A0A0B4N6M2_CVHOC/997-1074	78
A0A191TG84_9GAMC	1165								A0A1L1XH30_9GAMC/583-784	202		A0A1V0IG63_9BETC/987-1064	78
A0A1P8VEV9_9GAMC	1165								A0A1L7B9C5_9BETC/4-205	202		A0A2H4MZ26_9NIDO/1009-1086	78
F6M7B5_9GAMC	1165								A0A1L2KGB2_9ALPC/774-975	202		E5RPZ2_9BETC/1002-1079	78
A0A1P8SSK6_9GAMC	1165								K9LXA8_9GAMC/581-782	202		A0A0K2RVL1_9BETC/1002-1079	78
A0A1X9Y2P1_9GAMC	1165								A0A3G8EWN4_9ALPC/795-996	202		A0A2H4MXF2_9NIDO/981-1058	78
K9LUZ9_9GAMC	1165								A0A0M5KK29_9NIDO/560-761	202		Q9J3F1_9BETC/955-1032	78
A0A0K0WRN9_9GAMC	1165								A0A1L2KGD3_9ALPC/778-979	202		D7PJY2_9BETC/995-1072	78
A0A0K0WRP9_9GAMC	1165								A0A0H4AC20_9ALPC/776-977	202		C0KYW1_9BETC/997-1074	78
Q0ZB54_9GAMC	1165								A0A0U1YFZ0_9ALPC/776-977	202		Q6RI11_9BETC/965-1042	78
A0A240F535_9GAMC	1165								A0A0F7R7M9_9ALPC/780-981	202		D4QFK1_9BETC/1012-1089	78
A0A1X9Y2N2_9GAMC	1165								A0A0F7L1H5_9ALPC/776-977	202		C0KYX0_9BETC/1011-1088	78
A0A516UWH7_9GAMC	1165								A0A1D8ELP8_9ALPC/776-977	202		A0A2D1CLX0_9BETC/958-1035	78
D0R6Q6_9GAMC	1165								A0A0U2L0Z5_9ALPC/775-976	202		C0KYY9_9BETC/1010-1087	78
A0A291B646_9GAMC	1165								D1MJB1_9ALPC/779-980	202		A0A096XNH1_9BETC/999-1076	78
A0A291B656_9GAMC	1165								I3WD90_9ALPC/776-977	202		I1TMG2_9BETC/994-1071	78
G8FQA6_9GAMC	1165								A0A0K2D7A2_9ALPC/779-980	202		I1TMH2_9BETC/994-1071	78
G8FQA2_9GAMC	1165								A0A0M4AQM1_9ALPC/772-973	202		F1DAZ1_9BETC/896-973	78
I1YZH7_9GAMC	1165								Q0GJJ0_9ALPC/776-977	202		A0A1B3Q5W5_9BETC/922-999	78
G8FQA3_9GAMC	1165								F5HND3_9ALPC/780-981	202		A0A2Z4EVN5_9NIDO/905-982	78
A0A140HEW5_9GAMC	1165								F5HND5_9ALPC/776-977	202		A0A2Z4EVR7_9NIDO/901-978	78
K9LVE7_9GAMC	1165								D1MJB6_9ALPC/779-980	202		A3EXH4_BCHK9/908-985	78
K9LVC6_9GAMC	1165								A0A142II45_9ALPC/779-980	202		A0A4Y6GL90_9BETC/910-987	78
K9LVB3_9GAMC	1165								A0A0U2SJS6_9ALPC/776-977	202		A0A0U2GLQ2_9BETC/982-1059	78
A0A1X9Y2R5_9GAMC	1165								A0A0U1YH55_9ALPC/779-980	202		Q0Q4F7_9NIDO/972-1049	78
K9LUX9_9GAMC	1165								M1T6Y5_9ALPC/779-980	202		U5NJG5_9BETC/973-1050	78
A0A1X9Y2M3_9GAMC	1165								A0A482F7I0_9ALPC/779-980	202		S4WZQ4_BCHK5/979-1056	78
K9LVJ4_9GAMC	1165								F5HND0_9ALPC/776-977	202		S4WYF2_BCHK5/981-1058	78
K9LUY8_9GAMC	1165								I3WD88_9ALPC/776-977	202		A0A411PBH5_9BETC/982-1059	78
A0A1P8SFM0_9GAMC	1165								I3WD89_9ALPC/776-977	202		A0A516IIX0_9BETC/982-1059	78
A0A1L2FT76_9GAMC	1165								S5RDM7_9ALPC/778-979	202		A3EXA3_BCHK4/981-1058	78
B7SXN2_9GAMC	1165								A0A1D8MIN4_9ALPC/776-977	202		A0A1Z1W230_9NIDO/981-1058	78
C7DZG5_9GAMC	1165								I3WD85_9ALPC/776-977	202		A3EXC1_BCHK4/981-1058	78
A0A2H4I7J2_9GAMC	1165								A0A2K8IM30_9ALPC/779-980	202		A0A0U1WJZ6_BCHK4/981-1058	78
A0A0K0WRZ3_9GAMC	1165								H9BR08_9NIDO/618-819	202		T2BAV6_9BETC/982-1059	78
A0A0K0WS25_9GAMC	1165								A0A2R4N9I7_9ALPC/774-975	202		A0A2P1IT84_9BETC/982-1059	78
M4I820_9GAMC	1165								U6C629_9ALPC/774-975	202		A0A3S7R2I2_9BETC/982-1059	78
B6VDW0_9NIDO	1165								I1TLD0_9ALPC/774-975	202		A0A384YDY2_9BETC/982-1059	78
B7SXP0_9GAMC	1166								Q0QBB8_9ALPC/774-975	202		A0A345F0Z7_9BETC/982-1059	78
J7KEX6_9GAMC	1166								H2DFZ6_9ALPC/774-975	202		A0A126G7T9_9BETC/982-1059	78
J7KCY2_9GAMC	1166								A0A1C9C4G6_9ALPC/774-975	202		T2B9R3_9BETC/982-1059	78
A0A0K1RFY0_9GAMC	1166								A0A2L0V4P5_9ALPC/777-978	202		A0A2I6PIW5_9BETC/973-1050	78
Q4FGJ5_9GAMC	1166								A0A0G3FCN8_9ALPC/774-975	202		A0A2R4KP86_9BETC/983-1060	78
A0A3G4BBS0_9GAMC	1166								F5HND2_9ALPC/774-975	202		A0A2P1IT98_9BETC/982-1059	78
B7SXR4_9GAMC	1166								H9BR00_9NIDO/606-807	202		Q6RI10_9BETC/965-1042	78
A0A023VWC7_9GAMC	1166								B1PHK2_9ALPC/781-983	203		H9MG45_9ALPC/29-106	78
A0A1P8FC95_9GAMC	1166								H9BR25_9NIDO/603-805	203		H9MGC6_9ALPC/31-109	79
A0A0D4CG69_9GAMC	1166								A0A059XF76_9BETC/7-209	203		V5TFD8_9GAMC/1085-1166	82
A0A346PYP3_9GAMC	1166								A0A2Z5XXT6_9NIDO/599-801	203		B2BW33_9GAMC/1065-1146	82
A4ZCK9_9GAMC	1166								A0A1B3TNA4_CVH22/572-774	203		H9BR00_9NIDO/815-899	85
A0A0M4FL84_9GAMC	1166								A0A2Z4EVX3_9NIDO/556-758	203		A0A224AV51_9ALPC/1055-1139	85
G3C768_9GAMC	1166								V5T8H2_9ALPC/778-980	203		A0A077EXM5_9ALPC/348-433	86
F4MIQ6_9GAMC	1166								A0A0U1YGW0_9ALPC/778-980	203		A0A077EVC1_9ALPC/346-431	86
A0A1U9WYG4_9GAMC	1166								A0A0U1YGI6_9ALPC/778-980	203		Q1HVK6_CVH22/782-867	86
Q82666_9GAMC	1166								D1MJB3_9ALPC/778-980	203		H1AG29_CVH22/785-870	86
A0A4Y5QAK0_9GAMC	1166								A0A0U1YI43_9ALPC/778-980	203		A0A059SGA9_CVH22/785-870	86
I3RU95_9GAMC	1167								F5HND4_9ALPC/783-985	203		Q1HVL1_CVH22/782-867	86
A4ZCM5_9GAMC	1167								A0A077ERX6_9ALPC/136-339	204		A0A1L7B934_CVH22/783-868	86
A0A0D3MD97_9GAMC	1167								A0A2Z5XXR5_9NIDO/598-801	204		A0A0K2SF41_9ALPC/1043-1128	86
A4ZCV2_9GAMC	1167								A0A1Y0D9H3_9ALPC/777-980	204		D3XGJ4_9ALPC/1057-1142	86
A4ZCN3_9GAMC	1167								A0A2D2AKS2_9ALPC/777-980	204		D3XGI6_9ALPC/1061-1146	86
A4ZCP6_9GAMC	1167								A0A222NUP0_9ALPC/775-978	204		A4ULL0_9ALPC/962-1047	86
A4ZCT6_9GAMC	1167								A0A1C8YZ37_CVH22/570-773	204		V5T815_9ALPC/990-1075	86
U5JBZ2_9GAMC	1167								A0A1C8YZ26_CVH22/570-773	204		A0A142II45_9ALPC/990-1075	86
D7SCA7_9GAMC	1167								A0A0P0KBC5_CVH22/763-966	204		A0A219UQG5_9ALPC/988-1073	86
U5YDJ1_9GAMC	1167								A0A0P0KI80_CVH22/764-967	204		A0A0K2D7B1_9ALPC/990-1075	86
F5BDC0_9GAMC	1167								A0A4Y5QS01_9GAMC/590-794	205		A0A3G3NGK2_9ALPC/982-1067	86
A0A2P1BXS6_9GAMC	1167								A0A4P8GKY9_9ALPC/776-980	205		A0A3G3NGQ0_9ALPC/981-1066	86
K9N3N2_9GAMC	1167								A0A0P0KR90_CVH22/968-1173	206		A0A166ZLY7_9NIDO/972-1057	86
A0A0D3R473_9GAMC	1167								H1AG31_CVH22/569-774	206		A0A0U2GN82_CVH22/780-865	86
K9N225_9GAMC	1167								Q1HVM3_CVH22/569-774	206		A0A2Z5XXR5_9NIDO/808-893	86
Q3Y4G1_9GAMC	1167								G0Z083_CVTKE/593-798	206		H9BR08_9NIDO/825-910	86
C1KAB9_9GAMC	1167								G0Z075_CVTKE/593-798	206		H9BR17_9NIDO/835-920	86
A4ZCS0_9GAMC	1167								Q7T5V3_CVTKE/589-794	206		A0A0U1UYV9_9ALPC/990-1075	86
G3C7A7_9GAMC	1167								A0A0N6W221_CVTKE/591-796	206		A0A109NR06_9ALPC/989-1074	86
G3C7D2_9GAMC	1168								C9DSU8_CVTKE/593-798	206		A0A4D6SZ91_9ALPC/988-1074	87
G3C7E4_9GAMC	1168								A0A0N6YPH6_CVTKE/589-794	206		E3W5H9_9ALPC/1073-1159	87
A0A2H4I7K0_9GAMC	1168								B3TD48_CVTKE/587-792	206		H9MG72_9ALPC/37-123	87
A0A2H4I7G7_9GAMC	1168								A0A0N6YSM3_CVTKE/589-794	206		H9MGG5_9ALPC/38-124	87
K9LVD9_9GAMC	1168								A0A411PZE7_9GAMC/590-795	206		H9MG93_9ALPC/37-123	87
I2CSS5_9GAMC	1168								A0A3S7SW51_9GAMC/590-795	206		H9MGE5_9ALPC/37-123	87
A0A385LUX3_9GAMC	1168								A0A0N6YPX8_CVTKE/593-798	206		A4ULL1_9ALPC/983-1069	87
A0A385LUZ5_9GAMC	1168								A0A0N6W222_CVTKE/587-792	206		A0A0U1WJW2_9ALPC/981-1067	87
H6VQM9_9GAMC	1168								A0A0N6YPJ5_CVTKE/592-797	206		A0A2Z5XXT6_9NIDO/807-893	87
B2L0T4_9GAMC	1168								A0A0N6YSN7_CVTKE/587-792	206		A0A1B4XVK8_9ALPC/989-1075	87
I2CSS7_9GAMC	1168								A0A0N6YPD8_CVTKE/591-796	206		G9M068_9ALPC/989-1075	87
B2L0U1_9GAMC	1168								A0A0N6YR06_CVTKE/592-797	206		SPIKE_CVCBG/1058-1144	87
H6V587_9GAMC	1168								A0A0N6YSN1_CVTKE/591-796	206		A0A077JJK7_9ALPC/1058-1144	87
H6V588_9GAMC	1168								B3TD61_CVTKE/587-792	206		SPIKE_CVCAI/1056-1142	87
B2L0U3_9GAMC	1168								D3X6W5_CVTKE/590-795	206		O91603_9ALPC/1058-1144	87
Q64930_9GAMC	1168								G0Z073_CVTKE/593-798	206		K7XKR8_9ALPC/1058-1144	87
I2CSS8_9GAMC	1168								A0A0N6YPZ1_CVTKE/591-796	206		Q6T522_9ALPC/1058-1144	87
I2CSS3_9GAMC	1168								A0A0N6YPJ4_CVTKE/593-798	206		Q9YRA7_9ALPC/1054-1140	87
C1IXZ5_9GAMC	1168								A0A0N6YR01_CVTKE/592-797	206		A0A384V9Q2_9ALPC/1054-1140	87
A0A1P8NTN7_9GAMC	1168								A0A0N6YPD0_CVTKE/592-797	206		C8YR35_9ALPC/1053-1139	87
A0A516UWD2_9GAMC	1168								A0A0N6YQK7_CVTKE/587-792	206		A0A0Y0RQT7_9ALPC/1054-1140	87
A0A1U9WYE8_9GAMC	1168								U4DCU7_9GAMC/591-796	206		Q0PL12_9ALPC/827-913	87
A0A1U9WYG9_9GAMC	1168								A0A0U1YFK2_9ALPC/775-980	206		A0A0K1RLN5_9ALPC/837-923	87
A0A1U9WYG8_9GAMC	1168								I3WD84_9ALPC/775-980	206		Q84853_9ALPC/1054-1140	87
G3C7F7_9GAMC	1168								I3WD91_9ALPC/775-980	206		SPIKE_CVPRT/1052-1138	87
A0A0U2GQI5_CVH22	1169								A0A0N6YPJ7_CVTKE/592-798	207		A0A0U2GME6_CVH22/780-866	87
A0A0U2GRL6_CVH22	1169								D3X6W6_CVTKE/585-791	207		A0A1L2KGE4_CVH22/975-1061	87
A0A0U2GN50_CVH22	1169								A0A0N6YPY3_CVTKE/590-796	207		A0A0P0KXK6_CVH22/973-1059	87
A0A0U2GN82_CVH22	1169								U3M6S0_CVHNL/752-958	207		A0A1C8YZ26_CVH22/780-866	87
I1VWF5_CVH22	1169								A0A2H4ZBN0_9NIDO/751-957	207		A0A1L2KGF1_CVH22/975-1061	87
A0A0U2GNG3_CVH22	1169								A0A1V0PKX1_CVHNL/752-958	207		K4JZU5_9ALPC/964-1050	87
A0A0U2GME6_CVH22	1169								U3M7G5_CVHNL/751-957	207		A0A126KBA2_9NIDO/985-1071	87
A0A0U2GMG2_CVH22	1169								H9EJ16_CVHNL/751-957	207		B1PHI8_9ALPC/986-1072	87
A0A0U2GMN8_CVH22	1169								U3PXJ8_CVH22/33-239	207		Q5EM29_9ALPC/165-251	87
A0A1C8YZ34_CVH22	1169								A0A1B3TN99_CVH22/569-775	207		A0A223LX03_9ALPC/989-1075	87
A0A1C8YZ37_CVH22	1169								A0A1L7B942_CVH22/569-775	207		A0A286R3Q7_9ALPC/979-1065	87
A0A1C8YZ26_CVH22	1169								A0A384RNQ9_CVH22/568-774	207		G8GUS6_9ALPC/989-1075	87
A0A0U2GRB2_CVH22	1169								A0A1L7B934_CVH22/569-775	207		A0A165XVV2_9ALPC/989-1075	87
A0A0U2GQ76_CVH22	1169								Q1HVK5_CVH22/568-774	207		A0A4D6SZA1_9ALPC/989-1075	87
A0A0U2GMQ4_CVH22	1169								A0A1L7B8Z9_CVH22/569-775	207		A0A0U1YFP8_9ALPC/989-1075	87
A0A221J5Q6_9GAMC	1169								Q1HVM5_CVH22/568-774	207		W0K863_9ALPC/989-1075	87
A0A286LPK9_9GAMC	1169								S5YNL7_CVH22/568-774	207		D1MJB6_9ALPC/989-1075	87
A0A1W6AWI9_9GAMC	1169								Q1HVL9_CVH22/568-774	207		A0A191TBT7_9ALPC/989-1075	87
A4ZCU4_9GAMC	1169								J9UWK8_CVH22/569-775	207		A0A120GVL6_9ALPC/989-1075	87
A4ZCU8_9GAMC	1169								E6YDV6_CVTKE/580-787	208		A0A142II36_9ALPC/989-1075	87
A0A2Z5CXJ1_9GAMC	1169								A0A077ERE2_9ALPC/138-345	208		A0A023UMD1_9ALPC/989-1075	87
A0A516UWD6_9GAMC	1169								A0A077ERE6_9ALPC/135-342	208		A0A1Y0DD46_9ALPC/989-1075	87
F5BDA5_9GAMC	1169								B0LJR1_9ALPC/858-1065	208		S4VFY3_9ALPC/989-1075	87
A0A0A1G556_9GAMC	1169								A0A077EVB6_9ALPC/133-340	208		U3GRZ4_9ALPC/985-1071	87
K4FVV5_9GAMC	1169								E0AGV5_9ALPC/861-1068	208		A2IB75_9ALPC/986-1072	87
A0A1L5YN92_9GAMC	1169								A0A077ERD8_9ALPC/133-340	208		A0A0K2D7A7_9ALPC/989-1075	87
A0A1L5YN95_9GAMC	1169								A0A077ERD3_9ALPC/134-341	208		A0A0H4K7U0_9ALPC/989-1075	87
A4ZCS8_9GAMC	1169								C5IGI4_9ALPC/132-339	208		A0A0K2D7U5_9ALPC/989-1075	87
A4ZCR2_9GAMC	1169								A0A2H5BX41_9ALPC/863-1070	208		A0A0K2D7C4_9ALPC/989-1075	87
A4ZCI8_9GAMC	1169								A0A077EVE4_9ALPC/134-341	208		F5HND5_9ALPC/986-1072	87
B2L0U4_9GAMC	1169								A0A2H4KI64_9ALPC/855-1062	208		A0A1Y0D9H3_9ALPC/989-1075	87
Q1PB59_9GAMC	1169								A0A2U8Z886_9ALPC/861-1068	208		A0A0U1YG21_9ALPC/989-1075	87
B2L0U5_9GAMC	1169								C6GHB7_9ALPC/859-1066	208		A0A0U1VEL1_9ALPC/986-1072	87
B8QAZ8_9GAMC	1169								F1DB20_9ALPC/756-963	208		A0A219PSP4_9ALPC/986-1072	87
B2L0U7_9GAMC	1169								H1AG29_CVH22/571-778	208		K7X5G3_9ALPC/989-1075	87
A0A2P1BXP9_9GAMC	1169								SPIKE_CVH22/571-778	208		D1MJB1_9ALPC/989-1075	87
Q1PB60_9GAMC	1169								Q1HVM6_CVH22/571-778	208		A0A075EAY6_9ALPC/989-1075	87
I2CSS4_9GAMC	1169								D9YMZ5_CVTKE/579-787	209		A0A2R4N9I7_9ALPC/985-1071	87
B2L0U0_9GAMC	1169								E6YDV7_CVTKE/579-787	209		A0A4D6SZC5_9ALPC/989-1075	87
B2L0T3_9GAMC	1169								A0A0S2ZWY7_9GAMC/579-787	209		A0A142II41_9ALPC/986-1072	87
B8QAY8_9GAMC	1169								B2BW33_9GAMC/854-1062	209		I3WD91_9ALPC/989-1075	87
I2CSS2_9GAMC	1169								V5TEW2_9GAMC/877-1085	209		F5HND3_9ALPC/990-1076	87
E5D067_9GAMC	1169								V5TFD8_9GAMC/874-1082	209		A0A075M2S6_9ALPC/989-1075	87
D5I1P6_9GAMC	1169								V5TGX3_9GAMC/875-1083	209		A0A0M4ATX8_9ALPC/989-1075	87
B2L0T6_9GAMC	1169								A0A077ERW3_9ALPC/132-340	209		A0A2I4KBQ0_9ALPC/989-1075	87
B2L0U2_9GAMC	1169								Q8JVL2_9ALPC/850-1058	209		S5U6V3_9ALPC/989-1075	87
E5D078_9GAMC	1169								A0A2H4KI57_9ALPC/637-845	209		A0A0K2D7M1_9ALPC/989-1075	87
B2L0T5_9GAMC	1169								C6GHD6_9ALPC/859-1067	209		A0A097A5E3_9ALPC/989-1075	87
B2L0U6_9GAMC	1169								F1DAY3_9ALPC/768-976	209		A0A068JBY4_9ALPC/989-1075	87
A0A1B2RX89_9GAMC	1169								A0A077EXM5_9ALPC/133-341	209		V5T8V5_9ALPC/989-1075	87
A0A286LPM5_9GAMC	1169								A0A077EVB4_9ALPC/134-342	209		V5T9Q5_9ALPC/989-1075	87
J7I078_9GAMC	1169								A0A077EVC1_9ALPC/130-339	210		V5T8W1_9ALPC/989-1075	87
A0A286LPL7_9GAMC	1169								Q1KVI3_CVHSA/508-720	213		A0A109VD70_9ALPC/989-1075	87
Q7T833_9GAMC	1169								A0A3G6IPR3_9GAMC/572-784	213		A0A4D6SZC1_9ALPC/987-1073	87
A0A346M347_9GAMC	1169								A0A384VK31_9ALPC/831-1046	216		A0A223DMZ5_9ALPC/986-1072	87
A0A1B2CWI3_9GAMC	1169								A0A165XW17_9ALPC/762-978	217		A0A345YTV6_9ALPC/989-1075	87
Q0Z8B1_9GAMC	1169								A0A165XVS7_9ALPC/762-978	217		X2EZI7_9ALPC/989-1075	87
Q6R4P5_9GAMC	1169								A0A1L2KGF1_CVH22/752-968	217		A0A0M4I2E1_9ALPC/994-1080	87
A0A1B3TNA4_CVH22	1170								A0A0K1RLN5_9ALPC/615-831	217		A0A2D2AKR8_9ALPC/986-1072	87
Q1HVM3_CVH22	1170								A0A3Q8BLJ0_9ALPC/604-820	217		A0A142II25_9ALPC/989-1075	87
Q1HVL9_CVH22	1170								A0A4D6SZC2_9ALPC/763-980	218		A0A160DA53_9ALPC/989-1075	87
Q1HVM0_CVH22	1170								A0A0M4HMP9_9ALPC/763-980	218		A0A075ED67_9ALPC/989-1075	87
Q1HVM1_CVH22	1170								M1T6Y9_9ALPC/763-980	218		A0A345ITA5_9ALPC/989-1075	87
Q1HVL7_CVH22	1170								A0A346M6V7_9ALPC/763-980	218		A0A142II40_9ALPC/986-1072	87
Q1HVM5_CVH22	1170								A0A141GNJ0_9ALPC/763-980	218		A0A142II48_9ALPC/989-1075	87
S5YGT1_CVH22	1170								A0A0C5L1P5_9ALPC/763-980	218		A0A1P8A7G1_9ALPC/989-1075	87
S5YAI3_CVH22	1170								U5LVA2_9ALPC/763-980	218		I3WD84_9ALPC/989-1075	87
Q1HVL4_CVH22	1170								A0A1S6R505_9ALPC/760-977	218		A0A219UQJ6_9ALPC/989-1075	87
Q1HVL3_CVH22	1170								A0A2N8Z212_9ALPC/760-977	218		A0A223LX21_9ALPC/987-1073	87
Q1HVL8_CVH22	1170								I1TLC3_9ALPC/760-977	218		A0A1L5JK39_9ALPC/989-1075	87
S5YNL7_CVH22	1170								A0A1P8A7G8_9ALPC/763-980	218		A0A222NUP3_9ALPC/987-1073	87
J9VBQ8_CVH22	1170								A2IB75_9ALPC/760-977	218		A0A0K2D763_9ALPC/986-1072	87
Q1HVK3_CVH22	1170								S5S2C8_9ALPC/763-980	218		A0A0M5JSN8_9ALPC/989-1075	87
Q1HVK4_CVH22	1170								A0A165XVM7_9ALPC/761-978	218		A0A0X9CNA6_9ALPC/989-1075	87
Q1HVK6_CVH22	1170								A0A165XW52_9ALPC/761-978	218		A0A165XW17_9ALPC/989-1075	87
Q1HVK9_CVH22	1170								A0A165XVP4_9ALPC/761-978	218		M4M6Q8_9ALPC/989-1075	87
A0A384RK44_CVH22	1170								A0A165XVS3_9ALPC/761-978	218		T2DRL6_9ALPC/989-1075	87
H1AG30_CVH22	1170								A0A165XVW5_9ALPC/761-978	218		A0A142II19_9ALPC/989-1075	87
A0A1V0E0W8_CVH22	1170								A0A165XW29_9ALPC/761-978	218		A0A2R4H2E9_9ALPC/989-1075	87
H1AG32_CVH22	1170								A0A165XW62_9ALPC/761-978	218		A0A2K8IYG3_9ALPC/989-1075	87
H1AG31_CVH22	1170								A0A1L2YVI8_CVHNL/741-958	218		A0A223LX26_9ALPC/989-1075	87
Q1HVL0_CVH22	1170								H9EJW4_CVHNL/741-958	218		A0A165XW52_9ALPC/989-1075	87
S5YNN4_CVH22	1170								H9EJV2_CVHNL/741-958	218		A0A1B4XVK5_9ALPC/989-1075	87
Q1HVK5_CVH22	1170								E7E026_9ALPC/839-1056	218		A0A191TBU8_9ALPC/989-1075	87
Q1HVL1_CVH22	1170								B6VDW0_9NIDO/548-765	218		A0A0K2D7L7_9ALPC/986-1072	87
A0A384QXM2_CVH22	1170								B6VDW9_9NIDO/547-764	218		U5LU89_9ALPC/989-1075	87
A0A384RBT6_CVH22	1170								A0A218PFD9_9NIDO/544-761	218		A0A0C5KNR8_9ALPC/989-1075	87
A0A384R9G2_CVH22	1170								A0A165XVT7_9ALPC/760-978	219		A0A1B3Q5X6_9ALPC/986-1072	87
H1AG33_CVH22	1170								A0A384RHS8_CVHNL/740-958	219		A0A142II49_9ALPC/989-1075	87
A0A384R2L9_CVH22	1170								A0A384RHT2_CVHNL/740-958	219		A0A0H4A798_9ALPC/989-1075	87
A0A384RJY8_CVH22	1170								A0A482FB60_9ALPC/762-980	219		A0A2R4FBY0_9ALPC/989-1075	87
A0A384QXY4_CVH22	1170								A0A2H5AC59_9ALPC/762-980	219		A0A142II51_9ALPC/984-1070	87
A0A384RNQ9_CVH22	1170								A0A0M4B1K2_9ALPC/714-932	219		A0A0K2D7F3_9ALPC/986-1072	87
A0A515I5K6_9GAMC	1170								A0A4D6SZA8_9ALPC/762-980	219		A0A0X7YKE6_9ALPC/989-1075	87
A0A290U5G8_9GAMC	1170								D1MJB4_9ALPC/762-980	219		A0A0K2D7F9_9ALPC/986-1072	87
A0A4Y5SYX0_9GAMC	1170								A0A2H4V2D5_9ALPC/762-980	219		A0A4D6FVF8_9ALPC/989-1075	87
A0A516EZ54_9GAMC	1170								A0A4D6T2H5_9ALPC/762-980	219		A0A2N8Z212_9ALPC/986-1072	87
A0A1L5YN71_9GAMC	1170								A0A4D6SZ95_9ALPC/762-980	219		A0A286L9K9_9ALPC/990-1076	87
A4ZCK4_9GAMC	1170								A0A160DAE4_9ALPC/762-980	219		F5HND4_9ALPC/994-1080	87
A0A384RHP9_CVH22	1171								K4G863_9ALPC/759-977	219		A0A2K8INA5_9ALPC/990-1076	87
A0A384RJY2_CVH22	1171								A0A0H4AE25_9ALPC/762-980	219		I1TLC3_9ALPC/986-1072	87
A0A384RBT4_CVH22	1171								A0A160DAE2_9ALPC/762-980	219		A0A2N8Z1T8_9ALPC/986-1072	87
A0A1B3TN99_CVH22	1171								A0A0K1RLS6_9ALPC/762-980	219		I3WD85_9ALPC/986-1072	87
A0A2S1PV28_CVH22	1171								A0A249JPU9_9ALPC/762-980	219		W0K454_9ALPC/989-1075	87
A0A384RNP7_CVH22	1171								A0A3S8TLS0_9ALPC/762-980	219		V5T9R0_9ALPC/989-1075	87
A0A384RK26_CVH22	1171								A0A4D6SZB9_9ALPC/762-980	219		A0A0M4HBA0_9ALPC/989-1075	87
A0A1Z1R0Z6_CVH22	1171								A0A3S8TLN5_9ALPC/762-980	219		A0A0B4UG54_9ALPC/989-1075	87
A0A384RJX8_CVH22	1171								A0A160DAD8_9ALPC/762-980	219		A0A165XVY6_9ALPC/989-1075	87
A0A384QXM1_CVH22	1171								K4P7K7_9ALPC/762-980	219		A0A1B4XVK9_9ALPC/989-1075	87
J9UWK8_CVH22	1171								A0A0C5B2R6_9ALPC/759-977	219		A0A2U8QNE9_9ALPC/989-1075	87
A0A1L7B944_CVH22	1171								A0A411E5P4_9ALPC/762-980	219		A0A0A1E465_9ALPC/989-1075	87
A0A1L7B931_CVH22	1171								F6M1Q9_9ALPC/835-1053	219		A0A0M4HL41_9ALPC/986-1072	87
A0A1W6DZS3_CVH22	1171								B7T4A8_9ALPC/838-1056	219		A0A172PC26_9ALPC/989-1075	87
A0A1L7B942_CVH22	1171								SPIKE_CVCAI/832-1050	219		A0A3S8TLN5_9ALPC/989-1075	87
A0A1Y0EV30_CVH22	1171								Q0PL30_CVPMI/830-1048	219		A0A222NUP5_9ALPC/987-1073	87
A0A1L7B8Z9_CVH22	1171								Q0PL12_9ALPC/603-821	219		M1T6Y9_9ALPC/989-1075	87
A0A1L7B908_CVH22	1171								A4UII8_9ALPC/838-1056	219		M1SRT9_9ALPC/989-1075	87
A0A1L7B934_CVH22	1171								A4UII7_9ALPC/834-1052	219		A0A1L5JK36_9ALPC/989-1075	87
A0A1V0BZ86_CVH22	1171								D2WXL7_9ALPC/838-1056	219		A0A238TMM6_9ALPC/986-1072	87
A0A384QXL8_CVH22	1171								S6BPG6_9ALPC/835-1053	219		K7YN69_9ALPC/985-1071	87
A0A223FUI6_CVH22	1171								A0A077JJK7_9ALPC/834-1052	219		A0A346M6W6_9ALPC/989-1075	87
A0A384RBT3_CVH22	1171								A0A1L7NS43_9ALPC/834-1052	219		A0A0M4HHK6_9ALPC/989-1075	87
A0A384R9G0_CVH22	1171								Q5RZ64_9ALPC/834-1052	219		A0A1C9C4H1_9ALPC/985-1071	87
A0A1P7ZRM0_9ALPC	1171								Q6TPL2_9ALPC/834-1052	219		A0A0A0U7K6_9ALPC/989-1075	87
A0A4Y5SXZ4_9GAMC	1171								A0A384VK82_9ALPC/830-1048	219		G5D078_9ALPC/986-1072	87
A0A4Y5SYS7_9GAMC	1171								A0A384V9L2_9ALPC/830-1048	219		W5S234_9ALPC/785-871	87
A0A4Y5SZA8_9GAMC	1171								Q4ZJU7_9ALPC/830-1048	219		V5T9Q1_9ALPC/989-1075	87
V5U9J6_9GAMC	1171								A0A384V9I6_9ALPC/830-1048	219		S5S2C8_9ALPC/989-1075	87
A0A2H4I7L2_9GAMC	1171								SPIKE_CVPPU/828-1046	219		A0A286RW20_9ALPC/989-1075	87
A0A1L1XJ11_9GAMC	1171								Q8QQW0_9ALPC/828-1046	219		S5RDM7_9ALPC/988-1074	87
A0A4Y5SXS5_9GAMC	1171								Q0PL21_CVPMI/829-1047	219		W6E935_9ALPC/986-1072	87
A0A2S0NLH8_9GAMC	1171								A0A1S6KDW1_9ALPC/829-1047	219		A0A023UL53_9ALPC/989-1075	87
V5UMS0_9GAMC	1171								A0A4Y6GTK3_9ALPC/828-1046	219		A0A0U2S9W2_9ALPC/989-1075	87
A0A1L1XH38_9GAMC	1171								Q84852_9ALPC/606-824	219		A0A482F7I0_9ALPC/989-1075	87
A0A1L1XL91_9GAMC	1171								B7T4B7_9ALPC/838-1056	219		A0A0U2TTL3_9ALPC/989-1075	87
A0A4Y5SXR6_9GAMC	1171								A1DS40_9ALPC/294-512	219		A0A0H4LS23_9ALPC/989-1075	87
A0A2U9A1E8_9GAMC	1171								G8A500_9ALPC/835-1053	219		A0A3S8TLU7_9ALPC/989-1075	87
L7RBJ1_9GAMC	1171								Q0PKZ5_CVPPU/830-1048	219		A0A4D6SZD6_9ALPC/989-1075	87
A0A1B0Z555_9GAMC	1171								SPIKE_CVPMI/830-1048	219		A0A165XVT7_9ALPC/989-1075	87
A0A023VUV5_9GAMC	1171								Q88510_9ALPC/830-1048	219		A0A2I4KBP9_9ALPC/989-1075	87
F4MIR6_9GAMC	1172								A0A384VA48_9ALPC/828-1046	219		A0A0C5AYM4_9ALPC/986-1072	87
SPIKE_CVH22	1173								SPIKE_CVPFS/830-1048	219		S5MXF4_9ALPC/989-1075	87
Q1HVM6_CVH22	1173								Q9DY22_9ALPC/830-1048	219		A0A076L196_9ALPC/989-1075	87
H1AG29_CVH22	1173								SPIKE_CVCBG/834-1052	219		A0A1C6ZYH4_9ALPC/987-1073	87
A0A059SGA9_CVH22	1173								Q7T428_9ALPC/830-1048	219		A0A3Q8STW3_9ALPC/989-1075	87
A4ZCP1_9GAMC	1174								Q84853_9ALPC/830-1048	219		A0A0U1VEK8_9ALPC/988-1074	87
A0A346IMW2_9NIDO	1176								A0A1L6BQA9_9ALPC/828-1046	219		A0A0U1YFK2_9ALPC/989-1075	87
A0A1L1XGW4_9GAMC	1178								Q52R85_9ALPC/294-512	219		A0A2K8IUG8_9ALPC/989-1075	87
W5ZZX8_9BETC	1179								J7F9W6_9ALPC/831-1049	219		A0A1Y0DLD5_9ALPC/989-1075	87
H9BQZ2_9NIDO	1179								Q66928_9ALPC/835-1053	219		A0A0U2IA71_9ALPC/989-1075	87
W5S234_9ALPC	1182								A0A4D6SZA1_9ALPC/761-979	219		Q8QQ98_9ALPC/989-1075	87
A0A4D6FWE9_9GAMC	1184								A0A2K9VP29_9ALPC/761-979	219		A0A1J0R096_9ALPC/989-1075	87
A0A2P1BT18_9ALPC	1186								A0A1P8NPR7_9ALPC/760-978	219		A0A1Y0DLQ0_9ALPC/989-1075	87
W6A0D5_9BETC	1188								G8H414_9ALPC/761-979	219		A0A4D6T6F3_9ALPC/989-1075	87
A0A1P7ZRL7_9ALPC	1189								V5QDG8_9ALPC/760-978	219		A0A1Y0D9H4_9ALPC/989-1075	87
A0A1P7ZRK4_9ALPC	1189								A0A023UL60_9ALPC/761-979	219		G8GUS5_9ALPC/989-1075	87
A0A1P7ZRK8_9ALPC	1189								U3GRZ4_9ALPC/757-975	219		A0A346M6W1_9ALPC/989-1075	87
A0A1W6JGZ1_9ALPC	1189								L7YE88_9ALPC/757-975	219		A0A346RP85_9ALPC/989-1075	87
A0A088NCB9_9ALPC	1189								S5U7R3_9ALPC/761-979	219		A0A2H4V2E6_9ALPC/989-1075	87
A0A1P7ZRL8_9ALPC	1189								A0A172PY65_9NIDO/542-760	219		A0A1Y0D9M0_9ALPC/989-1075	87
A0A0F6YS09_9GAMC	1191								A0A145YP90_9NIDO/542-760	219		A0A4D6SZ93_9ALPC/989-1075	87
A0A0H5ASZ9_9ALPC	1192								A0A2Z4G604_9NIDO/543-761	219		A0A4D6T0F2_9ALPC/989-1075	87
A0A1P7ZRM1_9ALPC	1192								A0A166XB95_9NIDO/542-760	219		A0A4D6T2H5_9ALPC/989-1075	87
B6VDX8_THCOV	1192								A0A1Z4F681_9NIDO/542-760	219		A0A4D6FC83_9ALPC/989-1075	87
A0A3S7SW51_9GAMC	1197								A0A220W0L3_9NIDO/542-760	219		A0A4D6T0N1_9ALPC/989-1075	87
E6YDV7_CVTKE	1198								A0A3G2YVT8_9NIDO/542-760	219		A0A1W5YKT3_9NIDO/1004-1090	87
D9YMZ5_CVTKE	1198								A0A2U9A1I4_9NIDO/542-760	219		A0A346M6V8_9ALPC/989-1075	87
A0A0S2ZWY7_9GAMC	1198								A0A1Y0ATH3_9NIDO/542-760	219		A0A3Q8TLZ9_9ALPC/989-1075	87
E6YDV6_CVTKE	1198								A0A2R3ZDM3_9NIDO/542-760	219		A0A1Y0DLK9_9ALPC/995-1081	87
E0AGW6_9ALPC	1200								A6N252_9NIDO/418-636	219		Q8QQW0_9ALPC/1052-1138	87
A0A2Z5XXS4_9NIDO	1200								A0A2Z4G619_9NIDO/543-761	219		A0A142II26_9ALPC/989-1075	87
A0A2Z5XXT6_9NIDO	1200								A0A2Z4G5Z2_9NIDO/543-761	219		A0A223DMY4_9ALPC/989-1075	87
A0A2Z5XXR5_9NIDO	1200								A0A2H5A4K1_9NIDO/543-761	219		H9BR35_9NIDO/817-904	88
A0A0N6YQK0_CVTKE	1202								A0A1S6K7S2_9NIDO/542-760	219		B7T072_9ALPC/1061-1148	88
B3TD61_CVTKE	1203								A0A1V0K0T3_9NIDO/542-760	219		A0A1L2KGB2_9ALPC/980-1067	88
A0A0N6YSN7_CVTKE	1203								A0A2U9A1G7_9NIDO/542-760	219		SPIKE_CVHNL/964-1051	88
A0A0N6W222_CVTKE	1203								A0A2U9A1G8_9NIDO/542-760	219		A0A0N7J129_CVH22/974-1061	88
A0A0N6YQK7_CVTKE	1203								A0A1V0K0T5_9NIDO/542-760	219		A0A077EVB4_9ALPC/347-434	88
B3TD48_CVTKE	1203								A0A1V0K0T2_9NIDO/542-760	219		A0A1Z2WU95_9ALPC/1073-1160	88
A0A0N6YSN1_CVTKE	1204								A0A4P8D772_9NIDO/542-760	219		A0A0C5CJM0_9ALPC/1072-1159	88
A0A0N6YPH6_CVTKE	1205								A0A4P8D797_9NIDO/542-760	219		A0A0C5CJL1_9ALPC/1072-1159	88
A0A0N6YSM3_CVTKE	1205								A0A0K2D282_9NIDO/542-760	219		E0AGX6_9ALPC/1075-1162	88
Q7T5V3_CVTKE	1205								A0A2H5A4L6_9NIDO/542-760	219		C6GH84_9ALPC/1072-1159	88
A0A4Y5QS01_9GAMC	1205								A0A4P8D776_9NIDO/542-760	219		H9MGH0_9ALPC/37-124	88
A0A0N6YPK1_CVTKE	1206								A0A172PY68_9NIDO/542-760	219		C6GHK0_9ALPC/1074-1161	88
A0A0N6YPI3_CVTKE	1206								A0A1D9CJT6_9NIDO/542-760	219		A0A125R5H1_9ALPC/1073-1160	88
H9BR00_9NIDO	1206								A0A172PY63_9NIDO/542-760	219		C6GHC6_9ALPC/1074-1161	88
A0A0N6YPK6_CVTKE	1206								H9BQY5_9NIDO/542-760	219		H9MGC2_9ALPC/31-118	88
U4DCU7_9GAMC	1207								A0A222YTS3_9NIDO/542-760	219		H9MGG4_9ALPC/36-123	88
A0A0N6YPZ1_CVTKE	1207								W0K894_9ALPC/762-980	219		H9MFY2_9ALPC/35-122	88
A0A0N6YPD8_CVTKE	1207								W0K863_9ALPC/762-980	219		H9MFY1_9ALPC/28-115	88
A0A0N6W221_CVTKE	1207								A0A482D135_9ALPC/758-977	220		A0A0C5CJQ0_9ALPC/1072-1159	88
A0A0N6YPY3_CVTKE	1207								A0A0K2D7C4_9ALPC/760-979	220		H9MFX7_9ALPC/37-124	88
A0A0N6YPJ5_CVTKE	1208								A0A0K2D7U5_9ALPC/760-979	220		Q8JVL2_9ALPC/1063-1150	88
A0A0N6YR14_CVTKE	1208								A0A0H4K7U0_9ALPC/760-979	220		A0A344X1T6_9ALPC/1071-1158	88
A0A0N6YPD0_CVTKE	1208								A0A4D6SZA0_9ALPC/760-979	220		H9MG86_9ALPC/38-125	88
A0A0N6YR01_CVTKE	1208								A0A2R4QKY5_9ALPC/803-1022	220		H9MFZ4_9ALPC/28-115	88
Q7T5V2_CVTKE	1208								D9J204_9ALPC/806-1025	220		H9MG87_9ALPC/36-123	88
A0A0N6YR06_CVTKE	1208								D9J1Z4_9ALPC/815-1034	220		A0A0C5CJN8_9ALPC/1072-1159	88
A0A0M4ATS2_9ALPC	1208								G8J7G5_9ALPC/853-1072	220		C6GHI9_9ALPC/1031-1118	88
A0A0N6YPI7_CVTKE	1209								A0A2I4KBQ5_9ALPC/761-980	220		C6GHD6_9ALPC/1072-1159	88
A0A0N6YPJ4_CVTKE	1209								V5T820_9ALPC/761-980	220		H9MGG8_9ALPC/37-124	88
A0A0N6YPX8_CVTKE	1209								V5T8W1_9ALPC/761-980	220		I7H7U2_9ALPC/1073-1160	88
A0A0N6YPJ7_CVTKE	1209								A0A1Y0D9K2_9ALPC/761-980	220		H9MGC1_9ALPC/28-115	88
H9BR25_9NIDO	1212								A0A345YTV0_9ALPC/761-980	220		Q66951_9ALPC/1070-1157	88
H9BR35_9NIDO	1214								A0A4D6T2I7_9ALPC/761-980	220		C6GHB7_9ALPC/1071-1158	88
H9BR08_9NIDO	1217								A0A4D6T2H9_9ALPC/761-980	220		H9MGG9_9ALPC/37-124	88
D0ECU2_CVTKE	1219								A0A2U8QP21_9ALPC/759-978	220		C5IGC2_9ALPC/1076-1163	88
D3X6W6_CVTKE	1219								A0A142II27_9ALPC/761-980	220		A0A515KYU8_9ALPC/1071-1158	88
D0ECU1_CVTKE	1219								A0A142II50_9ALPC/761-980	220		Q7TGB7_9ALPC/777-864	88
A0A3Q8BLJ0_9ALPC	1221								A0A0E3X5P2_9ALPC/761-980	220		A0A2H4KI57_9ALPC/850-937	88
A0A2H4MXZ6_9NIDO	1221								A0A0E3X4D5_9ALPC/761-980	220		H9MG94_9ALPC/37-124	88
D6RTN9_9ALPC	1222								A0A166T923_9ALPC/761-980	220		H9MGD4_9ALPC/31-118	88
Q0PL12_9ALPC	1222								J7II88_9ALPC/761-980	220		H9MGA6_9ALPC/31-118	88
Q9WR70_9BETC	1223								V5T8W5_9ALPC/761-980	220		H9MGA7_9ALPC/38-125	88
D3X6W3_CVTKE	1223								V5T826_9ALPC/761-980	220		H9MGE3_9ALPC/37-124	88
D3X6W4_CVTKE	1223								A0A1X9Q886_9ALPC/761-980	220		A0A2H4KI64_9ALPC/1067-1154	88
D0ECU0_CVTKE	1223								A0A0U2UER6_9ALPC/761-980	220		H9MGD9_9ALPC/31-118	88
D3X6W5_CVTKE	1223								M1SYY2_9ALPC/761-980	220		H9MGD2_9ALPC/40-127	88
C9DSV9_CVTKE	1223								A0A4D6T0F6_9ALPC/761-980	220		H9MGH8_9ALPC/37-124	88
SPIKE_CVPRM	1225								A0A0E3X4M6_9ALPC/761-980	220		H9MG49_9ALPC/31-118	88
SPIKE_CVPR8	1225								A0A0E3SXR8_9ALPC/761-980	220		H9MG15_9ALPC/33-120	88
Q84852_9ALPC	1225								A0A160DA53_9ALPC/761-980	220		H9MG98_9ALPC/37-124	88
C9DST7_CVTKE	1225								A0A0U2S6Q9_9ALPC/761-980	220		C5IGM0_9ALPC/1076-1163	88
B3FHU5_CVTKE	1226								A0A222NUN3_9ALPC/761-980	220		H9MGE2_9ALPC/37-124	88
C9DSU8_CVTKE	1226								A0A0M4I2E1_9ALPC/766-985	220		H9MGF6_9ALPC/35-122	88
A0A0M4B786_9ALPC	1226								A0A3G2C505_9ALPC/757-976	220		H9MGC9_9ALPC/31-118	88
C6GHF7_9ALPC	1232								A0A2R4FBY2_9ALPC/761-980	220		H9MG24_9ALPC/31-118	88
A0A0K1RLN5_9ALPC	1232								A7LKV0_9ALPC/758-977	220		H9MGA2_9ALPC/31-118	88
A0A2U9I6C2_9NIDO	1232								A0A1B4XVK8_9ALPC/761-980	220		H9MFV6_9ALPC/39-126	88
A0A0U1WJY8_CVHSA	1233								A0A0U2TP22_9ALPC/761-980	220		H9MGH9_9ALPC/37-124	88
A0A1W5YKT9_9NIDO	1233								A0A0U1VEK8_9ALPC/760-979	220		H9MGC3_9ALPC/28-115	88
A0A2D1PX37_CVHSA	1234								A0A142II40_9ALPC/758-977	220		H9MG91_9ALPC/31-118	88
I7B987_9BETC	1235								A0A1C7A0X8_9ALPC/758-977	220		H9MGH7_9ALPC/37-124	88
I7B994_9BETC	1235								A0A076L196_9ALPC/761-980	220		D6RTN9_9ALPC/828-915	88
SPIKE_CVMJH	1235								V5QDG2_9ALPC/761-980	220		H9MG97_9ALPC/31-118	88
A0A1W6S788_CVHSA	1236								A0A1S6QMJ7_9ALPC/761-980	220		H9MGF9_9ALPC/37-124	88
A0A173G2Q3_9NIDO	1236								U6C686_9ALPC/761-980	220		I2E313_9ALPC/58-145	88
A0A0U1UYX4_CVHSA	1236								A0A0M5JSN8_9ALPC/761-980	220		I2E316_9ALPC/58-145	88
A0A166ZL64_9NIDO	1236								A0A068JBW2_9ALPC/761-980	220		H9MGB7_9ALPC/28-115	88
A0A221ZS09_9NIDO	1236								A0A142II44_9ALPC/761-980	220		H9MFX0_9ALPC/28-115	88
A0A0U1WHI6_CVHSA	1239								A0A076MEH7_9ALPC/761-980	220		H9MG63_9ALPC/39-126	88
R9QTA0_CVHSA	1240								M1SRT9_9ALPC/761-980	220		H9MGA4_9ALPC/37-124	88
A0A4Y6GL43_9BETC	1241								A0A0A0U6C9_9ALPC/761-980	220		H9MFY6_9ALPC/38-125	88
A0A0U1WHI2_CVHSA	1241								D1MJB7_9ALPC/761-980	220		F1DB20_9ALPC/969-1056	88
R9QTH3_CVHSA	1241								A0A223DMY6_9ALPC/761-980	220		A0A1L2KGD3_9ALPC/984-1071	88
A0A4Y6GL82_9BETC	1241								A0A023UMZ0_9ALPC/761-980	220		A0A0U2C3I6_9ALPC/988-1075	88
A0A2D1PX05_CVHSA	1241								A0A3S8TLM6_9ALPC/757-976	220		A0A2U8QMW5_9ALPC/988-1075	88
A0A2D1PX73_CVHSA	1241								A0A142II53_9ALPC/761-980	220		B3TD48_CVTKE/795-883	89
A0A0U1WHH0_CVHSA	1241								A0A2H4V2D8_9ALPC/758-977	220		E6YDV7_CVTKE/790-878	89
A0A0U1WHK9_9ALPC	1241								A0A1Y0D9H2_9ALPC/761-980	220		A0A0S2ZWY7_9GAMC/790-878	89
A0A1W5YKU9_9NIDO	1241								A0A2H4V2E1_9ALPC/761-980	220		Q000W8_9ALPC/984-1072	89
A0A0K1Z054_CVHSA	1241								A0A0X7YK96_9ALPC/761-980	220		A0A2Z4G619_9NIDO/766-854	89
A0A0K1Z074_CVHSA	1241								A0A0H4AE15_9ALPC/758-977	220		A0A1V0K0S9_9NIDO/764-852	89
A0A0U1WHL1_9ALPC	1241								K4P7T4_9ALPC/761-980	220		H9MGF3_9ALPC/36-124	89
Q0QDZ0_CVHSA	1241								A0A4D6SZC6_9ALPC/759-978	220		A0A0M4AQM1_9ALPC/980-1068	89
Q0Q484_CVHSA	1241								A0A3G5EA70_9ALPC/761-980	220		A0A1V0K0S5_9NIDO/764-853	90
D2DJY1_9BETC	1241								A0A3G3C9E5_9ALPC/761-980	220		A0A0N6W221_CVTKE/799-888	90
SPIKE_BCRP3	1241								A0A4D6C7U1_9ALPC/761-980	220		A0A0N6YPI3_CVTKE/798-887	90
Q0QDX9_CVHSA	1241								A0A160DAA3_9ALPC/761-980	220		A0A0N6YPK6_CVTKE/798-887	90
SPIKE_BC279	1241								A0A0H4A798_9ALPC/761-980	220		Q7T5V3_CVTKE/797-886	90
A0A4Y6GL56_9BETC	1241								A0A4Y5N0P5_9ALPC/760-979	220		A0A0N6YSN7_CVTKE/795-884	90
D2DJW4_CVHSA	1241								A0A291FE88_9ALPC/761-980	220		A0A0N6W222_CVTKE/795-884	90
A0A2D1PX88_CVHSA	1241								A0A0P0TE55_9ALPC/759-978	220		A0A0N6YPJ4_CVTKE/801-890	90
A0A2D1PX44_CVHSA	1241								A0A0S3MN73_9ALPC/761-980	220		A0A3S7SW51_9GAMC/798-887	90
Q3LZV3_BCHK3	1242								A0A0S3MQH0_9ALPC/761-980	220		Q7T5V2_CVTKE/800-889	90
D5HJW9_BCHK3	1242								A0A1P7ZRK3_9ALPC/761-980	220		U4DCU7_9GAMC/799-888	90
SPIKE_BCHK3	1242								I7EVG8_9ALPC/761-980	220		A0A0N6YSM3_CVTKE/797-886	90
D5HJZ1_BCHK3	1242								A0A4D6T2J1_9ALPC/761-980	220		A0A0N6YPJ5_CVTKE/800-889	90
D5HK02_BCHK3	1242								U5LXT1_9ALPC/761-980	220		A0A0N6YPD8_CVTKE/799-888	90
D5HJU5_BCHK3	1242								A0A1B4XVK5_9ALPC/761-980	220		A0A0N6YR06_CVTKE/800-889	90
D5HJT4_BCHK3	1242								A0A1P7ZRM1_9ALPC/567-786	220		A0A0N6YPY3_CVTKE/799-888	90
A0A4Y6GL75_9BETC	1242								A0A1B4XVJ9_9ALPC/761-980	220		A0A0N6YPZ1_CVTKE/799-888	90
A0A2D1PX86_CVHSA	1242								A0A411E5P1_9ALPC/761-980	220		A0A4Y5QS01_9GAMC/797-886	90
A0A096XNM6_CVHSA	1242								A0A411E5V6_9ALPC/761-980	220		G0Z073_CVTKE/801-890	90
A0A0U1WHJ8_CVHSA	1242								A0A0H4A7V5_9ALPC/761-980	220		A0A0N6YQK7_CVTKE/795-884	90
A0A2H4KI57_9ALPC	1244								A0A142II35_9ALPC/761-980	220		A0A0N6YPD0_CVTKE/800-889	90
A0A2R3SUW9_CVHSA	1245								A0A1P7ZRL2_9ALPC/761-980	220		A0A0F6YS09_9GAMC/783-872	90
A0A2R3SUW7_CVHSA	1246								A0A2R4H2T2_9ALPC/761-980	220		A0A0N6YPX8_CVTKE/801-890	90
H9BR17_9NIDO	1254								A0A0H4AFC2_9ALPC/758-977	220		A0A0N6YPI7_CVTKE/801-890	90
Q6DSU4_CVHSA	1255								A0A2U8QNE9_9ALPC/761-980	220		A0A0N6YSN1_CVTKE/799-888	90
Q202G3_CVHSA	1255								A0A4D6T2G9_9ALPC/761-980	220
A0A2D1PXA9_CVHSA	1255								A0A4D6T0F2_9ALPC/761-980	220
A0A0U2IWM2_9BETC	1255								A0A142II56_9ALPC/761-980	220
A0A2D1PX97_CVHSA	1255								A0A142II18_9ALPC/757-976	220
Q6T7X7_CVHSA	1255								V5M1B9_9ALPC/761-980	220
Q6T7Y1_CVHSA	1255								A0A0U1YFK4_9ALPC/760-979	220
Q6T7X6_CVHSA	1255								H6VC03_9ALPC/761-980	220
Q6T7X9_CVHSA	1255								A0A023UMY4_9ALPC/761-980	220
Q6T7Y0_CVHSA	1255								A0A4D6SZB5_9ALPC/761-980	220
Q202F9_CVHSA	1255								A0A4D6FU73_9ALPC/761-980	220
Q202G8_CVHSA	1255								A0A075M1C3_9ALPC/761-980	220
Q202F2_CVHSA	1255								A0A4D6T2I0_9ALPC/761-980	220
Q202F5_CVHSA	1255								A0A068JBV0_9ALPC/761-980	220
Q4JDM4_CVHSA	1255								A0A0N7IDH0_9ALPC/761-980	220
Q6TPE8_CVHSA	1255								J7LCM4_9ALPC/761-980	220
A4ZF30_CVHSA	1255								A0A3Q8TLQ3_9ALPC/761-980	220
A4ZF27_CVHSA	1255								A0A248WX64_9ALPC/761-980	220
Q6GYR1_CVHSA	1255								A0A3G5BRY5_9ALPC/761-980	220
Q5DIC5_CVHSA	1255								I7AKI1_9ALPC/761-980	220
A4ZF26_CVHSA	1255								A0A0M4HHL2_9ALPC/761-980	220
Q4JDN6_CVHSA	1255								A0A223DMZ0_9ALPC/761-980	220
Q4JDM6_CVHSA	1255								A0A3Q9CY89_9ALPC/761-980	220
Q4JDN5_CVHSA	1255								S5TI76_9ALPC/761-980	220
Q3ZTF3_CVHSA	1255								I2A5Z6_9ALPC/761-980	220
Q4JDM3_CVHSA	1255								V5QFH5_9ALPC/761-980	220
Q4JDN1_CVHSA	1255								A0A4D6SZ93_9ALPC/761-980	220
Q4JDP2_CVHSA	1255								A0A075EB74_9ALPC/761-980	220
Q3ZTC8_CVHSA	1255								A0A2R4FBW8_9ALPC/761-980	220
Q3ZTC7_CVHSA	1255								A0A0U1YJW6_9ALPC/761-980	220
Q4JDP0_CVHSA	1255								A0A219UQG5_9ALPC/759-978	220
Q4JDN4_CVHSA	1255								S5RJN4_9ALPC/761-980	220
Q5GDB6_CVHSA	1255								A0A059V9W7_9ALPC/761-980	220
Q4JDN7_CVHSA	1255								A0A223DMZ4_9ALPC/761-980	220
Q5GDB7_CVHSA	1255								A0A0H4AE07_9ALPC/761-980	220
Q5GDB3_CVHSA	1255								A0A0K1D553_9ALPC/761-980	220
Q4JDM5_CVHSA	1255								S4V9N9_9ALPC/761-980	220
Q5GDB4_CVHSA	1255								J7LFB0_9ALPC/761-980	220
Q4JDP1_CVHSA	1255								A0A142II51_9ALPC/756-975	220
Q4JDM9_CVHSA	1255								A0A191TBM2_9ALPC/761-980	220
Q5GDJ5_CVHSA	1255								A0A142II16_9ALPC/761-980	220
Q4JDM8_CVHSA	1255								A0A4D6T6E0_9ALPC/761-980	220
Q5GDJ6_CVHSA	1255								A0A191TBM5_9ALPC/761-980	220
B8Q8S6_CVHSA	1255								A0A2R4H2B4_9ALPC/764-983	220
Q6T7X4_CVHSA	1255								A0A1P8A7G1_9ALPC/761-980	220
D2E2M5_CVHSA	1255								A0A0H4LQ11_9ALPC/761-980	220
D2E250_CVHSA	1255								A0A1P8NPN3_9ALPC/762-981	220
D2E2C3_CVHSA	1255								A0A1P8NPQ3_9ALPC/760-979	220
D2E265_CVHSA	1255								A0A346M6V8_9ALPC/761-980	220
D2E2F2_CVHSA	1255								A0A142II30_9ALPC/761-980	220
F2YCW3_CVHSA	1255								A0A482F7J0_9ALPC/761-980	220
F2YCT3_CVHSA	1255								A0A1P8A7E4_9ALPC/757-976	220
Q1T6X6_CVHSA	1255								A0A3S8Q0V9_9ALPC/768-987	220
Q6JH46_CVHSA	1255								A0A346M6W2_9ALPC/761-980	220
S5YMR9_CVHSA	1255								A0A1Y0DD46_9ALPC/761-980	220
Q6S8D7_CVHSA	1255								A0A0H4LNR6_9ALPC/761-980	220
B8Q8V9_CVHSA	1255								A0A2P1DXE7_9ALPC/761-980	220
B8Q8U8_CVHSA	1255								A0A3Q8R397_9ALPC/761-980	220
D3KDM5_CVHSA	1255								A0A482F7F1_9ALPC/761-980	220
Q6JH38_CVHSA	1255								A0A4D6T2G1_9ALPC/761-980	220
Q202E5_CVHSA	1255								K4P5A4_9ALPC/761-980	220
D2E206_CVHSA	1255								A0A023UMD1_9ALPC/761-980	220
D2E1Z1_CVHSA	1255								Q692M1_9ALPC/758-977	220
D2E2T4_CVHSA	1255								K0H6B2_9ALPC/761-980	220
D2E1K6_CVHSA	1255								V5LZY4_9ALPC/761-980	220
D2E2D8_CVHSA	1255								A0A142II33_9ALPC/761-980	220
Q5Y187_CVHSA	1255								S5TGV8_9ALPC/758-977	220
I6QPV5_CVHSA	1255								A0A0S3MR50_9ALPC/761-980	220
A1IHM8_CVHSA	1255								A0A0H4LS23_9ALPC/761-980	220
C4P6Q7_CVHSA	1255								A0A0H4LQ15_9ALPC/758-977	220
J9SFL2_CVHSA	1255								W0K908_9ALPC/761-980	220
Q202H5_CVHSA	1255								A0A2K8IUG8_9ALPC/761-980	220
J9TDZ0_CVHSA	1255								A0A0U2C307_9ALPC/761-980	220
Q202H8_CVHSA	1255								A0A2Z4QJA6_9ALPC/757-976	220
A4ZF28_CVHSA	1255								A0A3Q8TLZ9_9ALPC/761-980	220
D2E1H7_CVHSA	1255								K0HG97_9ALPC/761-980	220
Q692E4_CVHSA	1255								A0A0M4I3X3_9ALPC/761-980	220
Q6R7Y6_CVHSA	1255								A0A3Q8TMH9_9ALPC/761-980	220
Q6T7X5_CVHSA	1255								A0A2H4T8U0_9ALPC/761-980	220
Q6T7X8_CVHSA	1255								A0A3Q8TM92_9ALPC/761-980	220
A4ZF29_CVHSA	1255								A0A4D6T6H7_9ALPC/761-980	220
D2E221_CVHSA	1255								K4P5G5_9ALPC/761-980	220
Q202F4_CVHSA	1255								A0A4D6SZB6_9ALPC/761-980	220
Q202E6_CVHSA	1255								A0A0P0D715_9ALPC/761-980	220
B8Q8T7_CVHSA	1255								A0A1P8A7F4_9ALPC/761-980	220
Q202G5_CVHSA	1255								A0A160DA99_9ALPC/761-980	220
A0A0U1UZ37_9ALPC	1255								A0A1P8A7F9_9ALPC/761-980	220
U5WI05_CVHSA	1256								A0A142II37_9ALPC/761-980	220
U5WHZ7_CVHSA	1256								A0A1J0R096_9ALPC/761-980	220
A0A2D1PX29_CVHSA	1256								A0A1Y0DA26_9ALPC/761-980	220
U5WLK5_CVHSA	1256								A0A142II43_9ALPC/761-980	220
A0A2D1PXD5_CVHSA	1256								A0A142II49_9ALPC/761-980	220
A0A2D1PXC0_CVHSA	1256								S5U6W1_9ALPC/761-980	220
A0A4Y6GL47_9BETC	1256								A0A0H4A7U0_9ALPC/761-980	220
A0A3Q8AKM0_CVHSA	1257								A0A1B4XVJ3_9ALPC/761-980	220
A0A023PTS3_CVHSA	1259								A0A1B4XVK3_9ALPC/758-977	220
A0A023PUW9_CVHSA	1259								A0A1B4XVJ8_9ALPC/761-980	220
E0XIZ3_9NIDO	1259								A0A2U8QMX5_9ALPC/758-977	220
A0A0P0INJ4_9BETC	1262								A0A120GVL6_9ALPC/761-980	220
F1DAZ1_9BETC	1264								A0A1B4XVJ6_9ALPC/761-980	220
A0A2P1M5J5_BCHK9	1265								A0A1B4XVJ5_9ALPC/761-980	220
A3EXI2_BCHK9	1269								A0A0C5KQX5_9ALPC/761-980	220
E0ZN36_BCHK9	1269								J7LK68_9ALPC/761-980	220
E0ZN52_BCHK9	1269								A0A1B4XVJ7_9ALPC/761-980	220
A0A2Z4EVR7_9NIDO	1269								A0A0X7YK54_9ALPC/761-980	220
A0A2Z4EVK1_9NIDO	1269								A0A0K2D7G4_9ALPC/758-977	220
A0A2Z4EVN2_9NIDO	1271								A0A172PC24_9ALPC/761-980	220
A3EXJ0_BCHK9	1272								A0A075EAZ2_9ALPC/761-980	220
QHD43416.1_surface_glycoprotein_[Wuhan_seafood_market_pneumonia_virus]	1273								A0A1Z2R8S8_9ALPC/756-975	220
A0A2Z4EVN5_9NIDO	1273								A0A2D2AKS0_9ALPC/761-980	220
SPIKE_BCHK9	1274								A0A2H5AC33_9ALPC/764-983	220
A3EXH4_BCHK9	1275								A0A4D6SZD6_9ALPC/761-980	220
A0A4Y6GL90_9BETC	1277								A0A2P1DXC6_9ALPC/761-980	220
A0A2Z4EVM5_9NIDO	1278								G8GUS6_9ALPC/761-980	220
F1DAZ9_9BETC	1278								A0A0U2C7C5_9ALPC/761-980	220
E0ZN44_BCHK9	1280								A0A0U2C3B9_9ALPC/761-980	220
E0ZN60_BCHK9	1280								A0A0M4HQG9_9ALPC/761-980	220
A0A0M5I4H2_9ALPC	1285								V5QDD9_9ALPC/761-980	220
A0A1B3Q5V4_9BETC	1290								V5M038_9ALPC/761-980	220
A0A1B3Q5W5_9BETC	1290								A0A0U2C330_9ALPC/761-980	220
F1BYL9_9BETC	1298								A0A1Y0DLQ0_9ALPC/761-980	220
A0A0M4B1K2_9ALPC	1316								A0A0M4HL34_9ALPC/761-980	220
A0A088DJY6_9BETC	1317								A0A1L3GVA2_9ALPC/758-977	220
Q0Q4F7_9NIDO	1319								A0A345YTV6_9ALPC/761-980	220
Q9J3F1_9BETC	1321								A0A4D6SZ84_9ALPC/761-980	220
A0A023Y9K3_9BETC	1322								A0A068BC80_9ALPC/761-980	220
SPIKE_CVMA5	1324								A0A109NR59_9ALPC/761-980	220
A0A2D1CIC0_9BETC	1324								Q000W8_9ALPC/758-977	220
C3VPE9_CVMA5	1324								A0A0K0WTL0_9ALPC/758-977	220
A0A2D1CLX0_9BETC	1324								A0A1Y0DLE4_9ALPC/761-980	220
C0KYX9_9BETC	1324								A0A0U2ZHV8_9ALPC/761-980	220
S5YA08_9BETC	1324								A0A0K2D778_9ALPC/761-980	220
Q9J3E7_9BETC	1324								A0A0M4HMQ5_9ALPC/761-980	220
C0KYV1_9BETC	1324								A0A2Z4QIT6_9ALPC/758-977	220
L7UP84_9BETC	1326								I2EBM1_9ALPC/761-980	220
A0A4D6G1A4_9BETC	1328								A0A166T924_9ALPC/761-980	220
Q6RI12_9BETC	1328								A0A238TMM2_9ALPC/758-977	220
A4ULL0_9ALPC	1328								A0A166T922_9ALPC/761-980	220
A0A141BR53_9BETC	1329								S5RL65_9ALPC/761-980	220
U5LNM4_9BETC	1330								A0A0U1YH40_9ALPC/761-980	220
U5LMM7_9BETC	1330								S5S2D3_9ALPC/761-980	220
Q6RI10_9BETC	1331								A0A097CK70_9ALPC/761-980	220
Q6RI11_9BETC	1331								D1MJB2_9ALPC/761-980	220
A0A2H4MXF2_9NIDO	1342								W6E935_9ALPC/758-977	220
A0A0U1UZD0_9ALPC	1343								A0A076MFA2_9ALPC/761-980	220
A0A2R2YRG8_9BETC	1344								A0A4D6T6G3_9ALPC/761-980	220
U5NJG5_9BETC	1344								A0A142II46_9ALPC/758-977	220
A0A2I6PIX8_9BETC	1345								A0A142II25_9ALPC/761-980	220
A0A2I6PIW5_9BETC	1345								A0A0F7L1G1_9ALPC/761-980	220
A0A3G3NHC8_9BETC	1345								A0A172PC55_9ALPC/761-980	220
A0A3G3NGZ3_9BETC	1345								A0A0U2MF03_9ALPC/761-980	220
A0A1W6ASU7_9NIDO	1345								A0A0H4M4S9_9ALPC/758-977	220
A0A2I4R888_9NIDO	1346								A0A248WXI9_9ALPC/761-980	220
A0A2I4R8V9_9NIDO	1346								A0A4D6SZB4_9ALPC/758-977	220
A0A0U2L5X0_9BETC	1347								A0A142II24_9ALPC/761-980	220
A0A0U2L683_9BETC	1348								A0A2K8IUQ9_9ALPC/761-980	220
A0A1Z2WUW0_9BETC	1348								A0A2H4V2E0_9ALPC/761-980	220
A0A1V0IG63_9BETC	1348								A0A0H4LQ24_9ALPC/761-980	220
A0A1V0IGA5_9BETC	1348								A0A0U1YG37_9ALPC/761-980	220
A0A1V0IG18_9BETC	1348								A0A0H4LNQ6_9ALPC/761-980	220
A0A1V0IG25_9BETC	1349								A0A1Y0D9H4_9ALPC/761-980	220
A0A2H4Z0B1_9BETC	1349								A0A0U2C3C6_9ALPC/761-980	220
A0A2R4KSS6_9BETC	1349								A0A0U3R7K0_9ALPC/761-980	220
SPIKE_CVP67	1349								A0A076MNW8_9ALPC/761-980	220
Q2QKN3_9BETC	1349								A0A4D6T0E6_9ALPC/761-980	220
SPIKE_CVPIA	1349								A0A142II31_9ALPC/761-980	220
K4K211_9ALPC	1349								A0A142II32_9ALPC/761-980	220
K4JZD2_9ALPC	1349								A0A0U1YG21_9ALPC/761-980	220
K4JZU5_9ALPC	1349								A0A1Y0D9J1_9ALPC/761-980	220
K4KCP3_9ALPC	1349								A0A0M4ATS2_9ALPC/604-823	220
A0A2H4MWY0_9NIDO	1349								A0A2U8QMX8_9ALPC/758-977	220
A0A2H4MX03_9NIDO	1349								A0A068JBY4_9ALPC/761-980	220
A0A2H4MZ72_9NIDO	1349								S5U7Q6_9ALPC/761-980	220
A0A096XNG8_9BETC	1349								A0A2I4KBQ0_9ALPC/761-980	220
A0A096XNI4_9BETC	1349								A0A222NUP2_9ALPC/761-980	220
A0A2R4KP93_9BETC	1349								A0A222NUP5_9ALPC/759-978	220
A0A4Y6GL65_9ALPC	1350								J7K7Z8_9ALPC/761-980	220
SPIKE_BC133	1350								A0A0C5B4Y4_9ALPC/758-977	220
Q19U46_CVHK1	1351								A0A109QKG8_9ALPC/758-977	220
SPIKE_CVHN5	1351								A0A0C5AYM8_9ALPC/758-977	220
Q19U40_CVHK1	1351								A0A0E3MW16_9ALPC/761-980	220
Q0ZJI1_CVHK1	1351								A0A0U2UB55_9ALPC/761-980	220
SPIKE_CVHN2	1351								A0A345ITA4_9ALPC/761-980	220
Q19U45_CVHK1	1351								A0A2D2AKT1_9ALPC/761-980	220
Q19U39_CVHK1	1351								A0A4D6T0L5_9ALPC/761-980	220
K4JZP8_9ALPC	1351								A0A142II36_9ALPC/761-980	220
K4JZ69_9ALPC	1351								A0A075ECU9_9ALPC/761-980	220
K4K2R0_9ALPC	1351								A0A0M4I2E9_9ALPC/761-980	220
A0A451ERM8_CVHK1	1351								A0A068JBY8_9ALPC/761-980	220
A0A4Y5QL66_9ALPC	1351								A0A0X7YUJ2_9ALPC/761-980	220
A0A1V0E0Z4_CVHK1	1352								A0A0M4HB93_9ALPC/761-980	220
S5ZBP3_CVHK1	1352								A0A0S2PZQ3_9ALPC/761-980	220
A0A224ANC9_CVHK1	1352								A0A1X9RV86_9ALPC/761-980	220
W8NZ23_9BETC	1352								A0A0C5B1R9_9ALPC/758-977	220
A0A2H4PWN4_9BETC	1352								A0A4P8GKT6_9ALPC/762-981	220
S4WZQ4_BCHK5	1352								A0A4P8GLI5_9ALPC/761-980	220
SPIKE_BCHK5	1352								A0A4P8GKV7_9ALPC/761-980	220
A0A2H4MZ10_9NIDO	1352								A0A2U8QND8_9ALPC/761-980	220
A0A482JZV2_9NIDO	1352								A0A3G2C521_9ALPC/761-980	220
A0A482JX42_9NIDO	1352								A0A4P8GNI6_9ALPC/762-981	220
A0A1Z1W230_9NIDO	1352								A0A4P8GMG5_9ALPC/761-980	220
S4WYD2_BCHK4	1352								A0A0H4LNS2_9ALPC/761-980	220
S4WYD6_BCHK4	1352								A0A0H4A7U9_9ALPC/761-980	220
S4WWQ3_BCHK4	1352								A0A0A0U8R0_9ALPC/760-979	220
S4WZQ1_BCHK4	1352								A0A0K2D7U9_9ALPC/761-980	220
A3EXC1_BCHK4	1352								A0A2K8IYG3_9ALPC/761-980	220
A3EXA3_BCHK4	1352								A0A223LX37_9ALPC/759-978	220
SPIKE_BCHK4	1352								K4G1P9_9ALPC/758-977	220
A3EXB2_BCHK4	1352								A0A223LX21_9ALPC/759-978	220
A0A1Z1W227_9NIDO	1352								A0A125S8N8_9ALPC/758-977	220
A0A1Z1W244_9NIDO	1352								A0A0U1VF19_9ALPC/761-980	220
A0A0U1WJZ6_BCHK4	1352								A0A160DAD9_9ALPC/761-980	220
A0A166ZLN4_9NIDO	1352								A0A0U1YJ04_9ALPC/761-980	220
A0A0G2RC85_CVHOC	1353								A0A1P8A7H0_9ALPC/761-980	220
SPIKE_CVHOC	1353								A0A4D6SZ90_9ALPC/761-980	220
Q696P8_CVHOC	1353								A0A1Y0DLP0_9ALPC/761-980	220
A0A3S7R2I2_9BETC	1353								A0A0U2IA71_9ALPC/761-980	220
A0A482DX17_9BETC	1353								A0A075ECT7_9ALPC/761-980	220
A0A482DX85_9BETC	1353								K0H6Z9_9ALPC/761-980	220
A0A2P1IT84_9BETC	1353								X2EZI7_9ALPC/761-980	220
A0A0U2W1D8_9BETC	1353								A0A0A0U6C3_9ALPC/761-980	220
A0A1L2DZI5_9BETC	1353								A0A0M4B786_9ALPC/627-846	220
A0A2P1ITI1_9BETC	1353								A0A2H5AC30_9ALPC/761-980	220
A0A2P1IT98_9BETC	1353								M1SRT4_9ALPC/761-980	220
A0A2P1IT40_9BETC	1353								A0A3Q8STW3_9ALPC/761-980	220
A0A2P1IT43_9BETC	1353								A0A1L5JK36_9ALPC/761-980	220
A0A140HF74_9BETC	1353								A0A248WX54_9ALPC/761-980	220
A0A2P1IT46_9BETC	1353								M1SK11_9ALPC/761-980	220
A0A2P1IT75_9BETC	1353								M1T6Y0_9ALPC/761-980	220
A0A3Q8H3X8_9BETC	1353								M1SRT1_9ALPC/761-980	220
A0A410SR78_9BETC	1353								A0A2K8IPF0_9ALPC/761-980	220
A0A2H4GWK9_9BETC	1353								A0A0S3MSJ0_9ALPC/761-980	220
A0A2D0YUG7_9BETC	1353								A0A068JBW5_9ALPC/761-980	220
A0A2D0Y3M7_9BETC	1353								A0A3G3C9D5_9ALPC/761-980	220
A0A2D0YAP4_9BETC	1353								A0A1Z2TIV9_9ALPC/766-985	220
A0A2H4KGZ2_9BETC	1353								A0A2K8IPF4_9ALPC/761-980	220
A0A2D0Y7Z5_9BETC	1353								A0A4D6SZA2_9ALPC/761-980	220
A0A0A7E695_9BETC	1353								A0A2R4H2E2_9ALPC/761-980	220
A0A2D0YDA3_9BETC	1353								I2EBM8_9ALPC/758-977	220
A0A2D0Y9L1_9BETC	1353								A0A0M4HBA0_9ALPC/761-980	220
A0A2D0Y464_9BETC	1353								A0A2R4H2E5_9ALPC/761-980	220
A0A2D0YGA8_9BETC	1353								A0A0C5KNR8_9ALPC/761-980	220
A0A2H4PWP2_9BETC	1353								A0A0K2D7F4_9ALPC/758-977	220
A0A2H4KGX9_9BETC	1353								A0A2K8IM18_9ALPC/761-980	220
A0A0A7E658_9BETC	1353								A0A068JBX4_9ALPC/761-980	220
A0A2D0YKN0_9BETC	1353								A0A0U1VF17_9ALPC/761-980	220
R9UCW7_9BETC	1353								A0A1C6ZYG4_9ALPC/759-978	220
A0A411PBG2_9BETC	1353								U5NJ53_9ALPC/761-980	220
A0A411PBS1_9BETC	1353								G5D078_9ALPC/758-977	220
A0A516IIW2_9BETC	1353								A0A0K2D7F9_9ALPC/758-977	220
A0A516IIX0_9BETC	1353								A0A0K1LUK6_9ALPC/758-977	220
A0A411PBL8_9BETC	1353								A0A0M3RUM0_9ALPC/761-980	220
A0A2D0YLD5_9BETC	1353								A0A4D6SZC5_9ALPC/761-980	220
A0A2D0YID8_9BETC	1353								A0A0U1YG13_9ALPC/760-980	221
A0A2D0YIQ0_9BETC	1353								A0A0U1YG53_9ALPC/760-980	221
A0A2D0YNJ0_9BETC	1353								A0A0P0TE51_9ALPC/758-978	221
A0A2D0YKJ5_9BETC	1353								A0A1C6ZYH4_9ALPC/758-978	221
A0A2D0YNS6_9BETC	1353								A0A2H4V2D7_9ALPC/760-980	221
A0A2D0YJ37_9BETC	1353								A0A160DAG0_9ALPC/760-980	221
A0A0S3IUB8_9BETC	1353								A0A0U2BZC8_9ALPC/760-980	221
A0A2D0Y6A6_9BETC	1353								A0A0U2BZ55_9ALPC/760-980	221
A0A0U2IY58_9BETC	1353								A0A0K2D769_9ALPC/757-977	221
A0A0U2MMB6_9BETC	1353								A0A0K2D7M1_9ALPC/760-980	221
A0A0U2MS74_9BETC	1353								A0A0K2D758_9ALPC/757-977	221
A0A0U2NE92_9BETC	1353								A0A0C5AYM4_9ALPC/757-977	221
W5ZZM0_9BETC	1353								A0A142II41_9ALPC/757-977	221
A0A3S7R2R7_9BETC	1353								I2EBM5_9ALPC/760-980	221
T2B9M6_9BETC	1353								A0A4D6SZ86_9ALPC/760-980	221
A0A0U2P9D9_9BETC	1353								U6C6S4_9ALPC/760-980	221
A0A291I6E5_9BETC	1353								A0A165W4X7_9ALPC/760-980	221
A0A291I5Y3_9BETC	1353								A0A1Y0DLL5_9ALPC/760-980	221
A0A1W5LGD2_9BETC	1353								J7LK63_9ALPC/760-980	221
A0A1W5LGJ4_9BETC	1353								A0A2H4WQK8_9ALPC/760-980	221
A0A1W5LGU2_9BETC	1353								A0A4D6SZA7_9ALPC/760-980	221
A0A291I6G6_9BETC	1353								A0A0K2D7T1_9ALPC/760-980	221
A0A3T0I8D8_9BETC	1353								W0K459_9ALPC/760-980	221
A0A0A0Q4U2_9BETC	1353								A0A2H4WQL0_9ALPC/760-980	221
A0A0A0Q4U5_9BETC	1353								A0A223DMY0_9ALPC/760-980	221
A0A0U2GPS7_9BETC	1353								A0A3Q8TLR2_9ALPC/760-980	221
A0A0A0Q3U6_9BETC	1353								A0A223DMZ3_9ALPC/760-980	221
A0A4P8L6Q6_9BETC	1353								A0A2H4WQM6_9ALPC/760-980	221
A0A2H4TEF0_9BETC	1353								A0A3S8TLP6_9ALPC/760-980	221
A0A384YDL8_9BETC	1353								A0A4D6FBW1_9ALPC/756-976	221
A0A384YDC0_9BETC	1353								A0A223DMY3_9ALPC/760-980	221
A0A384YDR2_9BETC	1353								I2EBM3_9ALPC/764-984	221
A0A384YG86_9BETC	1353								S4VA59_9ALPC/757-977	221
A0A0B5A1M3_9BETC	1353								J7LKT6_9ALPC/757-977	221
W6A0B7_9BETC	1353								A0A222NUP8_9ALPC/768-988	221
A0A0G3U597_9BETC	1353								A0A2U8QMU9_9ALPC/760-980	221
A0A023VZD9_9BETC	1353								A0A2H4V2E5_9ALPC/760-980	221
A0A0U3SQE0_9BETC	1353								A0A0H4LQ20_9ALPC/760-980	221
A0A0U2GMD9_9BETC	1353								A0A0N9P2C3_9ALPC/760-980	221
A0A1W5LIC4_9BETC	1353								A0A142II34_9ALPC/761-981	221
A0A0U2NQQ0_9BETC	1353								K4PIG8_9ALPC/761-981	221
A0A023SFE5_9BETC	1353								A0A142II17_9ALPC/760-981	222
A0A1W5LGU6_9BETC	1353								S5RG04_9ALPC/759-980	222
A0A2D0YT69_9BETC	1353								A0A0U1YFM3_9ALPC/756-977	222
A0A0U2HTD9_9BETC	1353								A0A346M6W1_9ALPC/759-980	222
A0A0A0Q5X5_9BETC	1353								A0A3S9V8L0_9ALPC/758-980	223
A0A0U2MGK9_9BETC	1353								A0A0U1VEL1_9ALPC/755-977	223
A0A0U2GP35_9BETC	1353								A0A222NUP1_9ALPC/758-980	223
W6A0A7_9BETC	1353								A0A4D6SZ96_9ALPC/758-980	223
A0A168DLI3_9BETC	1353								A0A223LX03_9ALPC/758-980	223
A0A411PBH5_9BETC	1353								A0A1Y0D9M0_9ALPC/758-980	223
A0A411PBL6_9BETC	1353								A0A223LX05_9ALPC/758-980	223
A0A1W5LGE4_9BETC	1353								A0A286RW20_9ALPC/758-980	223
A0A0B5L4G8_9BETC	1353								A0A3Q8TLR6_9ALPC/754-976	223
A0A0R7E3W8_9BETC	1353								A0A1L5JK41_9ALPC/758-980	223
A0A140AZ25_9BETC	1353								A0A346RP85_9ALPC/758-980	223
A0A291I632_9BETC	1353								A0A1C6ZYG5_9ALPC/756-978	223
A0A291I5S9_9BETC	1353								A0A0K2D7F3_9ALPC/755-977	223
A0A2H4KGM2_9BETC	1353								A0A223LX29_9ALPC/758-980	223
A0A0U2NY03_9BETC	1353								A0A0H4A7U5_9ALPC/755-977	223
A0A2D0Y4R1_9BETC	1353								Q9YRA7_9ALPC/823-1048	226
A0A384WFI4_9BETC	1353								A0A0N6YPK6_CVTKE/568-795	228
A0A0R7E3J6_9BETC	1353								A0A0N6YQK0_CVTKE/563-791	229
A0A146AAQ5_9BETC	1353								A0A172AZS6_9ALPC/805-1035	231
A0A024E0Q9_9BETC	1353								A0A1W5YKT3_9NIDO/765-996	232
A0A0U2GP47_9BETC	1353								A0A222UBY8_9ALPC/818-1050	233
A0A1L2E040_9BETC	1353								A0A1B4X972_9ALPC/818-1050	233
A0A411PBH3_9BETC	1353								A0A0K2SF41_9ALPC/804-1036	233
A0A0H4JBS8_9BETC	1353								D3XGJ4_9ALPC/818-1050	233
A0A291I6L3_9BETC	1353								A0A224AV51_9ALPC/815-1047	233
A0A023NGM8_9BETC	1353								A0A146AAJ4_9BETC/360-596	237
V9TWK2_9BETC	1353								A0A2H4MXZ6_9NIDO/609-847	239
A0A2D0YAC3_9BETC	1353								A0A0G2T1G9_9BETC/262-500	239
A0A1L2E033_9BETC	1353								A0A0G2T197_9BETC/262-500	239
A0A0U2MS90_9BETC	1353								Q0QJJ1_CVHOC/611-850	240
A0A384VXU1_9BETC	1353								Q0QJJ0_CVHOC/620-859	240
M1RNL5_9BETC	1353								Q0QJI6_CVHOC/621-860	240
A0A0G4AKW3_9BETC	1353								Q0QJI8_CVHOC/614-853	240
A0A0A0Q5X2_9BETC	1353								Q0QJJ2_9BETC/625-864	240
A0A411PBR0_9BETC	1353								Q0QJI9_CVHOC/618-858	241
T2B9T0_9BETC	1353								Q0QJI4_CVHOC/618-858	241
A0A0U2P188_9BETC	1353								A0A143GV46_9BETC/593-834	242
A0A345F0Z7_9BETC	1353								A0A481S0C5_9ALPC/523-771	249
A0A2U9QWE9_9BETC	1353								A0A2H4MWY1_9NIDO/522-771	250
A0A0P0HTL4_9BETC	1353								A0A1L7HJ82_9ALPC/515-768	254
A0A0A0Q4V1_9BETC	1353								A0A2H4MX15_9NIDO/517-771	255
T2B9R3_9BETC	1353								A0A2H4MXF6_9NIDO/517-771	255
A0A291I6B7_9BETC	1353								Q1HLC5_9BETC/613-885	273
A0A2D0YXA8_9BETC	1353								A0A0A1EFL0_9BETC/619-891	273
A0A2D0YM48_9BETC	1353								A0A0A1EBA0_9BETC/616-888	273
A0A0U2MMC5_9BETC	1353								Q1HLC8_9BETC/613-885	273
A0A024E285_9BETC	1353								A0A120JX05_9BETC/602-876	275
A0A0B5KY98_9BETC	1353								A0A0D3MTU6_9BETC/706-981	276
A0A4V1ES19_9BETC	1353								D0ECU2_CVTKE/514-791	278
A0A2D0YPK3_9BETC	1353								A0A0N6YPI7_CVTKE/521-798	278
A0A0A0Q7G4_9BETC	1353								A0A2D0YQE2_9BETC/704-981	278
A0A0A7E6A4_9BETC	1353								A0A0N6YPI3_CVTKE/517-795	279
A0A0R9USA1_9BETC	1353								A0A2H4ZBK5_9NIDO/480-777	298
A0A411PBD4_9BETC	1353								A0A2H4ZBL4_9NIDO/500-799	300
A0A0D3MU58_9BETC	1353								A0A2H4ZBL2_9NIDO/479-778	300
A0A0D3MTV5_9BETC	1353								A0A2H4ZBK9_9NIDO/479-780	302
W5ZZF5_9BETC	1353								A0A2H4ZBM0_9NIDO/495-800	306
W6A8L9_9BETC	1353								A0A2H4ZBL3_9NIDO/493-799	307
K0BRG7_9BETC	1353								A0A2H4ZBM4_9NIDO/494-801	308
A0A384YDY2_9BETC	1353								A0A2H4ZBM1_9NIDO/492-802	311
A0A2D0Y305_9BETC	1353								A0A2H4ZBK1_9NIDO/480-791	312
A0A493R163_9BETC	1353								T1PZ81_CVHOC/615-928	314
R9UQ53_9BETC	1353								A0A2H4ZBL1_9NIDO/493-806	314
T2BBH7_9BETC	1353								A0A2H4ZBK6_9NIDO/480-795	316
A0A0G2UN32_9BETC	1353								T1PZ61_CVHOC/615-933	319
W6A028_9BETC	1353								T1PZ49_CVHOC/615-933	319
A0A0U2GPZ2_9BETC	1353								A0A2H4ZBL0_9NIDO/480-798	319
A0A291I635_9BETC	1353								A0A1W5YKS6_9NIDO/663-992	330
A0A0U2INY2_9BETC	1353								A0A0F6YS09_9GAMC/450-780	331
A0A0P0HBE6_9BETC	1353								A0A220I8X9_9ALPC/428-759	332
A0A0S1TQ87_9BETC	1353								A0A240FW36_9ALPC/428-759	332
W6A090_9BETC	1353								A0A240FW40_9ALPC/428-759	332
A0A0U2GMX5_9BETC	1353								A0A240FW50_9ALPC/428-759	332
T2BBK5_9BETC	1353								A0A240FW59_9ALPC/428-759	332
A0A126G7T9_9BETC	1353								A0A240FW12_9ALPC/428-763	336
A0A0U2J5T9_9BETC	1353								A0A240FW27_9ALPC/429-764	336
A0A0A0Q7F3_9BETC	1353								A0A240FW31_9ALPC/429-764	336
A0A0A0Q4T9_9BETC	1353								A0A240FW18_9ALPC/428-764	337
A0A0U2NTX5_9BETC	1353								A0A1X9JJW0_9ALPC/422-761	340
A0A0U2GL10_9BETC	1353								A0A0U1WJW4_9ALPC/411-751	341
A0A2H1YPP7_9BETC	1353								A0A384YDL8_9BETC/602-948	347
A0A2D0YCT4_9BETC	1353								A0A2P1G6I8_9NIDO/418-768	351
A0A1C8EAZ2_9BETC	1353								A0A2S1WCF1_9ALPC/410-760	351
A0A0D3MTU6_9BETC	1353								A0A2P1G1L3_9NIDO/410-760	351
A0A3B8DTZ0_9BETC	1353								A0A410N764_9ALPC/410-760	351
A0A3B8DUP5_9BETC	1353								A0A2D1BLB7_9ALPC/410-760	351
A0A0U2MN53_9BETC	1353								A0A385H8C1_9NIDO/410-760	351
A0A0U2P195_9BETC	1353								A8JP00_9ALPC/407-758	352
A0A0P0GPV1_9BETC	1353								A8JNZ2_9ALPC/407-758	352
A0A411PBG4_9BETC	1353								H9BR17_9NIDO/477-828	352
A0A0P0HJE7_9BETC	1353								A0A2P1G6J0_9NIDO/417-768	352
A0A1C8ESK3_9BETC	1353								A0A2P1G6T6_9NIDO/410-761	352
A0A141BR51_9BETC	1353								A0A2P1G6I2_9NIDO/410-761	352
A0A140AZ15_9BETC	1353								A0A166ZND9_9NIDO/494-851	358
A0A140AYZ5_9BETC	1353								W5ZZP3_9BETC/601-964	364
A0A140AYW5_9BETC	1353								SPIKE_CVPRM/460-824	365
A0A024BSJ1_9BETC	1353								SPIKE_CVPR8/460-824	365
A0A140AZ05_9BETC	1353								A0A384V9Q2_9ALPC/684-1048	365
T2B999_9BETC	1353								A0A384VI41_9ALPC/684-1048	365
A0A0U2MGJ8_9BETC	1353								O91603_9ALPC/688-1052	365
A0A0U2J5U2_9BETC	1353								S6B8Z8_9ALPC/689-1053	365
A0A0U4AGH8_9BETC	1353								B7T072_9ALPC/692-1056	365
A0A0B5KTJ9_9BETC	1353								M4I7E9_9ALPC/684-1048	365
A0A0U2GQI8_9BETC	1353								Q6SR88_9ALPC/689-1053	365
A0A0U2GPP3_9BETC	1353								I0B0S0_9ALPC/689-1053	365
A0A0U2GR08_9BETC	1353								A0A386YH94_9ALPC/698-1068	371
A0A2D0Y380_9BETC	1353								B5LX92_9BETC/609-979	371
A0A2D0YPZ8_9BETC	1353								I7H7U2_9ALPC/697-1068	372
A0A2D0YGK8_9BETC	1353								Q3Y4F1_9ALPC/697-1068	372
A0A2D0YCE0_9BETC	1353								C6GHK0_9ALPC/698-1069	372
W5ZZE7_9BETC	1353								A0A2H4KI12_9ALPC/697-1068	372
A0A0U2NVR1_9BETC	1353								D6RTN9_9ALPC/452-823	372
A0A023VZB8_9BETC	1353								C6GH84_9ALPC/696-1067	372
A0A0A0Q7F8_9BETC	1353								Q7TGB7_9ALPC/401-772	372
A0A0U2NY17_9BETC	1353								Q7TE91_9ALPC/711-1082	372
A0A059V774_9BETC	1353								A0A344X1T6_9ALPC/694-1066	373
A0A385AJZ1_9BETC	1353								SPIKE_BC133/606-978	373
A0A411PBR9_9BETC	1353								A0A2R4KP93_9BETC/605-977	373
A0A0A7KRJ0_9BETC	1353								G1FEX6_9ALPC/698-1070	373
A0A2D0YQE2_9BETC	1353								E0AGY6_9ALPC/697-1069	373
A0A291I6J0_9BETC	1353								E3W5F7_9ALPC/696-1068	373
A0A385AJU1_9BETC	1353								C6GHE6_9ALPC/701-1073	373
A0A0U2P9C9_9BETC	1353								Q66951_9ALPC/693-1065	373
A0A0U2J5T6_9BETC	1353								A0A2I6PIX8_9BETC/600-972	373
A0A0U2GLQ2_9BETC	1353								A0A2I6PIW5_9BETC/600-972	373
A0A0U2NE84_9BETC	1353								T1SQV2_9ALPC/697-1070	374
A0A0U2NXW5_9BETC	1353								C6GHA6_9ALPC/694-1067	374
A0A0U2GLD1_9BETC	1353								G1FEY6_9ALPC/694-1067	374
A0A0U2GKS5_9BETC	1353								C5IGA4_9ALPC/698-1071	374
A0A291I6J3_9BETC	1353								C6GHC6_9ALPC/696-1069	374
A0A291I6F0_9BETC	1353								A0A1Z2WU95_9ALPC/695-1068	374
A0A0U2P155_9BETC	1353								A0A515KYU8_9ALPC/693-1066	374
A0A023VZC9_9BETC	1353								A0A125R5D8_9ALPC/695-1068	374
A0A0A0Q7F6_9BETC	1353								A0A125R5I2_9ALPC/687-1060	374
A0A411PBP0_9BETC	1353								C6GHI9_9ALPC/653-1026	374
A0A1D6Y6X4_9BETC	1353								C6GHG7_9ALPC/696-1069	374
W5ZZP9_9BETC	1353								E3W5H9_9ALPC/695-1068	374
T2BB24_9BETC	1353								E3W5J0_9ALPC/693-1066	374
A0A0D3MU71_9BETC	1353								C5IGC2_9ALPC/698-1071	374
V5RDT9_9BETC	1353								C5IGD1_9ALPC/689-1062	374
A0A1W5LGN6_9BETC	1353								C5IGM0_9ALPC/698-1071	374
A0A291I613_9BETC	1353								E0AGW6_9ALPC/430-803	374
A0A0B5KY46_9BETC	1353								D3KDL4_9ALPC/696-1069	374
A0A1W5LGL0_9BETC	1353								E0AGZ7_9ALPC/695-1068	374
M4SVE7_9BETC	1353								D3KDK3_9ALPC/696-1069	374
A0A023VYK5_9BETC	1353								A0A2I4R888_9NIDO/600-973	374
T2BAV6_9BETC	1353								A0A2I4R8V9_9NIDO/599-972	374
A0A168DJZ9_9BETC	1353								Q09PH3_9ALPC/695-1068	374
A0A126G7Z3_9BETC	1353								E0AGX6_9ALPC/697-1070	374
A0A140AQ46_9BETC	1353								L7UP84_9BETC/591-964	374
A0A0U2GLS2_9BETC	1353								A0A0C5CJL1_9ALPC/693-1067	375
W6A0E0_9BETC	1353								A0A0C5CJN8_9ALPC/693-1067	375
A0A1L2E0H0_9BETC	1353								A0A0C5CJQ0_9ALPC/693-1067	375
A0A0U2MS80_9BETC	1353								A0A0C5CJM0_9ALPC/693-1067	375
A0A4V1ES36_9BETC	1353								A0A166ZLN4_9NIDO/606-980	375
A0A1L2E0V8_9BETC	1353								S4WYD6_BCHK4/606-980	375
A0A143GUY8_9BETC	1353								S4WZQ1_BCHK4/606-980	375
A0A2H4PWP1_9BETC	1353								A3EXC1_BCHK4/606-980	375
A0A0U2IY60_9BETC	1353								A3EXA3_BCHK4/606-980	375
A0A0U1WHM0_BCHK5	1353								A0A0U1WJZ6_BCHK4/606-980	375
S4X284_BCHK5	1353								A0A1Z1W227_9NIDO/606-980	375
S4X278_BCHK5	1353								A0A1Z1W244_9NIDO/606-980	375
S4WWS3_BCHK5	1353								C6K2T6_9ALPC/678-1052	375
S4WZR0_BCHK5	1353								C6GHF7_9ALPC/458-833	376
S4WWR5_BCHK5	1353								Q8JVL1_9ALPC/688-1063	376
A0A482JZK4_9NIDO	1353								A0A0B4N694_CVHOC/615-990	376
A0A0R7E1C7_9BETC	1353								A0A4D6G1A4_9BETC/585-960	376
S4WYF2_BCHK5	1354								A0A2R4KP86_9BETC/606-982	377
Q06Y10_CVHNL	1355								E0AGU6_9ALPC/695-1071	377
H9EJ16_CVHNL	1355								A0A023Y9K3_9BETC/572-948	377
Q06Y16_CVHNL	1355								U5LNM4_9BETC/586-962	377
U3M7H2_CVHNL	1355								A0A451ERM8_CVHK1/612-988	377
A0A1Y0EV12_CVHNL	1355								Q19U39_CVHK1/612-988	377
A0A2L0WQE1_CVHNL	1355								SPIKE_CVHN5/612-988	377
A0A2H4ZBN0_9NIDO	1355								Q0ZJI1_CVHK1/612-988	377
A0A513ZT30_CVHNL	1355								E3W5G8_9ALPC/694-1071	378
U3M7G5_CVHNL	1355								A0A096XNE4_9BETC/616-993	378
U3M6U5_CVHNL	1355								A0A096XNG8_9BETC/608-985	378
S5YA28_CVHK1	1355								A0A096XNI4_9BETC/608-985	378
A0A0G2RCC7_CVHOC	1356								A0A2H4MZ72_9NIDO/608-985	378
U3M7P4_CVHOC	1356								A3EXD9_BCHK5/604-982	379
U3M6B4_CVHOC	1356								A3EXE8_BCHK5/604-982	379
U3M7N2_CVHOC	1356								A0A1V0IG63_9BETC/608-986	379
U3M6B6_CVHOC	1356								A0A1Z2WUW0_9BETC/608-986	379
U3M7L8_CVHOC	1356								A0A1V0IGA5_9BETC/608-986	379
U3M6X0_CVHOC	1356								A0A0A7UZR7_9BETC/616-994	379
U3M6V9_CVHOC	1356								A0A3G3NHD4_9BETC/616-994	379
U3M6B2_CVHOC	1356								A0A3G3NHC0_9BETC/616-994	379
U3M712_CVHOC	1356								A0A3G3NH42_9BETC/397-775	379
U3M6X6_CVHOC	1356								A0A2H4MWZ2_9NIDO/616-994	379
U3M716_CVHOC	1356								A0A3Q9K424_9BETC/621-999	379
U3M7L4_CVHOC	1356								A0A2H4PWN4_9BETC/602-980	379
A0A0G2RD21_CVHOC	1356								A0A166MX73_9BETC/609-987	379
A0A0G2RC97_CVHOC	1356								A0A2R4KSS6_9BETC/609-987	379
A0A2D1QW75_CVHOC	1356								A0A2Z4EVR7_9NIDO/522-900	379
F1DB20_9ALPC	1356								A0A2Z4EVK1_9NIDO/522-900	379
U3M6S0_CVHNL	1356								A0A2Z4EVN5_9NIDO/526-904	379
H9EJ51_CVHNL	1356								S4X284_BCHK5/600-979	380
H9EJA0_CVHNL	1356								SPIKE_BCHK5/599-978	380
H9EJ72_CVHNL	1356								Q0Q4F7_9NIDO/592-971	380
H9EJ86_CVHNL	1356								S4WZR0_BCHK5/600-979	380
K4P2Y7_CVHNL	1356								S4X425_BCHK5/605-984	380
SPIKE_CVHNL	1356								A0A0U1WHM0_BCHK5/600-979	380
A0A0K1D6F6_CVHNL	1356								S4WWS3_BCHK5/600-979	380
A0A1V0PKX8_CVHNL	1356								S4X278_BCHK5/600-979	380
A0A1V0E0U5_CVHNL	1356								S4WWR8_BCHK5/604-983	380
A0A1V0PKW6_CVHNL	1356								S4WZQ4_BCHK5/599-978	380
A0A1V0E0W0_CVHNL	1356								S4WYE5_BCHK5/605-984	380
A0A0P0G321_CVHNL	1356								S4WWR5_BCHK5/600-979	380
H9EJW4_CVHNL	1356								S4WYE8_BCHK5/604-983	380
H9EJV2_CVHNL	1356								S4X276_BCHK5/604-983	380
A0A384RBV6_CVHNL	1356								Q2QKN3_9BETC/608-987	380
A0A1L2YVI8_CVHNL	1356								SPIKE_CVPIA/608-987	380
A0A384QZE9_CVHNL	1356								A0A1V0IG25_9BETC/608-987	380
A0A384QXZ7_CVHNL	1356								A0A1V0G2Y4_CVHOC/205-584	380
H9EJ37_CVHNL	1356								A0A2H4MX03_9NIDO/606-985	380
I7CMD1_CVHNL	1356								A0A2H4MWY0_9NIDO/606-985	380
A0A384RHT2_CVHNL	1356								A0A2H4MZ10_9NIDO/609-988	380
H9EJ44_CVHNL	1356								A0A2H4MXV6_9NIDO/618-997	380
A0A384RHS8_CVHNL	1356								A0A2H4MXF2_9NIDO/601-980	380
A0A384R2Q9_CVHNL	1356								A0A385AJZ1_9BETC/602-981	380
A0A384RK30_CVHNL	1356								A0A2D0YUG7_9BETC/602-981	380
U3M6Q4_CVHNL	1356								A0A2D0YAP4_9BETC/602-981	380
H9EJ93_CVHNL	1356								A0A0U2MMC5_9BETC/602-981	380
A0A1V0PKX1_CVHNL	1356								A0A141BR51_9BETC/602-981	380
A0A2U8JDM5_CVHNL	1356								A0A0U2GPS7_9BETC/602-981	380
A0A2R4KP86_9BETC	1356								A0A024E285_9BETC/602-981	380
A0A1Y0EUZ8_CVHK1	1356								A0A2D0YAC3_9BETC/602-981	380
A0A140H1H9_CVHK1	1356								A0A1W5LGN6_9BETC/602-981	380
A0A140H1H1_CVHK1	1356								A0A2P1IT84_9BETC/602-981	380
U3N9S7_CVHK1	1356								A0A2D0YPK3_9BETC/602-981	380
A0A224AU27_CVHK1	1356								A0A2D0YKJ5_9BETC/602-981	380
U3NAI2_CVHK1	1356								A0A2H4PWP2_9BETC/602-981	380
U3N885_CVHK1	1356								A0A291I5Y3_9BETC/602-981	380
Q19U37_CVHK1	1356								A0A0A0Q7G4_9BETC/602-981	380
S5YGG8_CVHK1	1356								A0A0B5KY46_9BETC/602-981	380
E0YJ44_CVHK1	1356								A0A1L2E0V8_9BETC/602-981	380
Q19U47_CVHK1	1356								A0A0U2NTX5_9BETC/602-981	380
Q19U42_CVHK1	1356								A0A0U2MS74_9BETC/602-981	380
Q0ZJH3_CVHK1	1356								A0A411PBR0_9BETC/602-981	380
SPIKE_CVHN1	1356								A0A2H4TEF0_9BETC/602-981	380
Q19U49_CVHK1	1356								A0A0U2NE92_9BETC/602-981	380
Q19U48_CVHK1	1356								A0A0R7E3W8_9BETC/602-981	380
S4WZR3_BCHK5	1357								A0A023NGM8_9BETC/602-981	380
S4X422_BCHK5	1357								A0A0U2NXW5_9BETC/602-981	380
S4WWR8_BCHK5	1357								A0A411PBG2_9BETC/602-981	380
S4WYE8_BCHK5	1357								A0A0A7KRJ0_9BETC/602-981	380
A3EXD9_BCHK5	1357								A0A2H4KGZ2_9BETC/602-981	380
A3EXF7_BCHK5	1357								A0A0R9USA1_9BETC/602-981	380
A0A096XNE4_9BETC	1357								A0A143GUY1_9BETC/361-740	380
A0A482KES2_CVHOC	1358								A0A411PBR9_9BETC/602-981	380
A4ZU63_9BETC	1358								V5RDT9_9BETC/602-981	380
A0A0K0KPB6_CVHOC	1358								W6A0R8_9BETC/320-699	380
A0A0B4N702_CVHOC	1358								W5ZZX8_9BETC/602-981	380
A0A0B4N5Y2_CVHOC	1358								A0A0U2J5T9_9BETC/602-981	380
A0A0G2RCB2_CVHOC	1358								A0A4V1ES36_9BETC/602-981	380
A0A0K0KPR8_CVHOC	1358								A0A2P1IT46_9BETC/602-981	380
A0A0G2RC96_CVHOC	1358								A0A2P1IT75_9BETC/602-981	380
A0A482KBY9_CVHOC	1358								A0A0A0Q7F3_9BETC/602-981	380
A0A0G2RCA3_CVHOC	1358								A0A0A0Q4T9_9BETC/602-981	380
A0A0B4N716_CVHOC	1358								A0A291I6L3_9BETC/602-981	380
A0A0B4N6Z9_CVHOC	1358								A0A0U2GL10_9BETC/602-981	380
A0A0B4N6B8_CVHOC	1358								A0A1L2DZI5_9BETC/602-981	380
A0A0B4N7J5_CVHOC	1358								A0A2H1YPP7_9BETC/602-981	380
A0A0A0YL58_CVHOC	1358								A0A1C8EAZ2_9BETC/602-981	380
A0A0A0YKA3_CVHOC	1358								A0A1C8ESK3_9BETC/602-981	380
A0A0B4N7J1_CVHOC	1358								A0A2D0YID8_9BETC/602-981	380
A0A0B4N6K8_CVHOC	1358								A0A2D0YIQ0_9BETC/602-981	380
A0A0G2RCD5_CVHOC	1358								A0A2D0YJ37_9BETC/602-981	380
A0A0B4N6L9_CVHOC	1358								A0A2D0YGA8_9BETC/602-981	380
A0A0B4N6A6_CVHOC	1358								A0A2H4PWP1_9BETC/602-981	380
A0A0B4N711_CVHOC	1358								A0A345F0Z7_9BETC/602-981	380
A0A0B4N6L4_CVHOC	1358								A0A2U9QWE9_9BETC/602-981	380
A0A0K0L9K1_CVHOC	1358								A0A2D0Y380_9BETC/602-981	380
A0A1V0PL04_CVHOC	1358								A0A0U2W1D8_9BETC/602-981	380
A0A0B4N7L0_CVHOC	1358								A0A3B8DUP5_9BETC/602-981	380
A0A0B4N708_CVHOC	1358								A0A3B8DTZ0_9BETC/602-981	380
A0A1V0PKZ7_CVHOC	1358								E0YJ44_CVHK1/613-992	380
A0A0B4N6A9_CVHOC	1358								A0A1Y0EUZ8_CVHK1/613-992	380
A0A0B4N6B2_CVHOC	1358								Q19U42_CVHK1/613-992	380
A0A0B4N5Z6_CVHOC	1358								SPIKE_CVHN1/613-992	380
A0A0B4N6M2_CVHOC	1358								S5YGG8_CVHK1/613-992	380
A0A0B4N5Z0_CVHOC	1358								U3NAI2_CVHK1/613-992	380
A0A0B4N608_CVHOC	1358								U3N885_CVHK1/613-992	380
A0A0B4N7I9_CVHOC	1358								S4WYF2_BCHK5/600-980	381
A0A1V0E0Z3_CVHOC	1358								A0A2D0Y4R1_9BETC/601-981	381
A0A0B4N611_CVHOC	1358								A0A2P1IT40_9BETC/601-981	381
A0A0B4N6K0_CVHOC	1358								A0A2P1IT43_9BETC/601-981	381
A0A0B4N6A4_CVHOC	1358								A0A3Q8H3X8_9BETC/601-981	381
A0A0B4N6B6_CVHOC	1358								A0A410SR78_9BETC/601-981	381
A0A0B4N694_CVHOC	1358								A0A140HF74_9BETC/601-981	381
A0A1C8Z4S1_CVHOC	1358								A0A482DX17_9BETC/601-981	381
A0A0B4N6M3_CVHOC	1358								A0A0B5KTJ9_9BETC/601-981	381
A0A0B4N699_CVHOC	1358								A0A0U2IY58_9BETC/601-981	381
A0A0B4N604_CVHOC	1358								A0A140AZ15_9BETC/601-981	381
A0A0B4N6K3_CVHOC	1358								A0A384YDC0_9BETC/601-981	381
A0A513ZT10_CVHOC	1358								A0A291I5S9_9BETC/601-981	381
A0A385H6N0_CVHOC	1358								A0A0G4AKW3_9BETC/601-981	381
A0A385H6F5_CVHOC	1358								A0A023VYK5_9BETC/601-981	381
A0A3S6FIX6_CVHOC	1358								W6A925_9BETC/601-981	381
A0A385H631_CVHOC	1358								A0A0A0Q5X2_9BETC/601-981	381
A0A385H603_CVHOC	1358								W8NZ23_9BETC/601-981	381
A0A385H5S2_CVHOC	1358								SPIKE_CVHOC/611-991	381
A0A3S6FHK8_CVHOC	1358								Q696P8_CVHOC/611-991	381
A0A385H6K9_CVHOC	1358								Q4VIE4_CVHOC/621-1001	381
A0A3S6FHR2_CVHOC	1358								A0A0G2RD21_CVHOC/614-994	381
A0A3S6FHI0_CVHOC	1358								U3M7N2_CVHOC/614-994	381
A0A385H5X7_CVHOC	1358								A0A0G2RC89_CVHOC/621-1001	381
A0A3S6FHE5_CVHOC	1358								U3M7L4_CVHOC/614-994	381
A0A482K8T8_CVHOC	1358								U3M716_CVHOC/614-994	381
A0A0K0L9E5_CVHOC	1358								U3M712_CVHOC/614-994	381
A0A0B4N7J3_CVHOC	1358								A0A0G2RCC7_CVHOC/614-994	381
A0A224ANC0_CVHOC	1358								X2JQG4_9BETC/624-1004	381
A0A3S6FH27_CVHOC	1358								A0A0U2GN44_9ALPC/624-1004	381
A0A1W6E033_CVHOC	1358								H9AA44_9BETC/621-1001	381
A0A1L7H9A4_CVHOC	1358								H9AA55_9BETC/621-1001	381
A0A1V0BZ81_CVHOC	1358								A0A1V0G2Z3_CVHOC/211-591	381
A0A385H6K1_CVHOC	1358								A0A0B4UE97_CVHOC/620-1000	381
A0A1L7H999_CVHOC	1358								A0A482KB25_CVHOC/620-1000	381
A0A1W6DZR8_CVHOC	1358								A0A0G2RCA0_CVHOC/620-1000	381
A0A1W6E034_CVHOC	1358								A0A2R3TWV1_CVHOC/620-1000	381
A0A224AU17_CVHOC	1358								A0A385H6T1_CVHOC/620-1000	381
A0A1S5VGH2_CVHOC	1358								A0A0B4Q7Z0_CVHOC/620-1000	381
A0A1S5VGC7_CVHOC	1358								A0A1V0G2Z0_CVHOC/211-591	381
A0A0B4N6K6_CVHOC	1358								A0A0G2RCA9_CVHOC/620-1000	381
A0A224AUD8_CVHOC	1358								A0A0B4N6Y5_CVHOC/620-1000	381
A0A2P1ZWW3_CVHOC	1358								A0A3S6FIX9_CVHOC/620-1000	381
A0A1W6DZU1_CVHOC	1358								A0A224AU30_CVHOC/620-1000	381
A0A3S6FHE0_CVHOC	1358								A0A0B4N5X3_CVHOC/618-998	381
A0A3S6FHK6_CVHOC	1358								S4WG94_9BETC/621-1001	381
A0A1S5VGL6_CVHOC	1358								C6ZQJ8_9BETC/621-1001	381
A0A1S5VGD3_CVHOC	1358								A0A346I7H6_9BETC/621-1001	381
A0A1S5VGK6_CVHOC	1358								SPIKE_CVBF/621-1001	381
A0A3S6FHL4_CVHOC	1358								A0A3S7GYI2_9BETC/621-1001	381
A0A386BY51_9BETC	1358								SPIKE_CVBL9/621-1001	381
A0A482K9I9_CVHOC	1358								A6YD40_9BETC/621-1001	381
S4X276_BCHK5	1358								S4WML9_9BETC/621-1001	381
S4X419_BCHK5	1358								SPIKE_CVBLS/621-1001	381
S4WYE5_BCHK5	1358								B9TXV2_9BETC/621-1001	381
A0A2H4MWZ2_9NIDO	1358								Q2EEY8_9BETC/621-1001	381
A0A3G3NHD4_9BETC	1358								A0A3S7GY47_9BETC/621-1001	381
A0A3G3NH16_9BETC	1358								Q2EEY5_9BETC/621-1001	381
A0A3G3NHQ9_9BETC	1358								Q2EF01_9BETC/621-1001	381
A0A3G3NHC0_9BETC	1358								Q2EF03_9BETC/621-1001	381
A0A3G3NH58_9BETC	1358								B9TXU9_9BETC/621-1001	381
A0A3G3NH74_9BETC	1358								C3S7Z2_9BETC/621-1001	381
A0A3G3NHS8_9BETC	1358								S4WLK1_9BETC/621-1001	381
A0A0A7UZR7_9BETC	1358								A0A481S1D4_9BETC/621-1001	381
A0A140E065_CVHOC	1359								A0A493R5L9_9BETC/621-1001	381
A0A2Z4HFQ2_CVHOC	1359								S4WMK3_9BETC/621-1001	381
A0A2Z4HFJ2_CVHOC	1359								S4WIW1_9BETC/621-1001	381
A0A1S5VGA9_CVHOC	1359								A0A3Q9K3L5_9BETC/621-1001	381
A0A1S5VGG0_CVHOC	1359								A0A3S9Y2D8_9BETC/621-1001	381
A0A1S5VGE0_CVHOC	1359								A0A2R4STT8_9BETC/621-1001	381
A0A1S5VGI8_CVHOC	1359								Q58NR6_9BETC/621-1001	381
A0A2Z4HFP0_CVHOC	1359								Q2EEY9_9BETC/621-1001	381
A0A482K0W7_9NIDO	1359								Q2EEY2_9BETC/621-1001	381
S4X425_BCHK5	1359								C6GHN7_9BETC/621-1001	381
U3M7Q0_CVHOC	1360								Q2EEY3_9BETC/621-1001	381
U3M704_CVHOC	1360								Q2EEY4_9BETC/621-1001	381
U3M7N4_CVHOC	1360								A0A191URC3_9BETC/621-1001	381
U3M7L0_CVHOC	1360								Q2EEY1_9BETC/621-1001	381
A0A0B4N5X3_CVHOC	1360								S4WG99_9BETC/621-1001	381
A0A2P1ZWW8_CVHOC	1360								SPIKE_CVBM/621-1001	381
Q0Q4F4_9ALPC	1360								S4WG83_9BETC/621-1001	381
SPIKE_CVRSD	1360								S4WG87_9BETC/621-1001	381
I1TMG2_9BETC	1360								S4WG91_9BETC/621-1001	381
I1TMH2_9BETC	1360								SPIKE_CVBQ/621-1001	381
C6GHS2_9BETC	1360								A2ICF8_9BETC/621-1001	381
O55253_9BETC	1360								A7BKC2_9BETC/621-1001	381
A0A513ZT20_CVHOC	1361								B9TXV1_9BETC/621-1001	381
U3M6Y8_CVHOC	1361								SPIKE_CVBV/621-1001	381
U3M6Z3_CVHOC	1361								S4WLK4_9BETC/621-1001	381
U3M701_CVHOC	1361								S4WLJ0_9BETC/621-1001	381
U3M7M0_CVHOC	1361								S4WIX3_9BETC/621-1001	381
A0A0G2RD16_CVHOC	1361								B3VTS6_9BETC/621-1001	381
U3M6W6_CVHOC	1361								A0A142D823_9BETC/621-1001	381
U3M7Q6_CVHOC	1361								A0A142D825_9BETC/621-1001	381
U3M6Z7_CVHOC	1361								A0A142D830_9BETC/621-1001	381
U3M7Q4_CVHOC	1361								S4WIX5_9BETC/621-1001	381
U3M7M6_CVHOC	1361								A8HB16_9BETC/621-1001	381
A0A0G2RCA7_CVHOC	1361								A0A493R5L8_9BETC/621-1001	381
U3M7L6_CVHOC	1361								Q2EF02_9BETC/621-1001	381
U3M7N6_CVHOC	1361								A0A059SQG9_9BETC/621-1001	381
U3M7P6_CVHOC	1361								Q2EF05_9BETC/621-1001	381
A0A0K0KPM4_CVHOC	1361								Q2EEY6_9BETC/621-1001	381
G5CJB9_CVHOC	1361								A0A3S9Y2C3_9BETC/621-1001	381
A0A0K0L8I8_CVHOC	1361								A0A0U2L5X0_9BETC/617-997	381
Q4VIE8_CVHOC	1361								G8ZL45_9BETC/621-1001	381
Q4VID5_CVHOC	1361								A4ZU74_9BETC/616-996	381
G5CJB1_CVHOC	1361								A0A3S9Y2S9_9BETC/621-1001	381
A0A0B4Q8M2_CVHOC	1361								A0A0U2L683_9BETC/618-998	381
A0A0B4N6J8_CVHOC	1361								Q2EF06_9BETC/621-1001	381
A0A2H4MXV6_9NIDO	1361								C6GHL3_9BETC/621-1001	381
Q9QD01_9BETC	1361								Q2EF07_9BETC/621-1001	381
Q83331_9BETC	1361								SPIKE_CVBLY/621-1001	381
Q77NQ7_CVM2	1361								S4WHI0_9BETC/621-1001	381
F1T0N1_9BETC	1361								A4ZU19_9BETC/621-1001	381
H9BZX9_9BETC	1361								S4WMK7_9BETC/621-1001	381
D7PJY2_9BETC	1361								Q2EF09_9BETC/621-1001	381
A0A0P0KR98_CVH22	1361								S4WLJ4_9BETC/621-1001	381
A0A0P0KI80_CVH22	1362								S4WG79_9BETC/621-1001	381
A0A0B4N6J3_CVHOC	1362								B9TXV0_9BETC/621-1001	381
A0A0G2RCA9_CVHOC	1362								S4WLL0_9BETC/621-1001	381
A0A0B4N687_CVHOC	1362								A0A191URB2_9BETC/621-1001	381
A0A0B4N5X0_CVHOC	1362								Q06BD7_9BETC/621-1001	381
A0A0B4N6Y5_CVHOC	1362								A0A411D588_9BETC/76-456	381
A0A0B4Q7Z0_CVHOC	1362								Q1ERQ3_9BETC/621-1001	381
A0A224AU30_CVHOC	1362								C6ZQK0_9BETC/621-1001	381
A0A482KC70_CVHOC	1362								C6ZQJ9_9BETC/621-1001	381
A0A385H5W2_CVHOC	1362								A3E2F2_9BETC/621-1001	381
A0A2R3TWV1_CVHOC	1362								A0A1S6KXQ9_9BETC/621-1001	381
A0A0G2RC93_CVHOC	1362								B8RIQ7_9BETC/621-1001	381
A0A0B4UE97_CVHOC	1362								Q7T5A1_9BETC/621-1001	381
A0A0B4Q9M3_CVHOC	1362								B2ZZ18_9BETC/621-1001	381
A0A0G2RD25_CVHOC	1362								A0A3T0IBK5_9BETC/621-1001	381
A0A0B4N7I3_CVHOC	1362								S4WHI9_9BETC/621-1001	381
A0A0G2RCA0_CVHOC	1362								C6GHP9_9BETC/621-1001	381
A0A482KB25_CVHOC	1362								S4WLK8_9BETC/621-1001	381
A0A1W6DZX7_CVHOC	1362								A0A3G3NGZ3_9BETC/601-981	381
A0A0B4Q908_CVHOC	1362								A0A3G3NHC8_9BETC/601-981	381
A0A0B4N6J6_CVHOC	1362								A0A0K2RVK5_9BETC/621-1001	381
A0A385H6H8_CVHOC	1362								A0A0K2RVL1_9BETC/621-1001	381
A0A385H6Q9_CVHOC	1362								E5RPZ2_9BETC/621-1001	381
A0A3S6FIX9_CVHOC	1362								I2FKH1_9BETC/621-1001	381
A0A385H6Q3_CVHOC	1362								A8R4D0_9BETC/621-1001	381
A0A0B4N6Y8_CVHOC	1362								Q6W355_CVEN9/621-1001	381
A0A385H6T1_CVHOC	1362								A0A3Q8AKM0_CVHSA/511-892	382
H9AA34_9BETC	1362								A0A2D1PX44_CVHSA/494-875	382
A0A2D1CLQ8_CVHOC	1362								A0A0U2IWM2_9BETC/508-889	382
A0A0P0KBC5_CVH22	1362								A4ZF30_CVHSA/508-889	382
A0A0N7J128_CVH22	1362								Q6S8D7_CVHSA/508-889	382
A0A0P0K0X5_CVH22	1362								Q1T6X6_CVHSA/508-889	382
A0A0P0KXK6_CVH22	1362								D2E1H7_CVHSA/508-889	382
Q5ICX2_9BETC	1362								Q692E4_CVHSA/508-889	382
A0A191URC3_9BETC	1363								A4ZF27_CVHSA/508-889	382
A0A059SQG9_9BETC	1363								Q6TPE8_CVHSA/508-889	382
A0A0N7J129_CVH22	1363								B8Q8V9_CVHSA/508-889	382
A0A2R4STS2_9BETC	1363								B8Q8R4_CVHSA/508-889	382
A0A481S1X6_9BETC	1363								B8Q8T7_CVHSA/508-889	382
A0A1S6KXQ9_9BETC	1363								D3KDM5_CVHSA/508-889	382
B9TXV2_9BETC	1363								Q6R7Y6_CVHSA/508-889	382
Q58NR7_9BETC	1363								Q6T7X6_CVHSA/508-889	382
A0A3T0IBK5_9BETC	1363								D2E2F2_CVHSA/508-889	382
SPIKE_CVBQ	1363								F2YCW3_CVHSA/508-889	382
B9TXV1_9BETC	1363								D2E206_CVHSA/508-889	382
B9TXV0_9BETC	1363								D2E2T4_CVHSA/508-889	382
SPIKE_CVBL9	1363								D2E2D8_CVHSA/508-889	382
SPIKE_CVBM	1363								Q5Y187_CVHSA/508-889	382
A2ICF8_9BETC	1363								A4ZF26_CVHSA/508-889	382
SPIKE_CVBV	1363								I6QPV5_CVHSA/508-889	382
A7BKC2_9BETC	1363								S5YMR9_CVHSA/508-889	382
Q7T5A1_9BETC	1363								A1IHM8_CVHSA/508-889	382
B2ZZ18_9BETC	1363								Q5GDB6_CVHSA/508-889	382
B8RIQ7_9BETC	1363								Q4JDN6_CVHSA/508-889	382
A3E2F2_9BETC	1363								Q4JDM5_CVHSA/508-889	382
Q2EEY6_9BETC	1363								Q4JDM6_CVHSA/508-889	382
Q2EF06_9BETC	1363								Q5GDB4_CVHSA/508-889	382
A0A191URB2_9BETC	1363								Q4JDN7_CVHSA/508-889	382
Q2EEY2_9BETC	1363								Q4JDM8_CVHSA/508-889	382
A0A2R4STT8_9BETC	1363								Q4JDM3_CVHSA/508-889	382
Q2EF09_9BETC	1363								Q5GDB3_CVHSA/508-889	382
Q2EEY3_9BETC	1363								Q4JDP0_CVHSA/508-889	382
Q2EEY4_9BETC	1363								C4P6Q7_CVHSA/508-889	382
B9TXU9_9BETC	1363								A0A4Y6GL47_9BETC/509-890	382
E3UTE8_9BETC	1363								U5WI05_CVHSA/509-890	382
Q2EF07_9BETC	1363								U5WLK5_CVHSA/509-890	382
Q2EEY9_9BETC	1363								J9TDZ0_CVHSA/508-889	382
Q2EEY8_9BETC	1363								Q6T7X9_CVHSA/508-889	382
Q58NR6_9BETC	1363								Q6T7Y0_CVHSA/508-889	382
Q2EEY5_9BETC	1363								Q5GDJ5_CVHSA/508-889	382
Q2EEY7_9BETC	1363								A0A2D1PXA9_CVHSA/508-889	382
Q2EF00_9BETC	1363								A0A2D1PXC0_CVHSA/509-890	382
Q2EF03_9BETC	1363								A0A023PUW9_CVHSA/512-893	382
Q2EF05_9BETC	1363								A0A023PTS3_CVHSA/512-893	382
Q2EF01_9BETC	1363								A0A1W5YKT9_9NIDO/486-867	382
Q2EF02_9BETC	1363								A0A0U1WHI2_CVHSA/494-875	382
Q58NR3_9BETC	1363								A0A0U1WJY8_CVHSA/486-867	382
Q58NR5_9BETC	1363								Q3LZV3_BCHK3/495-876	382
Q58NS0_9BETC	1363								D5HJS3_BCHK3/495-876	382
Q58NR8_9BETC	1363								Q3LZT7_BCHK3/495-876	382
S4WMK3_9BETC	1363								D5HJZ1_BCHK3/495-876	382
S4WIW1_9BETC	1363								A0A2D1PX73_CVHSA/494-875	382
C3S7Z2_9BETC	1363								A0A2D1PX88_CVHSA/494-875	382
C6ZQJ8_9BETC	1363								D2DJW4_CVHSA/494-875	382
C6ZQJ9_9BETC	1363								A0A2D1PX05_CVHSA/494-875	382
C6ZQK0_9BETC	1363								A0A4Y6GL56_9BETC/494-875	382
SPIKE_CVBF	1363								A0A221ZS09_9NIDO/489-870	382
Q2EF08_9BETC	1363								A0A166ZL64_9NIDO/489-870	382
C6GHR0_9BETC	1363								A0A173G2Q3_9NIDO/489-870	382
B7TYG9_9BETC	1363								A0A2R3SUW7_CVHSA/499-880	382
SPIKE_CVBLY	1363								A0A2R3SUW9_CVHSA/498-879	382
Q4VIE4_CVHOC	1363								A0A1W6S788_CVHSA/489-870	382
A0A0G2RC89_CVHOC	1363								A0A2D1PX37_CVHSA/487-868	382
Q4VIF0_CVHOC	1363								A0A2D1PX86_CVHSA/495-876	382
S4WLK8_9BETC	1363								A0A4Y6GL75_9BETC/495-876	382
S4WG99_9BETC	1363								SPIKE_BCRP3/494-875	382
B3VTS5_9BETC	1363								A0A0U1WHJ8_CVHSA/495-876	382
B3VTS6_9BETC	1363								D2DJY1_9BETC/494-875	382
S4WIW6_9BETC	1363								D5HJT4_BCHK3/495-876	382
S4WLL0_9BETC	1363								D5HJU5_BCHK3/495-876	382
S4WIX5_9BETC	1363								A0A096XNM6_CVHSA/495-876	382
S4WHI9_9BETC	1363								Q0QDX9_CVHSA/494-875	382
S4WHI0_9BETC	1363								A0A4Y6GL43_9BETC/494-875	382
A0A142D823_9BETC	1363								R9QTH3_CVHSA/494-875	382
A0A142D821_9BETC	1363								A0A0K1Z054_CVHSA/494-875	382
H9AA65_9BETC	1363								Q0QDZ0_CVHSA/494-875	382
H9AA55_9BETC	1363								A0A0U1WHI6_CVHSA/492-873	382
H9AA44_9BETC	1363								A0A1W5YKU9_9NIDO/494-875	382
A4ZU30_9BETC	1363								A0A0U1WHK9_9ALPC/494-875	382
A4ZTX5_9BETC	1363								A0A0U1WHL1_9ALPC/494-875	382
A0A3Q9K0D1_9BETC	1363								R9QTA0_CVHSA/493-874	382
A0A3Q9K424_9BETC	1363								U3M6Y8_CVHOC/618-999	382
G8ZL45_9BETC	1363								U3M7L6_CVHOC/618-999	382
A0A3S7GY47_9BETC	1363								U3M7N4_CVHOC/617-998	382
S4WG76_9BETC	1363								U3M6Z3_CVHOC/618-999	382
S4WMJ9_9BETC	1363								U3M7Q6_CVHOC/618-999	382
A0A142D822_9BETC	1363								A0A3S6FJG2_CVHOC/621-1002	382
SPIKE_CVBLU	1363								A0A0K0L9B0_CVHOC/621-1002	382
S4WG79_9BETC	1363								Q4VIE8_CVHOC/618-999	382
A0A191URZ6_9BETC	1363								A0A0B4N716_CVHOC/615-996	382
SPIKE_CVBLS	1363								A0A0K0L9E5_CVHOC/615-996	382
SPIKE_CVBOK	1363								A0A1V0G2Y6_CVHOC/205-586	382
A0A481S1P4_9BETC	1363								A0A1V0G302_CVHOC/205-586	382
A0A346I7H0_9BETC	1363								A0A1V0G2Z6_CVHOC/205-586	382
A0A0C5BB53_9BETC	1363								A0A0G2RC96_CVHOC/615-996	382
A4ZU41_9BETC	1363								A0A0B4N6Z9_CVHOC/615-996	382
SPIKE_CVBEN	1363								A0A0B4N604_CVHOC/615-996	382
A0A3Q9K3L5_9BETC	1363								A0A1W6DZR8_CVHOC/615-996	382
A0A346I7H6_9BETC	1363								A0A0B4N6M3_CVHOC/615-996	382
A0A493R5L8_9BETC	1363								A0A385H6F5_CVHOC/615-996	382
A0A346I7G9_9BETC	1363								A0A1V0PKZ7_CVHOC/615-996	382
A0A481S1B7_9BETC	1363								A0A1V0G304_CVHOC/205-586	382
G8ZL46_9BETC	1363								A0A482KES2_CVHOC/615-996	382
A0A2R4STR1_9BETC	1363								A0A0B4N6A9_CVHOC/615-996	382
A0A2R4STT0_9BETC	1363								A0A0B4N7L0_CVHOC/615-996	382
G8ZL44_9BETC	1363								A0A224AUD8_CVHOC/615-996	382
Q06BD7_9BETC	1363								A0A1V0G2X7_CVHOC/205-586	382
Q2EEY1_9BETC	1363								A0A3S6FH27_CVHOC/615-996	382
E3UTE9_9BETC	1363								A0A1V0G2Z2_CVHOC/205-586	382
B7U2L1_9BETC	1363								A0A1V0G2Y9_CVHOC/205-586	382
B7U2R5_9BETC	1363								A0A0B4N5Z0_CVHOC/615-996	382
B7U2Q4_9BETC	1363								A0A0B4N6A4_CVHOC/615-996	382
A0A481S1D4_9BETC	1363								A0A0B4N608_CVHOC/615-996	382
A0A493R5L9_9BETC	1363								A0A3S6FIX6_CVHOC/615-996	382
A0A3S7GYI2_9BETC	1363								A0A0B4N7I9_CVHOC/615-996	382
A0A142D830_9BETC	1363								A0A0B4N6J8_CVHOC/618-999	382
A0A142D826_9BETC	1363								A0A0B4Q8M2_CVHOC/618-999	382
Q0PL39_9BETC	1363								A0A0K0L8I8_CVHOC/618-999	382
C6GHL3_9BETC	1363								A0A1W6E034_CVHOC/615-996	382
A0A142D824_9BETC	1363								A0A2Z4HFJ2_CVHOC/616-997	382
A0A142D819_9BETC	1363								A0A2Z4HFJ9_CVHOC/623-1004	382
A0A142D831_9BETC	1363								A0A0C5BB53_9BETC/620-1001	382
A0A142D820_9BETC	1363								Q58NR8_9BETC/620-1001	382
A0A142D825_9BETC	1363								Q58NS2_9BETC/620-1001	382
A8HB16_9BETC	1363								Q58NR3_9BETC/620-1001	382
A0A142D828_9BETC	1363								A0A3S7GY03_9BETC/620-1001	382
A0A3Q9JZN4_9BETC	1363								Q58NS1_9BETC/620-1001	382
S4WLJ0_9BETC	1363								Q58NR7_9BETC/620-1001	382
A0A142D818_9BETC	1363								A0A2Z4EVN2_9NIDO/521-902	382
S4WLJ4_9BETC	1363								F1DAZ1_9BETC/514-895	382
A0A3S7GY03_9BETC	1363								Q9QD01_9BETC/612-994	383
A0A142D829_9BETC	1363								F1T0N1_9BETC/612-994	383
A4ZTY6_9BETC	1363								H9BZX9_9BETC/612-994	383
A4ZTZ7_9BETC	1363								D7PJY2_9BETC/612-994	383
B7U2P4_9BETC	1363								O55253_9BETC/611-993	383
C6GHP9_9BETC	1363								Q9J3F1_9BETC/572-954	383
Q58NS2_9BETC	1363								Q77NN1_9BETC/612-994	383
Q58NS1_9BETC	1363								Q7TG53_9BETC/61-443	383
A6YD40_9BETC	1363								A0A2S0SZ25_9BETC/618-1000	383
A4ZU19_9BETC	1363								Q83331_9BETC/612-994	383
A0A451EU06_9BETC	1363								V5N6L2_9BETC/167-549	383
S4WG94_9BETC	1363								C6GHS2_9BETC/611-993	383
A0A3S9Y2D8_9BETC	1363								I1TMG2_9BETC/611-993	383
S4WHJ6_9BETC	1363								SPIKE_CVRSD/611-993	383
S4WG91_9BETC	1363								F1BYL9_9BETC/548-930	383
A0A3Q9K3M7_9BETC	1363								A0A088DJY6_9BETC/567-950	384
A0A451EU05_9BETC	1363								Q5ICX2_9BETC/612-995	384
A0A3S9Y2S9_9BETC	1363								A0A096XNH1_9BETC/615-998	384
A0A3Q9R3K4_9BETC	1363								C0KYW1_9BETC/613-996	384
A0A3S9Y2J5_9BETC	1363								A0A0P0INJ4_9BETC/512-896	385
A0A3S9Y2C3_9BETC	1363								E0XIZ3_9NIDO/509-893	385
S4WLK1_9BETC	1363								U5NJG5_9BETC/588-972	385
S4WMK7_9BETC	1363								A0A2R2YRG8_9BETC/588-972	385
S4WLK4_9BETC	1363								A0A1W6ASU7_9NIDO/589-973	385
S4WG83_9BETC	1363								A3EXJ0_BCHK9/520-904	385
S4WG87_9BETC	1363								Spike_522-907	386
S4WML9_9BETC	1363								SPIKE_CVMJC/624-1009	386
A0A3Q9R3V2_9BETC	1363								I7B987_9BETC/483-868	386
S4WIX3_9BETC	1363								Q9WR70_9BETC/471-856	386
S4WML5_9BETC	1363								Q83330_9BETC/624-1009	386
S4WML0_9BETC	1363								Q6RI11_9BETC/579-964	386
A0A481S1B8_9BETC	1363								Q6RI10_9BETC/579-964	386
A0A346I7H8_9BETC	1363								Q9J3E7_9BETC/572-957	386
Q2EF04_9BETC	1363								A0A2D1CLX0_9BETC/572-957	386
Q1ERQ3_9BETC	1363								C3VPE9_CVMA5/572-957	386
A7U544_9BETC	1363								Q6RI12_9BETC/576-961	386
Q6W355_CVEN9	1363								A0A2D1CIC0_9BETC/572-957	386
A8R4D0_9BETC	1363								C0KYV1_9BETC/572-957	386
E5RPZ2_9BETC	1363								D4QFK1_9BETC/626-1011	386
I2FKH1_9BETC	1363								C0KYX0_9BETC/625-1010	386
A0A0K2RVK5_9BETC	1363								A0A2P1M5J5_BCHK9/512-897	386
A0A0K2RVL1_9BETC	1363								A0A2H4MZ26_9NIDO/621-1008	388
R4WAW7_9BETC	1363								SPIKE_BCHK9/516-904	389
A0A1L2KGE4_CVH22	1364								F1DAZ9_9BETC/519-908	390
A0A3S7H0V2_9BETC	1364								A0A2Z4EVM5_9NIDO/519-908	390
A0A2P1IQB1_9BETC	1364								E0ZN36_BCHK9/512-901	390
A0A0K0L9B0_CVHOC	1364								A3EXH4_BCHK9/518-907	390
A0A3S6FJG2_CVHOC	1364								A0A4Y6GL90_9BETC/517-909	393
A0A3G3NGU0_9ALPC	1364								A0A1B3Q5V4_9BETC/528-921	394
A0A3G3NGU7_9ALPC	1364								A0A1B3Q5W5_9BETC/528-921	394
A0A3G3NGX2_9ALPC	1364								E0ZN44_BCHK9/518-912	395
A0A3G3NGQ6_9ALPC	1364								E0ZN60_BCHK9/518-912	395
A0A3G3NH26_9ALPC	1364
A0A3G3NGQ9_9ALPC	1364
A0A3G3NGH9_9ALPC	1364
A0A1L2KGF1_CVH22	1364
S5YNL4_9ALPC	1364
F1DAX6_9ALPC	1364
A0A4Y6GL38_9ALPC	1365
A0A4Y5QL97_9ALPC	1365
A0A220YLM0_9ALPC	1365
A0A096XNH1_9BETC	1365
A0A166ZLY7_9NIDO	1365
A0A2Z4HFJ9_CVHOC	1366
A0A2Z4HFS2_CVHOC	1366
X2JHN8_9BETC	1366
A0A291L0R6_9ALPC	1366
A0A0U2GN44_9ALPC	1366
X2JQG4_9BETC	1366
A0A4Y6A7L9_9ALPC	1366
A0A2S0SZ25_9BETC	1367
A0A3G3NGV5_9ALPC	1368
A0A3G3NH85_9ALPC	1368
A0A3G3NHI1_9ALPC	1368
A0A3G3NHJ6_9ALPC	1368
A0A3G3NH56_9ALPC	1368
A0A2H4MZ26_9NIDO	1370
A0A0U1WJW2_9ALPC	1370
A0A3G3NHH0_9ALPC	1371
A0A3G3NGW9_9ALPC	1371
A0A3G3NHL7_9ALPC	1371
A0A3G3NGX8_9ALPC	1371
A0A3G3NHH9_9ALPC	1371
Q0Q4F6_9ALPC	1371
SPIKE_BC512	1371
Q0Q4F5_9ALPC	1371
A0A4Y6GL52_9ALPC	1371
A0A3G3NGM9_9ALPC	1371
A0A3G3NGG7_9ALPC	1371
A0A3G3NGQ4_9ALPC	1371
A0A3G3NGS7_9ALPC	1371
A0A3G3NGQ0_9ALPC	1371
A0A3G3NGT9_9ALPC	1371
A0A1L2KGB2_9ALPC	1372
A0A3G3NGJ7_9ALPC	1372
A0A3G3NHI3_9ALPC	1372
A0A3G3NGM2_9ALPC	1372
A0A3G3NGK2_9ALPC	1372
A0A219TUS3_9NIDO	1372
A0A3G3NGV3_9ALPC	1372
A0A3G3NH05_9ALPC	1372
A0A3G3NHJ0_9ALPC	1372
A0A3G3NGN7_9ALPC	1372
A0A4Y6GL57_9ALPC	1372
A0A4Y6GL18_9ALPC	1372
A4ULL1_9ALPC	1372
U3GRZ4_9ALPC	1372
A0A286R3Q7_9ALPC	1372
A0A1L2KGD3_9ALPC	1373
A0A3G8EWC1_9ALPC	1373
A0A0U1WHD0_9ALPC	1374
A0A0A1ECL0_9ALPC	1374
A0A126KBA2_9NIDO	1374
A0A126KBA9_9NIDO	1375
A0A0U1WHD6_9ALPC	1375
A0A0U1UZ27_9ALPC	1375
A0A0U1WHB3_9ALPC	1375
A0A126K9A8_9NIDO	1375
A0A126K9I9_9NIDO	1375
A0A1Z1W250_9NIDO	1375
A0A1Z1W238_9NIDO	1375
A0A1Z1W228_9NIDO	1375
A0A1Z1W243_9NIDO	1375
A0A126K9J8_9NIDO	1375
A0A1Z1W245_9NIDO	1375
F1DB07_9ALPC	1375
B1PHK2_9ALPC	1375
B1PHJ5_9ALPC	1375
A0A1Z1W240_9NIDO	1376
A0A0U1WHB7_9ALPC	1376
A0A1Z1W231_9NIDO	1376
A0A1Z2R8S8_9ALPC	1376
A0A1P8NPQ3_9ALPC	1376
A0A1P8NPR7_9ALPC	1376
C0KYT1_9BETC	1376
SPIKE_CVMJC	1376
C0KYS1_9BETC	1376
C0KYU0_9BETC	1376
SPIKE_CVM4	1376
C0KYY9_9BETC	1376
Q83330_9BETC	1376
A0A0U1YFZ0_9ALPC	1376
A0A2N8YGD1_9ALPC	1376
A0A2N8Z1U0_9ALPC	1376
A0A0U1WHE4_9ALPC	1377
A0A126K9U6_9NIDO	1377
A0A126KB98_9NIDO	1377
A0A1L2KGD0_9ALPC	1377
C0KYX0_9BETC	1377
A0A126KBA0_9NIDO	1378
A0A0H4K7U0_9ALPC	1378
A0A0U1WHB6_9ALPC	1378
D4QFK1_9BETC	1378
A0A0U1UYV9_9ALPC	1378
A0A0U1WHD9_9ALPC	1378
A0A0M4I404_9ALPC	1378
A0A0M4HL64_9ALPC	1378
A0A516KAN2_9ALPC	1378
A0A0M4AQM1_9ALPC	1379
A0A1Z2R8S1_9ALPC	1379
A0A0N9E720_9ALPC	1380
A0A222NUN9_9ALPC	1380
A0A0F7R7M9_9ALPC	1380
A0A288Y8U4_9ALPC	1380
A0A286L9N3_9ALPC	1380
A0A286L9K9_9ALPC	1380
A0A286L9N9_9ALPC	1380
A0A286L9L5_9ALPC	1380
A0A286L9M7_9ALPC	1380
A0A286L9M1_9ALPC	1380
A0A1B2RVC6_9ALPC	1380
F2VPY2_9ALPC	1380
A0A0B5WYJ6_9ALPC	1380
A0A4D6FBT8_9ALPC	1381
A0A4D6FDE2_9ALPC	1381
A0A4D6FBM8_9ALPC	1381
A0A4D6FBN5_9ALPC	1381
A0A4D6FBW1_9ALPC	1381
A0A1Z2R8R5_9ALPC	1381
A0A142II51_9ALPC	1381
G8H3P0_9ALPC	1381
A0A0U2L0Z5_9ALPC	1382
A0A2Z4QJA6_9ALPC	1382
A0A3Q8TLN3_9ALPC	1382
A0A3Q8TMH5_9ALPC	1382
A0A3S8TLU1_9ALPC	1382
A0A3Q8TLP9_9ALPC	1382
A0A3Q8TLR6_9ALPC	1382
A0A2H4V2E7_9ALPC	1382
A0A2H4V2D8_9ALPC	1382
A0A0C5B1R9_9ALPC	1382
A0A0C5AYM8_9ALPC	1382
A0A0C5AYM4_9ALPC	1382
A0A0C5BFD8_9ALPC	1382
A0A223DN08_9ALPC	1382
A0A0C5B2R6_9ALPC	1382
A0A0C5B4Y4_9ALPC	1382
A0A0M3RUM2_9ALPC	1382
A0A3G2C527_9ALPC	1382
A0A3G2C505_9ALPC	1382
A0A3G2C512_9ALPC	1382
A0A2R4FBX8_9ALPC	1382
A0A3S8TLM6_9ALPC	1382
[truncated: 1,406 more rows]
