# Supplementary material for: Hotspots for mutations in the SARS-CoV-2 spike glycoprotein: a correspondence analysis
Source: Sci Rep. 2021 Dec 8;11:23622. doi: 10.1038/s41598-021-01655-y (PMC8654821; doi:10.1038/s41598-021-01655-y)
Supplement: Supplementary file 5 — Dataset S3. [file 41598_2021_1655_MOESM5_ESM.xlsx]

## Sheet: Physicochemical Properties
	Structural Derived Data						Sequence Derived Data
Residue	ASA	DPX	CX	Contact Number	Average.bfactor		Accessible Surface Area	Flexibility	Buried Area
ASN	130.4	0	2.165	8	95.513		0.382	0.391	0.432
LEU	160.1	0.15375	1.945	8	62.901		0.344	0.389	0.435
CYS	15.6	0.933333	0.745	6	89.943		0.277	0.458	0.414
PRO	39.4	0.191429	0.798571	7	67.039		0.191	0.375	0.475
PHE	20.6	0.623636	0.294545	11	69.764		0.397	0.639	0.332
GLY	45.4	0	1.1175	4	71.043		0.429	0.625	0.376
GLU	104.9	0	1.39778	9	76.567		0.504	0.736	0.266
VAL	11.6	0.584286	0.308571	7	44.922		0.351	0.417	0.537
PHE	20.3	1.02909	0.281818	11	58.149		0.387	0.361	0.515
ASN	131.1	0.16625	1.32	8	78.811		0.461	0.319	0.403
ALA	32.4	0.266	0.926	5	59.789		0.624	0.5	0.222
THR	121.7	0.177143	1.88571	7	55.593		0.546	0.597	0.343
ARG	193.4	0	2.44818	11	63.115		0.397	0.528	0.565
PHE	16.8	0.726364	0.225455	11	57.495		0.383	0.417	0.524
ALA	20.2	0.716	0.284	5	46.642		0.557	0.389	0.366
SER	16.6	1.335	0.16	6	47.945		0.631	0.5	0.257
VAL	0	3.64	0	7	42.803		0.578	0.583	0.444
TYR	30.2	0.580833	0.206667	12	50.226		0.479	0.375	0.447
ALA	19.8	1	0.356	5	41.024		0.369	0.264	0.619
TRP	7.5	1.67286	0.185	14	49.532		0.426	0.319	0.465
ASN	76.7	0.335	0.47	8	57.406		0.351	0.556	0.621
ARG	88.2	0.132727	0.49	11	41.626		0.667	0.778	0.396
LYS	74.5	0.398889	0.628889	9	44.723		0.589	0.875	0.518
ARG	140.5	0.245455	1.07636	11	53.304		0.528	0.778	0.509
ILE	1.9	1.00875	0.2475	8	49.957		0.496	0.833	0.448
SER	39.5	0.243333	0.601667	6	78.768		0.574	0.736	0.326
ASN	102.5	0.1675	1.38875	8	88.046		0.507	0.583	0.273
CYS	2.3	0.776667	0.606667	6	90.672		0.333	0.417	0.387
VAL	71.7	0.407143	0.802857	7	62.359		0.33	0.278	0.353
ALA	10.7	0.514	0.388	5	67.965		0.571	0.5	0.282
ASP	69.7	0.44875	0.7875	8	102.515		0.592	0.542	0.357
TYR	11.3	0.786667	0.258333	12	73.16		0.691	0.75	0.355
SER	38.5	0.868333	1.075	6	80.226		0.578	0.583	0.444
VAL	98.7	0.177143	1.03	7	57.449		0.567	0.514	0.416
LEU	20.8	0.6275	0.39625	8	53.007		0.415	0.389	0.606
TYR	79.4	0.434167	0.729167	12	78.463		0.493	0.486	0.529
ASN	119.2	0.1675	1.82125	8	91.516		0.656	0.681	0.367
SER	41	0	1.325	6	76.716		0.709	0.597	0.179
ALA	105.1	0	2.098	5	68.154		0.805	0.667	0.142
SER	75.8	0	1.07167	6	66.888		0.557	0.389	0.366
PHE	35.6	0.636364	0.533636	11	59.658		0.656	0.597	0.364
SER	71.6	0	0.893333	6	58.123		0.571	0.5	0.407
THR	36.5	0.38	0.57	7	51.581		0.571	0.5	0.407
PHE	66.2	0.259091	0.440909	11	51.4		0.603	0.444	0.469
LYS	109.7	0.545556	0.795556	9	38.979		0.387	0.319	0.522
CYS	37	0.243333	0.528333	6	64.471		0.482	0.472	0.488
TYR	87.7	0.110833	0.664167	12	56.839		0.355	0.569	0.38
GLY	42.9	0.3325	0.9525	4	64.52		0.482	0.625	0.398
VAL	30.2	0	0.668571	7	51.568		0.635	0.75	0.208
SER	47.8	0.651667	1.12333	6	70.221		0.567	0.708	0.27
PRO	35.1	0.942857	0.512857	7	54.972		0.656	0.778	0.199
THR	87.5	0.177143	1.23429	7	63.431		0.688	0.722	0.26
LYS	122.4	0.298889	1.71444	9	56.257		0.688	0.528	0.407
LEU	5.8	1.235	0.36	8	55.549		0.677	0.556	0.4
ASN	64.7	0.47125	0.84375	8	86.838		0.585	0.611	0.364
ASP	106.1	0	1.49125	8	103.538		0.585	0.611	0.364
LEU	84.4	0.3575	0.9125	8	52.691		0.379	0.458	0.424
CYS	25.2	0.205	0.645	6	92.7		0.191	0.181	0.622
PHE	22.7	0.988182	0.348182	11	69.103		0.27	0.278	0.503
THR	12.2	1.51857	0.487143	7	69.965		0.475	0.431	0.444
ASN	14.2	1.92375	0.37125	8	75.634		0.55	0.542	0.334
VAL	0.2	1.81571	0.107143	7	52.98		0.482	0.514	0.481
TYR	36.3	1.655	0.456667	12	57.756		0.479	0.375	0.447
ALA	0.3	1.916	0.116	5	47.381		0.592	0.542	0.357
ASP	0	3.17375	0.0825	8	59.078		0.745	0.667	0.168
SER	10.7	1.60167	0.075	6	51.23		0.596	0.597	0.389
PHE	0	4.45818	0.007273	11	50.376		0.482	0.431	0.478
VAL	0	4.39143	0	7	36.333		0.248	0.361	0.627
ILE	0	4.60625	0.00125	8	40.892		0.323	0.667	0.562
ARG	44.5	1.98727	0.286364	11	50.679		0.401	0.875	0.401
GLY	17.9	0.365	0.2875	4	59.3		0.574	0.944	0.277
ASP	64.4	0.1675	0.78875	8	71.018		0.617	0.903	0.177
GLU	11.4	1.53667	0.242222	9	66.274		0.539	0.694	0.338
VAL	21.6	0.568571	0.214286	7	39.931		0.426	0.722	0.471
ARG	181.2	0.112727	1.55273	11	62.97		0.408	0.708	0.482
GLN	25	0.985556	0.288889	9	52.3		0.348	0.806	0.517
ILE	3.9	0.69875	0.05125	8	38.687		0.422	0.569	0.361
ALA	11.3	0.538	0.31	5	53.018		0.408	0.597	0.307
PRO	31.5	0.427143	0.608571	7	47.484		0.546	0.708	0.111
GLY	57.8	0	1.055	4	59.877		0.496	0.889	0.178
GLN	52.3	0.136667	0.771111	9	57.361		0.574	0.792	0.206
THR	107.7	0.385714	1.22	7	52.149		0.574	0.792	0.206
GLY	20	0.67	0.56	4	63.396		0.755	0.764	0.198
LYS	92.2	0.435556	0.54	9	41.085		0.606	0.792	0.304
ILE	0.2	2.14125	0.03	8	35.566		0.603	0.542	0.353
ALA	2.4	1.074	0.132	5	46.695		0.511	0.597	0.317
ASP	22.3	1.2025	0.4075	8	65.857		0.592	0.542	0.357
TYR	42.8	1.25917	0.2725	12	43.708		0.596	0.681	0.392
ASN	0.7	1.6625	0	8	45.751		0.504	0.556	0.557
TYR	2	1.2	0	12	46.919		0.688	0.625	0.428
LYS	42.3	0.736667	0.186667	9	37.349		0.621	0.5	0.554
LEU	6.1	1.1525	0.165	8	37.987		0.61	0.625	0.379
PRO	26.4	0.94	0.65	7	48.319		0.518	0.681	0.342
ASP	119.4	0	1.63375	8	72.557		0.621	0.875	0.206
ASP	121.4	0	1.865	8	84.826		0.535	0.597	0.414
PHE	12	0.824546	0.358182	11	56.849		0.511	0.5	0.432
THR	58.5	0.384286	0.585714	7	54.445		0.475	0.542	0.36
GLY	0	2.8825	0.26	4	63.937		0.422	0.597	0.233
CYS	1.7	1.63667	0.108333	6	76.232		0.333	0.528	0.304
VAL	1.9	1.57714	0.124286	7	42.991		0.195	0.417	0.5
ILE	0	3.95875	0.09625	8	38.817		0.397	0.431	0.406
ALA	0	3.708	0.166	5	53.876		0.287	0.319	0.578
TRP	34.6	0.743571	0.194286	14	60.882		0.426	0.319	0.465
ASN	50.2	0.33625	0.3825	8	61.472		0.525	0.528	0.463
SER	1.4	1.13333	0.28	6	60.417		0.713	0.736	0.213
ASN	21	0.65	0.36875	8	61.192		0.713	0.736	0.213
ASN	124.7	0.155	1.3375	8	69.344		0.55	0.542	0.375
LEU	116.2	0.1825	0.8425	8	46.909		0.585	0.611	0.364
ASP	9.2	1.235	0.16875	8	66.991		0.681	0.681	0.327
SER	24.8	0.478333	0.398333	6	61.879		0.876	0.819	0.227
LYS	116.1	0.4	1.20444	9	47.635		0.762	0.653	0.316
VAL	138.7	0.177143	2.08	7	54.534		0.667	0.694	0.269
GLY	54.2	0	1.49	4	60.301		0.539	0.792	0.161
GLY	7.6	1.2375	0.84	4	64.329		0.617	0.889	0.083
ASN	14.4	1.2225	0.4725	8	58.086		0.56	0.722	0.32
TYR	121.7	0.121667	0.976667	12	45.954		0.56	0.611	0.403
ASN	103.7	0.16625	1.02625	8	52.474		0.504	0.556	0.557
TYR	19	1.00417	0.148333	12	45.71		0.493	0.486	0.529
LEU	50.4	1.835	0.28	8	35.746		0.436	0.431	0.682
TYR	23.7	2.13917	0.188333	12	50.755		0.415	0.583	0.65
ARG	6.4	2.77454	0.043636	11	39.172		0.415	0.583	0.65
LEU	32.9	0.845	0.4225	8	40.769		0.319	0.431	0.684
PHE	51.6	0.889091	0.415455	11	54.063		0.319	0.431	0.684
ARG	48	0.370909	0.422727	11	41.432		0.514	0.569	0.584
LYS	185	0	1.83111	9	48.623		0.762	0.847	0.36
SER	53.6	0.205	1.21	6	52.207		0.84	0.75	0.239
ASN	91.3	0.33625	0.925	8	56.582		0.645	0.611	0.339
LEU	4.8	1.28375	0.31625	8	36.365		0.677	0.556	0.4
LYS	143.7	0.584444	1.67111	9	43.514		0.61	0.625	0.379
PRO	72.1	0.604286	0.825714	7	46.906		0.525	0.542	0.441
PHE	68.1	0.6	0.426364	11	53.11		0.362	0.583	0.437
GLU	51.6	0.284444	0.611111	9	55.029		0.351	0.611	0.58
ARG	119.7	0.244545	0.7	11	38.29		0.539	0.889	0.382
ASP	21.1	0.44875	0.405	8	60.408		0.436	0.833	0.473
ILE	79.6	0.1825	1.07	8	32.901		0.61	0.806	0.315
SER	51.8	0	0.948333	6	46.072		0.585	0.708	0.333
THR	78.2	0	1.15429	7	38.834		0.688	0.764	0.242
GLU	139	0.137778	1.04444	9	67.631		0.454	0.694	0.391
ILE	26.1	0.3725	0.5125	8	35.852		0.387	0.667	0.538
TYR	54	0.64	0.429167	12	52.651		0.369	0.653	0.549
GLN	84.9	0.298889	0.798889	9	55.649		0.504	0.514	0.402
ALA	52.6	0.292	0.982	5	52.11		0.56	0.681	0.165
GLY	20	0.3325	1.495	4	67.964		0.709	0.708	0.096
SER	109.8	0	2.8	6	65.591		0.723	0.819	0.137
THR	84.9	0.751429	1.9	7	57.846		0.656	0.778	0.199
PRO	94.3	0.604286	1.87	7	56.679		0.355	0.556	0.295
CYS	21.3	0.506667	0.835	6	73.783		0.344	0.583	0.288
ASN	130.3	0	2.5225	8	67.992		0.411	0.625	0.226
GLY	59.5	0	1.5175	4	49.78		0.539	0.681	0.244
VAL	108.9	0.367143	1.82857	7	46.627		0.504	0.736	0.266
GLU	101.7	0.161111	1.21111	9	66.415		0.504	0.736	0.266
GLY	42.9	0	1.3125	4	65.471		0.429	0.625	0.376
PHE	195.5	0.112727	3.05091	11	69.682		0.465	0.569	0.354
ASN	71	0.85125	1.08	8	64.873		0.259	0.306	0.497
CYS	12.8	0.868333	0.531667	6	62.816		0.355	0.458	0.463
TYR	90.2	0.42	0.775	12	55.931		0.202	0.25	0.65
PHE	87.1	0.245455	0.672727	11	49.608		0.34	0.472	0.569
PRO	2.2	1.88286	0.231429	7	43.044		0.33	0.403	0.541
LEU	26.1	0.99875	0.32375	8	32.485		0.429	0.653	0.387
GLN	79.1	0.454444	0.646667	9	52.489		0.592	0.653	0.371
SER	34	0.446667	0.616667	6	52.867		0.603	0.722	0.4
TYR	4.2	1.5575	0.095833	12	51.859		0.656	0.792	0.283
GLY	32.6	0.3075	0.2475	4	59.557		0.408	0.514	0.507
PHE	2.7	2.00454	0.051818	11	54.086		0.411	0.611	0.387
GLN	60.7	1.06222	0.752222	9	64.375		0.344	0.569	0.448
PRO	62.8	0.767143	0.764286	7	58.124		0.507	0.75	0.268
THR	115.8	0.19	1.59429	7	59.754		0.56	0.708	0.235
ASN	40.9	0.61375	0.8025	8	70.049		0.628	0.75	0.173
GLY	46.4	0.8975	1.0375	4	66.444		0.539	0.681	0.244
VAL	99	0.385714	1.10143	7	51.396		0.539	0.792	0.161
GLY	27.4	0.9775	0.7525	4	62.633		0.482	0.625	0.398
TYR	118.7	0.224167	0.9025	12	63.854		0.507	0.764	0.353
GLN	21.5	2.11667	0.298889	9	57.062		0.44	0.722	0.415
PRO	0	4.03571	0.004286	7	48.47		0.44	0.722	0.415
TYR	24.2	2.1975	0.165833	12	61.318		0.415	0.778	0.503
ARG	8.7	2.02909	0.118182	11	45.108		0.404	0.611	0.602
VAL	0.3	1.94571	0	7	36.112		0.383	0.569	0.527
VAL	0	4.07714	0.02	7	38.469		0.383	0.375	0.483
VAL	0	4.93143	0.012857	7	35.041		0.394	0.347	0.531
LEU	3.9	2.75625	0.05875	8	43.625		0.567	0.514	0.416
SER	8.5	0.893333	0.141667	6	56.779		0.493	0.403	0.526
PHE	12.1	0.733636	0.171818	11	56.112		0.525	0.583	0.422
GLU	78.3	0.546667	0.65	9	76.813		0.362	0.389	0.584
LEU	101.6	0.1825	1.04125	8	64.537		0.447	0.472	0.522
LEU	136.3	0.15375	2.13625	8	71.862		0.333	0.222	0.609
HIS	188.2	0.146	3.916	10	108.058		0.397	0.208	0.449
ALA	45.7	0	1.828	5	80.42		0.397	0.403	0.302
PRO	116.4	0.175714	1.81	7	76.408		0.543	0.458	0.16
ALA	43.7	0.538	0.952	5	75.411		0.557	0.569	0.201
THR	44.5	0.208571	0.755714	7	77.449		0.546	0.403	0.3
VAL	2	0.584286	0.241429	7	63.617		0.344	0.389	0.394
CYS	52.7	0.206667	0.6	6	95.895		0.333	0.528	0.304
GLY	47.6	0	1.025	4	83.227		0.233	0.428	0.323
