# Supplementary material for: Hotspots for mutations in the SARS-CoV-2 spike glycoprotein: a correspondence analysis
Source: Sci Rep. 2021 Dec 8;11:23622. doi: 10.1038/s41598-021-01655-y (PMC8654821; doi:10.1038/s41598-021-01655-y)
Supplement: Supplementary file 6 — Dataset S4. [file 41598_2021_1655_MOESM6_ESM.xlsx]

## Sheet: RBD Identity
Column1	Column2	Column3	Column4	Column5	Column6	Column7	Column8	Column9	Column10	Column11	Column12	Column13	Column14	Column15	Column16	Column17	Column18	Column19	Column20	Column21	Column22	Column23	Column24	Column25	Column26
query		A	C	D	E	F	G	H	I	K	L	M	N	P	Q	R	S	T	V	W	X	Y	-	consensus
N	0.83	0.01	0	0	0	0	0	0	0	0.01	0	0	0.83	0	0.01	0	0	0	0	0	0	0	0.13	N	0.83
L	0.56	0	0	0	0.01	0	0	0	0	0	0.56	0	0	0	0	0.25	0	0	0.04	0	0	0	0.13	L	0.56
C	0.87	0	0.87	0	0	0	0	0	0	0	0	0	0	0	0	0	0	0	0	0	0	0	0.13	C	0.87
P	0.87	0	0	0	0	0	0	0	0	0	0	0	0	0.87	0	0	0	0	0	0	0	0	0.13	P	0.87
F	0.87	0	0	0	0	0.87	0	0	0	0	0	0	0	0	0	0	0	0	0	0	0	0	0.13	F	0.87
G	0.45	0	0	0.36	0	0	0.45	0.03	0	0	0	0	0.01	0	0.01	0	0	0	0	0	0	0	0.13	G	0.45
E	0.45	0.01	0	0	0.45	0	0	0	0	0.28	0	0	0	0	0.03	0.05	0.04	0	0	0	0	0	0.13	E	0.45
V	0.83	0	0	0	0	0	0	0	0.03	0	0.01	0	0	0	0	0	0	0	0.83	0	0	0	0.13	V	0.83
F	0.85	0	0	0	0	0.85	0	0	0.01	0	0	0	0	0	0	0	0	0	0	0	0	0	0.13	F	0.85
N	0.87	0	0	0	0	0	0	0	0	0	0	0	0.87	0	0	0	0	0	0	0	0	0	0.13	N	0.87
A	0.83	0.83	0	0	0	0	0	0	0.01	0	0	0	0	0	0	0	0	0	0.03	0	0	0	0.13	A	0.83
T	0.68	0	0	0	0	0	0	0	0	0	0	0	0	0	0	0	0.19	0.68	0	0	0	0	0.13	T	0.68
R	0.39	0	0	0	0.01	0	0	0	0	0.33	0	0	0.01	0	0	0.39	0.03	0.09	0	0	0	0	0.13	R	0.39
F	0.85	0	0	0	0	0.85	0	0	0.01	0	0	0	0	0	0	0	0	0	0	0	0	0	0.13	F	0.85
A	0.01	0.01	0	0	0	0	0	0	0	0	0	0	0	0.87	0	0	0	0	0	0	0	0	0.12	P	0.87
S	0.73	0	0	0.01	0	0	0	0	0	0	0	0	0.13	0	0	0	0.73	0	0	0	0	0	0.12	S	0.73
V	0.85	0	0	0	0	0	0	0	0	0	0	0	0	0.03	0	0	0	0	0.85	0	0	0	0.12	V	0.85
Y	0.85	0.03	0	0	0	0	0	0	0	0	0	0	0	0	0	0	0	0	0	0	0	0.85	0.12	Y	0.85
A	0.85	0.85	0	0	0	0.03	0	0	0	0	0	0	0	0	0	0	0	0	0	0	0	0	0.12	A	0.85
W	0.88	0	0	0	0	0	0	0	0	0	0	0	0	0	0	0	0	0	0	0.88	0	0	0.12	W	0.88
N	0.01	0	0	0	0.84	0	0	0	0	0.01	0	0	0.01	0	0	0.01	0	0	0	0	0	0	0.12	E	0.84
R	0.88	0	0	0	0	0	0	0	0	0	0	0	0	0	0	0.88	0	0	0	0	0	0	0.12	R	0.88
K	0.44	0	0	0	0	0	0	0.03	0.01	0.44	0.01	0.01	0	0	0	0	0	0.35	0.03	0	0	0	0.12	K	0.44
R	0.27	0	0	0	0	0	0	0	0	0.59	0	0	0	0	0	0.27	0	0	0.01	0	0	0.01	0.12	K	0.59
I	0.87	0	0	0	0	0	0	0	0.87	0	0	0	0	0	0	0	0	0	0.01	0	0	0	0.12	I	0.87
S	0.83	0	0	0	0	0	0	0	0	0	0	0	0	0	0	0.03	0.83	0.03	0	0	0	0	0.12	S	0.83
N	0.49	0	0	0.37	0.01	0	0	0	0	0	0	0	0.49	0	0	0	0	0	0	0	0	0	0.12	N	0.49
C	0.88	0	0.88	0	0	0	0	0	0	0	0	0	0	0	0	0	0	0	0	0	0	0	0.12	C	0.88
V	0.95	0	0	0	0	0	0	0	0.03	0.01	0	0	0.01	0	0	0	0	0	0.95	0	0	0	0	V	0.95
A	0.96	0.96	0	0	0	0.01	0	0	0	0	0	0	0	0	0	0	0	0	0.01	0	0	0.01	0	A	0.96
D	0.97	0	0	0.97	0	0	0	0	0	0	0	0	0.03	0	0	0	0	0	0	0	0	0	0	D	0.97
Y	0.97	0	0	0	0	0.01	0	0	0.01	0	0	0	0	0	0	0	0	0	0	0	0	0.97	0	Y	0.97
S	0.52	0.03	0	0	0	0	0	0	0	0	0	0	0	0	0	0	0.52	0.45	0	0	0	0	0	S	0.52
V	0.95	0.03	0	0	0	0	0	0.01	0.01	0	0	0	0	0	0	0	0	0	0.95	0	0	0	0	V	0.95
L	0.84	0	0	0	0	0.15	0	0	0.01	0	0.84	0	0	0	0	0	0	0	0	0	0	0	0	L	0.84
Y	0.97	0	0	0	0	0	0	0	0	0	0	0.01	0	0	0	0	0	0.01	0	0	0	0.97	0	Y	0.97
N	0.97	0.01	0	0.01	0	0	0	0	0	0	0	0	0.97	0	0	0	0	0	0	0	0	0	0	N	0.97
S	0.97	0	0	0	0	0	0	0	0	0	0.01	0	0.01	0	0	0	0.97	0	0	0	0	0	0	S	0.97
A	0.04	0.04	0	0	0	0	0	0	0	0	0	0	0	0	0	0	0.03	0.92	0.01	0	0	0	0	T	0.92
S	0.72	0	0	0.01	0	0.24	0	0.01	0	0	0.01	0	0	0	0	0	0.72	0	0	0	0	0	0	S	0.72
F	0.97	0	0	0	0	0.97	0	0	0	0	0	0	0	0	0	0	0	0	0.03	0	0	0	0	F	0.97
S	0.97	0	0	0	0	0	0	0	0	0	0	0	0	0	0	0	0.97	0	0	0	0	0.03	0	S	0.97
T	0.97	0	0	0.01	0	0	0	0	0	0	0	0	0	0	0	0	0.01	0.97	0	0	0	0	0	T	0.97
F	0.97	0	0	0	0	0.97	0	0	0	0	0.01	0.01	0	0	0	0	0	0	0	0	0	0	0	F	0.97
K	0.87	0	0	0	0	0	0	0	0	0.87	0	0	0.08	0	0.05	0	0	0	0	0	0	0	0	K	0.87
C	1	0	1	0	0	0	0	0	0	0	0	0	0	0	0	0	0	0	0	0	0	0	0	C	1
Y	1	0	0	0	0	0	0	0	0	0	0	0	0	0	0	0	0	0	0	0	0	1	0	Y	1
G	1	0	0	0	0	0	1	0	0	0	0	0	0	0	0	0	0	0	0	0	0	0	0	G	1
V	0.99	0	0	0	0	0	0	0	0.01	0	0	0	0	0	0	0	0	0	0.99	0	0	0	0	V	0.99
S	0.97	0.01	0	0.01	0	0	0	0	0	0	0	0	0	0	0	0	0.97	0	0	0	0	0	0	S	0.97
P	0.52	0.47	0	0	0	0	0	0	0	0	0	0	0	0.52	0	0	0	0	0.01	0	0	0	0	P	0.52
T	0.49	0	0	0	0	0	0	0	0.03	0	0	0	0	0	0	0	0.48	0.49	0	0	0	0	0	T	0.49
K	0.99	0	0	0	0	0	0	0	0	0.99	0	0	0	0	0	0	0.01	0	0	0	0	0	0	K	0.99
L	1	0	0	0	0	0	0	0	0	0	1	0	0	0	0	0	0	0	0	0	0	0	0	L	1
N	0.52	0.01	0	0	0	0	0	0	0.45	0	0	0	0.52	0.01	0	0	0	0	0	0	0	0	0	N	0.52
D	0.99	0	0	0.99	0	0	0	0	0	0	0	0	0	0	0	0	0.01	0	0	0	0	0	0	D	0.99
L	0.97	0	0	0	0	0	0	0	0	0	0.97	0.01	0	0	0	0	0	0.01	0	0	0	0	0	L	0.97
C	1	0	1	0	0	0	0	0	0	0	0	0	0	0	0	0	0	0	0	0	0	0	0	C	1
F	0.97	0	0	0	0	0.97	0	0	0	0	0	0	0	0	0	0	0	0	0	0.03	0	0	0	F	0.97
T	0.47	0	0	0	0.01	0	0	0	0	0	0	0	0.01	0	0	0	0.51	0.47	0	0	0	0	0	S	0.51
N	0.48	0	0	0	0.03	0	0	0	0	0	0	0	0.48	0	0	0	0.49	0	0	0	0	0	0	S	0.49
V	0.99	0.01	0	0	0	0	0	0	0	0	0	0	0	0	0	0	0	0	0.99	0	0	0	0	V	0.99
Y	0.99	0	0	0	0	0	0	0.01	0	0	0	0	0	0	0	0	0	0	0	0	0	0.99	0	Y	0.99
A	0.97	0.97	0	0	0	0	0	0	0.01	0	0	0	0	0	0	0	0	0	0.01	0	0	0	0	A	0.97
D	0.99	0	0	0.99	0	0	0	0	0	0	0	0	0.01	0	0	0	0	0	0	0	0	0	0	D	0.99
S	0.48	0	0	0	0	0	0	0	0	0	0	0	0	0	0	0	0.48	0.45	0.01	0	0	0.05	0	S	0.48
F	0.99	0	0	0	0	0.99	0	0	0	0	0	0.01	0	0	0	0	0	0	0	0	0	0	0	F	0.99
V	0.51	0	0	0	0	0	0	0	0.01	0.01	0.45	0	0	0	0	0.01	0	0	0.51	0	0	0	0	V	0.51
I	0.48	0	0	0	0	0	0	0	0.48	0	0.01	0	0	0	0	0	0	0	0.51	0	0	0	0	V	0.51
R	0.47	0.01	0	0	0	0	0	0	0	0.51	0	0	0	0	0	0.47	0.01	0	0	0	0	0	0	K	0.51
G	0.52	0	0	0	0.01	0.17	0.52	0	0	0	0	0	0	0	0.01	0	0.28	0	0	0	0	0	0	G	0.52
D	0.53	0	0	0.53	0	0	0	0	0	0.01	0	0	0	0	0	0	0.45	0	0	0	0	0	0	D	0.53
E	0.47	0	0	0.53	0.47	0	0	0	0	0	0	0	0	0	0	0	0	0	0	0	0	0	0	D	0.53
V	0.97	0	0	0	0	0.01	0	0	0.01	0	0	0	0	0	0	0	0	0	0.97	0	0	0	0	V	0.97
R	0.97	0	0	0	0	0.01	0	0	0	0	0	0	0	0	0	0.97	0	0	0	0	0	0.01	0	R	0.97
Q	0.97	0	0	0	0	0	0	0	0	0	0	0	0	0	0.97	0	0.03	0	0	0	0	0	0	Q	0.97
I	0.53	0	0	0	0	0.03	0	0	0.53	0	0	0	0	0	0	0	0	0	0.44	0	0	0	0	I	0.53
A	0.97	0.97	0	0	0	0	0	0	0	0.03	0	0	0	0	0	0	0	0	0	0	0	0	0	A	0.97
P	1	0	0	0	0	0	0	0	0	0	0	0	0	1	0	0	0	0	0	0	0	0	0	P	1
G	0.93	0.03	0	0	0	0	0.93	0	0	0	0	0	0	0	0	0	0.04	0	0	0	0	0	0	G	0.93
Q	0.63	0.01	0	0	0.35	0	0.01	0	0	0	0	0	0	0	0.63	0	0	0	0	0	0	0	0	Q	0.63
T	0.97	0.01	0	0	0	0	0	0	0	0	0	0	0	0	0	0	0.01	0.97	0	0	0	0	0	T	0.97
G	1	0	0	0	0	0	1	0	0	0	0	0	0	0	0	0	0	0	0	0	0	0	0	G	1
K	0.01	0	0	0.03	0	0	0	0	0	0.01	0	0	0	0	0	0	0	0	0.96	0	0	0	0	V	0.96
I	0.97	0	0	0	0	0.01	0	0	0.97	0	0.01	0	0	0	0	0	0	0	0	0	0	0	0	I	0.97
A	1	1	0	0	0	0	0	0	0	0	0	0	0	0	0	0	0	0	0	0	0	0	0	A	1
D	0.97	0	0	0.97	0	0	0	0	0	0.01	0	0	0	0	0	0	0	0.01	0	0	0	0	0	D	0.97
Y	1	0	0	0	0	0	0	0	0	0	0	0	0	0	0	0	0	0	0	0	0	1	0	Y	1
N	1	0	0	0	0	0	0	0	0	0	0	0	1	0	0	0	0	0	0	0	0	0	0	N	1
Y	1	0	0	0	0	0	0	0	0	0	0	0	0	0	0	0	0	0	0	0	0	1	0	Y	1
K	0.97	0	0	0	0	0	0	0	0	0.97	0	0	0	0	0	0.03	0	0	0	0	0	0	0	K	0.97
L	1	0	0	0	0	0	0	0	0	0	1	0	0	0	0	0	0	0	0	0	0	0	0	L	1
P	1	0	0	0	0	0	0	0	0	0	0	0	0	1	0	0	0	0	0	0	0	0	0	P	1
D	0.97	0	0	0.97	0	0	0	0	0	0	0	0	0	0	0	0	0.03	0	0	0	0	0	0	D	0.97
D	0.97	0	0	0.97	0.03	0	0	0	0	0	0	0	0	0	0	0	0	0	0	0	0	0	0	D	0.97
F	1	0	0	0	0	1	0	0	0	0	0	0	0	0	0	0	0	0	0	0	0	0	0	F	1
T	0.52	0	0	0	0	0	0	0	0.01	0	0.08	0.39	0	0	0	0	0	0.52	0	0	0	0	0	T	0.52
G	1	0	0	0	0	0	1	0	0	0	0	0	0	0	0	0	0	0	0	0	0	0	0	G	1
C	1	0	1	0	0	0	0	0	0	0	0	0	0	0	0	0	0	0	0	0	0	0	0	C	1
V	0.97	0	0	0	0	0	0	0	0	0	0	0	0	0	0	0	0	0.03	0.97	0	0	0	0	V	0.97
I	0.49	0	0	0	0	0	0	0	0.49	0	0.49	0	0	0	0	0	0	0	0.01	0	0	0	0	I	0.49
A	0.97	0.97	0	0	0	0	0	0	0.01	0	0	0	0	0	0	0	0	0	0.01	0	0	0	0	A	0.97
W	0.96	0	0	0	0	0.01	0	0	0	0	0.01	0	0	0	0	0	0	0	0	0.96	0	0	0.01	W	0.96
N	0.96	0	0	0	0	0	0	0	0	0	0	0	0.96	0	0	0	0	0.03	0	0	0	0	0.01	N	0.96
S	0.01	0	0	0	0	0	0	0	0	0	0	0	0.03	0	0	0	0.01	0.95	0	0	0	0	0.01	T	0.95
N	0.12	0.45	0	0	0	0	0	0	0	0	0	0	0.12	0.01	0.01	0.39	0	0	0	0	0	0	0.01	A	0.45
N	0.47	0.01	0	0	0.01	0	0	0	0	0.37	0	0	0.47	0	0.03	0	0.09	0	0	0	0	0	0.01	N	0.47
L	0.07	0	0	0	0	0	0	0.01	0.39	0.07	0.07	0	0	0	0.43	0	0	0	0.01	0	0	0.01	0.01	Q	0.43
D	0.96	0	0	0.96	0	0	0	0	0	0	0	0	0	0	0	0	0	0.01	0	0	0	0.01	0.01	D	0.96
S	0.12	0.39	0.03	0	0	0	0	0	0	0.01	0	0	0	0	0.12	0.01	0.12	0.15	0	0	0	0	0.17	A	0.39
K	0.03	0	0	0	0	0	0	0	0	0.03	0	0	0.01	0	0	0	0.08	0.39	0	0	0	0	0.49	-	0.49
V	0.16	0	0	0	0	0	0	0	0.01	0	0	0	0	0	0.03	0	0.37	0.08	0.16	0	0	0	0.35	S	0.37
G	0.19	0	0	0	0	0	0.19	0	0	0	0	0	0	0	0	0	0.11	0.36	0	0	0	0	0.35	T	0.36
G	0.75	0	0	0	0	0	0.75	0	0	0	0	0	0.01	0	0	0	0	0	0	0	0	0	0.24	G	0.75
N	0.51	0	0	0	0	0	0.04	0	0	0	0	0	0.51	0	0.01	0	0	0	0	0	0	0	0.44	N	0.51
Y	0.45	0	0	0	0	0.03	0	0.03	0	0.01	0.01	0	0.01	0	0	0	0.01	0	0	0	0	0.45	0.44	Y	0.45
N	0.53	0	0.01	0.01	0.01	0	0	0.05	0	0	0	0	0.53	0	0.15	0	0.15	0.01	0	0	0	0	0.07	N	0.53
Y	0.92	0	0	0	0	0.04	0	0.01	0	0	0	0	0	0	0	0	0	0.01	0	0	0	0.92	0.01	Y	0.92
L	0.08	0	0.01	0	0	0.17	0	0	0	0.39	0.08	0	0	0	0	0	0	0	0.01	0	0	0.32	0.01	K	0.39
Y	0.93	0	0	0	0	0.01	0	0.01	0	0	0	0	0	0	0	0	0	0	0	0	0.01	0.93	0.03	Y	0.93
R	0.96	0	0	0	0	0	0	0	0	0	0	0	0	0	0	0.96	0	0.01	0	0	0	0	0.03	R	0.96
L	0.04	0.01	0.01	0	0	0	0	0	0	0	0.04	0	0	0	0	0.01	0.53	0	0	0.07	0	0.29	0.03	S	0.53
F	0.05	0	0	0	0	0.05	0	0.32	0	0	0.39	0	0	0	0	0	0.12	0	0.07	0.01	0	0.01	0.03	L	0.39
R	0.92	0	0	0.01	0	0	0.01	0	0	0.01	0	0	0	0	0	0.92	0	0	0	0	0.03	0	0.01	R	0.92
K	0.32	0	0	0	0	0	0	0.41	0.01	0.32	0	0	0	0	0	0.07	0.16	0	0	0	0	0	0.03	H	0.41
S	0.2	0	0	0	0.03	0	0.41	0	0	0	0	0	0	0.01	0	0	0.2	0.32	0	0	0	0	0.03	G	0.41
N	0.01	0	0	0	0	0	0.01	0.01	0	0.93	0	0	0.01	0	0	0	0	0	0	0	0	0	0.03	K	0.93
L	0.91	0	0	0	0	0.01	0	0	0.04	0	0.91	0	0	0	0	0	0	0	0	0	0	0.01	0.03	L	0.91
K	0.51	0	0	0	0.01	0	0	0	0	0.51	0	0	0.08	0	0	0.37	0	0	0	0	0	0	0.03	K	0.51
P	0.95	0	0	0	0	0	0.01	0	0	0	0	0	0	0.95	0	0	0.01	0	0	0	0	0	0.03	P	0.95
F	0.84	0	0	0	0	0.84	0	0	0.01	0	0	0	0	0	0	0	0	0	0.01	0	0	0.11	0.03	F	0.84
E	0.92	0	0	0	0.92	0	0.04	0	0	0	0	0	0	0	0	0	0	0.01	0	0	0	0	0.03	E	0.92
R	0.96	0	0	0	0	0	0.01	0	0	0	0	0	0	0	0	0.96	0	0	0	0	0	0	0.03	R	0.96
D	0.96	0	0	0.96	0	0	0	0	0	0	0	0	0	0	0	0	0	0	0.01	0	0	0	0.03	D	0.96
I	0.4	0	0	0	0	0	0	0	0.4	0	0.56	0	0	0	0	0	0	0	0	0	0	0.01	0.03	L	0.56
S	0.91	0	0	0	0	0	0	0.01	0	0	0	0	0.01	0	0	0	0.91	0.04	0	0	0	0	0.03	S	0.91
T	0.01	0	0.01	0	0	0	0	0	0	0	0	0	0.48	0	0	0	0.45	0.01	0	0	0	0.01	0.03	N	0.48
E	0.09	0	0	0.44	0.09	0	0	0	0.01	0.01	0	0	0	0	0	0	0	0	0.4	0	0	0	0.04	D	0.44
I	0.08	0	0	0	0.07	0	0	0	0.08	0	0.04	0	0	0.39	0	0	0	0	0.03	0	0	0	0.4	-	0.4
Y	0.11	0	0	0	0.01	0.39	0	0	0	0	0	0	0.01	0	0.01	0	0	0	0	0.01	0	0.11	0.45	-	0.45
Q	0.01	0	0	0	0.03	0	0	0	0	0	0	0	0.03	0	0.01	0.01	0.45	0	0	0	0	0	0.47	-	0.47
A	0.01	0.01	0	0	0	0	0	0	0	0	0	0	0.01	0.47	0	0	0.03	0	0.01	0	0	0	0.47	P	0.47
G	0.13	0.01	0	0.35	0	0	0.13	0	0	0	0	0	0.01	0	0	0	0.01	0	0	0	0.01	0	0.47	-	0.47
S	0.03	0	0	0	0	0	0.47	0	0	0	0	0	0	0.01	0	0.01	0.03	0.01	0.01	0	0	0	0.45	G	0.47
T	0.04	0	0	0	0	0	0.04	0	0	0.37	0	0	0	0	0.08	0.01	0	0.04	0	0	0	0	0.45	-	0.45
P	0.39	0	0	0.13	0	0	0	0	0.01	0	0	0	0	0.39	0.01	0	0.07	0.05	0	0	0	0	0.33	P	0.39
C	0.51	0	0.51	0.01	0.23	0.01	0.13	0	0	0	0	0	0	0	0	0	0	0	0	0	0	0	0.11	C	0.51
N	0.44	0	0	0.01	0	0	0	0	0	0	0.01	0	0.44	0	0.01	0	0.11	0.37	0	0	0	0	0.04	N	0.44
G	0.44	0.07	0	0	0	0	0.44	0	0	0	0	0	0.01	0.37	0	0.01	0.03	0.01	0	0	0	0	0.05	G	0.44
V	0.48	0.04	0	0	0	0	0	0	0.04	0	0	0.01	0	0	0	0	0	0.01	0.48	0	0	0	0.41	V	0.48
E	0.03	0	0	0	0.03	0	0	0	0	0	0	0.01	0.01	0.39	0	0.24	0.01	0	0	0	0	0.01	0.29	P	0.39
G	0.11	0.37	0	0.01	0	0	0.11	0	0	0	0	0	0.01	0	0.01	0	0	0.03	0	0	0	0	0.45	-	0.45
F	0.11	0	0	0	0	0.11	0	0	0	0	0.2	0	0	0.2	0	0.01	0	0	0	0	0	0.01	0.47	-	0.47
N	0.51	0	0	0	0	0	0.01	0.01	0	0	0	0	0.51	0	0	0	0	0	0	0	0	0	0.47	N	0.51
C	0.52	0	0.52	0	0	0	0	0	0	0	0	0	0	0	0.01	0	0	0	0	0	0	0	0.47	C	0.52
Y	0.51	0	0	0	0	0.01	0	0	0	0	0	0.01	0	0	0	0	0	0	0	0	0	0.51	0.47	Y	0.51
F	0.01	0.01	0	0	0.01	0.01	0	0	0	0.01	0.01	0	0.07	0	0	0	0.01	0	0.03	0.37	0	0.17	0.28	W	0.37
P	0.52	0	0	0	0	0	0	0	0	0	0	0	0	0.52	0	0.01	0	0.4	0	0	0	0	0.07	P	0.52
L	0.95	0	0	0	0	0	0	0	0	0	0.95	0	0	0	0	0	0.01	0.01	0	0	0	0	0.03	L	0.95
Q	0.01	0.01	0	0	0.01	0	0	0	0	0.04	0	0	0.28	0	0.01	0.15	0.45	0	0	0	0	0	0.04	S	0.45
S	0.05	0	0	0.25	0	0	0.12	0.01	0	0	0	0	0.01	0.07	0	0	0.05	0.44	0	0	0	0	0.04	T	0.44
Y	0.93	0	0	0	0	0	0	0	0	0.01	0	0	0	0	0	0	0.01	0	0	0	0	0.93	0.04	Y	0.93
G	0.49	0	0	0.44	0	0	0.49	0	0	0.01	0	0	0.01	0	0	0	0	0	0	0	0	0	0.04	G	0.49
F	0.93	0	0	0	0	0.93	0	0	0	0	0.01	0	0	0	0	0	0	0	0	0.01	0	0	0.04	F	0.93
Q	0.03	0	0	0	0	0.08	0	0	0	0	0	0	0.29	0	0.03	0	0	0.05	0	0	0	0.51	0.04	Y	0.51
P	0.43	0	0	0	0	0	0	0	0.03	0	0	0	0	0.43	0.09	0	0	0.41	0	0	0	0	0.04	P	0.43
T	0.52	0	0	0	0	0	0	0	0	0	0	0.01	0.32	0	0	0	0.08	0.52	0.01	0	0	0.01	0.04	T	0.52
N	0.08	0.07	0	0	0	0	0	0	0.01	0	0	0	0.08	0	0	0	0.19	0.17	0.44	0	0	0	0.04	V	0.44
G	0.49	0	0	0	0	0.03	0.49	0	0	0	0	0	0	0.44	0	0	0	0	0	0	0	0	0.04	G	0.49
V	0.27	0	0	0	0	0	0	0	0.49	0	0.17	0	0	0	0	0.03	0	0	0.27	0	0	0	0.04	I	0.49
G	0.51	0.16	0	0.07	0.23	0	0.51	0	0	0	0	0	0	0	0	0	0.01	0	0	0	0	0	0.03	G	0.51
Y	0.87	0	0	0	0	0.03	0	0.07	0	0	0	0	0	0	0	0	0	0	0.01	0	0	0.87	0.03	Y	0.87
Q	0.95	0	0	0	0	0	0	0	0	0	0	0	0.01	0	0.95	0	0	0	0	0	0	0.01	0.03	Q	0.95
P	0.49	0.45	0	0	0	0	0	0	0	0	0	0	0	0.49	0	0	0.01	0	0	0	0	0.01	0.03	P	0.49
Y	0.49	0	0	0	0	0	0	0	0	0	0.01	0.01	0	0	0	0	0	0.45	0	0	0	0.49	0.03	Y	0.49
R	0.95	0	0	0	0	0	0	0	0	0	0	0.01	0	0	0	0.95	0	0	0	0	0	0.01	0.03	R	0.95
V	0.96	0	0	0	0	0	0.01	0	0	0	0	0	0	0	0	0	0	0	0.96	0	0	0	0.03	V	0.96
V	0.95	0.01	0	0	0	0	0	0	0	0	0.01	0	0	0	0	0	0	0	0.95	0	0	0	0.03	V	0.95
V	0.95	0.03	0	0	0	0	0	0	0	0	0	0	0	0	0	0	0	0	0.95	0	0	0	0.03	V	0.95
L	0.96	0	0	0	0	0	0	0	0.01	0	0.96	0	0	0	0	0	0	0	0	0	0	0	0.03	L	0.96
S	0.95	0	0	0	0	0	0	0	0	0	0	0	0	0	0	0	0.95	0.03	0	0	0	0	0.03	S	0.95
F	0.95	0	0	0	0	0.95	0	0	0	0	0.03	0	0	0	0	0	0	0	0	0	0	0	0.03	F	0.95
E	0.95	0	0	0	0.95	0	0	0	0	0.03	0	0	0	0	0	0	0	0	0	0	0	0	0.03	E	0.95
L	0.95	0	0	0	0	0	0	0	0	0	0.95	0	0	0.03	0	0	0	0	0	0	0	0	0.03	L	0.95
L	0.95	0.01	0	0	0	0	0	0	0	0	0.95	0	0	0	0	0	0	0.01	0	0	0	0	0.03	L	0.95
H	0.01	0	0	0	0	0	0	0.01	0	0	0	0	0.93	0	0	0.01	0	0.01	0	0	0	0	0.03	N	0.93
A	0.95	0.95	0	0	0	0	0	0	0	0	0	0	0	0	0	0	0	0.01	0.01	0	0	0	0.03	A	0.95
P	0.95	0.01	0	0	0	0	0	0	0	0	0	0	0	0.95	0	0	0.01	0	0	0	0	0	0.03	P	0.95
A	0.96	0.96	0	0	0	0	0	0	0	0	0	0	0	0	0	0	0.01	0	0	0	0	0	0.03	A	0.96
T	0.97	0	0	0	0	0	0	0	0	0	0	0	0	0	0	0	0	0.97	0	0	0	0	0.03	T	0.97
V	0.97	0	0	0	0	0	0	0	0	0	0	0	0	0	0	0	0	0	0.97	0	0	0	0.03	V	0.97
C	0.97	0	0.97	0	0	0	0	0	0	0	0	0	0	0	0	0	0	0	0	0	0	0	0.03	C	0.97
G	0.96	0	0	0.01	0	0	0.96	0	0	0	0	0	0	0	0	0	0	0	0	0	0	0	0.03	G	0.96
P	0.95	0	0	0	0	0	0	0	0	0	0	0	0	0.95	0	0	0	0	0.01	0	0	0.01	0.03	P	0.95
K	0.96	0.01	0	0	0	0	0	0	0	0.96	0	0	0	0	0	0	0	0	0	0	0	0	0.03	K	0.96
K	0.04	0	0	0	0	0	0	0	0	0.04	0.89	0	0	0	0.04	0	0	0	0	0	0	0	0.03	L	0.89
S	0.95	0	0	0	0	0	0	0	0	0	0	0	0	0	0.01	0	0.95	0.01	0	0	0	0	0.03	S	0.95
T	0.97	0	0	0	0	0	0	0	0	0	0	0	0	0	0	0	0	0.97	0	0	0	0	0.03	T	0.97
N	0.03	0.03	0	0.44	0.09	0	0.05	0	0	0	0	0	0.03	0.03	0.21	0	0.08	0.01	0	0	0	0	0.03	D	0.44
L	0.97	0	0	0	0	0	0	0	0	0	0.97	0	0	0	0	0	0	0	0	0	0	0	0.03	L	0.97
V	0.49	0	0	0	0	0	0	0	0.47	0	0	0	0	0	0	0	0	0.01	0.49	0	0	0	0.03	V	0.49
K	0.91	0	0	0	0	0	0	0	0	0.91	0.03	0.01	0	0	0	0	0	0.03	0	0	0	0	0.03	K	0.91
N	0.95	0	0	0.03	0	0	0	0	0	0	0	0	0.95	0	0	0	0	0	0	0	0	0	0.03	N	0.95
K	0.07	0	0	0	0.01	0	0	0	0	0.07	0	0	0	0	0.89	0	0	0	0	0	0	0	0.03	Q	0.89
C	0.97	0	0.97	0	0	0	0	0	0	0	0	0	0	0	0	0	0	0	0	0	0	0	0.03	C	0.97
V	0.96	0	0	0	0	0	0	0	0.01	0	0	0	0	0	0	0	0	0	0.96	0	0	0	0.03	V	0.96
N	0.95	0	0	0	0	0	0	0	0	0	0	0	0.95	0	0	0	0.01	0.01	0	0	0	0	0.03	N	0.95
F	0.95	0	0	0	0	0.95	0	0	0	0	0	0	0	0	0	0	0	0	0	0	0	0.03	0.03	F	0.95
S	0.01	0	0	0	0	0	0	0	0	0	0	0	0.93	0	0	0	0.01	0	0	0	0	0	0.05	N	0.93
G	0.01	0	0	0	0	0	0.01	0	0	0	0	0	0	0	0	0	0	0	0	0	0	0	0.99	-	0.99

## Sheet: RBD Similarity & identity
Identity					Similarity
query	I-Score	-	consensus		query			consensus	S-Score
N	0.83	0.13	N	0.83	N	4.38		N	4.4
L	0.56	0.13	L	0.56	L	1.16		L	1.2
C	0.87	0.13	C	0.87	C	7.24		C	7.27
P	0.87	0.13	P	0.87	P	5.51		P	5.53
F	0.87	0.13	F	0.87	F	4.65		F	4.67
G	0.45	0.13	G	0.45	G	1.69		G	1.75
E	0.45	0.13	E	0.45	E	2.01		E	2.05
V	0.83	0.13	V	0.83	V	2.85		V	2.87
F	0.85	0.13	F	0.85	F	4.57		F	4.59
N	0.87	0.13	N	0.87	N	4.65		N	4.67
A	0.83	0.13	A	0.83	A	2.74		A	2.76
T	0.68	0.13	T	0.68	T	3.03		T	3.05
R	0.39	0.13	R	0.39	R	1.91		R	1.95
F	0.85	0.13	F	0.85	F	4.57		F	4.59
A	0.01	0.12	P	0.87	A	-1.36		P	5.57
S	0.73	0.12	S	0.73	S	2.57		S	2.59
V	0.85	0.12	V	0.85	V	2.86		V	2.88
Y	0.85	0.12	Y	0.85	Y	5.42		Y	5.44
A	0.85	0.12	A	0.85	A	2.86		A	2.88
W	0.88	0.12	W	0.88	W	9.18		W	9.2
N	0.01	0.12	E	0.84	N	-0.49		E	3.73
R	0.88	0.12	R	0.88	R	3.91		R	3.92
K	0.44	0.12	K	0.44	K	1.16		K	1.21
R	0.27	0.12	K	0.59	R	1.92		K	2.93
I	0.87	0.12	I	0.87	I	3.01		I	3.03
S	0.83	0.12	S	0.83	S	2.81		S	2.83
N	0.49	0.12	N	0.49	N	2.81		N	2.85
C	0.88	0.12	C	0.88	C	7.42		C	7.44
V	0.95	0	V	0.95	V	3.8		V	3.8
A	0.96	0	A	0.96	A	3.78		A	3.79
D	0.97	0	D	0.97	D	5.86		D	5.87
Y	0.97	0	Y	0.97	Y	6.84		Y	6.84
S	0.52	0	S	0.52	S	2.54		S	2.56
V	0.95	0	V	0.95	V	3.78		V	3.79
L	0.84	0	L	0.84	L	3.38		L	3.39
Y	0.97	0	Y	0.97	Y	6.77		Y	6.77
N	0.97	0	N	0.97	N	5.82		N	5.83
S	0.97	0	S	0.97	S	3.88		S	3.88
A	0.04	0	T	0.92	A	0.14		T	4.63
S	0.72	0	S	0.72	S	2.34		S	2.36
F	0.97	0	F	0.97	F	5.81		F	5.81
S	0.97	0	S	0.97	S	3.84		S	3.84
T	0.97	0	T	0.97	T	4.86		T	4.87
F	0.97	0	F	0.97	F	5.84		F	5.84
K	0.87	0	K	0.87	K	4.38		K	4.39
C	1	0	C	1	C	9		C	9
Y	1	0	Y	1	Y	7		Y	7
G	1	0	G	1	G	6		G	6
V	0.99	0	V	0.99	V	3.99		V	3.99
S	0.97	0	S	0.97	S	3.91		S	3.91
P	0.52	0	P	0.52	P	3.09		P	3.15
T	0.49	0	T	0.49	T	2.89		T	2.92
K	0.99	0	K	0.99	K	4.93		K	4.93
L	1	0	L	1	L	4		L	4
N	0.52	0	N	0.52	N	1.65		N	1.71
D	0.99	0	D	0.99	D	5.92		D	5.92
L	0.97	0	L	0.97	L	3.91		L	3.91
C	1	0	C	1	C	9		C	9
F	0.97	0	F	0.97	F	5.86		F	5.87
T	0.47	0	S	0.51	T	2.8		S	2.51
N	0.48	0	S	0.49	N	3.34		S	2.45
V	0.99	0	V	0.99	V	3.95		V	3.95
Y	0.99	0	Y	0.99	Y	6.93		Y	6.93
A	0.97	0	A	0.97	A	3.88		A	3.88
D	0.99	0	D	0.99	D	5.93		D	5.93
S	0.48	0	S	0.48	S	2.22		S	2.24
F	0.99	0	F	0.99	F	5.92		F	5.92
V	0.51	0	V	0.51	V	2.43		V	2.45
I	0.48	0	V	0.51	I	3.46		V	3.48
R	0.47	0	K	0.51	R	3.3		K	3.45
G	0.52	0	G	0.52	G	2.5		G	2.55
D	0.53	0	D	0.53	D	3.15		D	3.19
E	0.47	0	D	0.53	E	3.38		D	4.13
V	0.97	0	V	0.97	V	3.92		V	3.92
R	0.97	0	R	0.97	R	4.8		R	4.8
Q	0.97	0	Q	0.97	Q	4.86		Q	4.87
I	0.53	0	I	0.53	I	3.45		I	3.45
A	0.97	0	A	0.97	A	3.86		A	3.87
P	1	0	P	1	P	7		P	7
G	0.93	0	G	0.93	G	5.59		G	5.6
Q	0.63	0	Q	0.63	Q	3.77		Q	3.79
T	0.97	0	T	0.97	T	4.88		T	4.88
G	1	0	G	1	G	6		G	6
K	0.01	0	V	0.96	K	-1.97		V	3.73
I	0.97	0	I	0.97	I	3.92		I	3.92
A	1	0	A	1	A	4		A	4
D	0.97	0	D	0.97	D	5.81		D	5.81
Y	1	0	Y	1	Y	7		Y	7
N	1	0	N	1	N	6		N	6
Y	1	0	Y	1	Y	7		Y	7
K	0.97	0	K	0.97	K	4.92		K	4.92
L	1	0	L	1	L	4		L	4
P	1	0	P	1	P	7		P	7
D	0.97	0	D	0.97	D	5.84		D	5.84
D	0.97	0	D	0.97	D	5.89		D	5.89
F	1	0	F	1	F	6		F	6
T	0.52	0	T	0.52	T	2.08		T	2.12
G	1	0	G	1	G	6		G	6
C	1	0	C	1	C	9		C	9
V	0.97	0	V	0.97	V	3.89		V	3.89
I	0.49	0	I	0.49	I	2.99		I	3
A	0.97	0	A	0.97	A	3.88		A	3.88
W	0.96	0.01	W	0.96	W	10.49		W	10.49
N	0.96	0.01	N	0.96	N	5.7		N	5.71
S	0.01	0.01	T	0.95	S	0.93		T	4.69
N	0.12	0.01	A	0.45	N	-0.35		A	1.11
N	0.47	0.01	N	0.47	N	2.77		N	2.81
L	0.07	0.01	Q	0.43	L	-0.09		Q	0.81
D	0.96	0.01	D	0.96	D	5.65		D	5.65
S	0.12	0.17	A	0.39	S	0.23		A	0.83
K	0.03	0.49	-	0.49	K	-2.32		-	-1.53
V	0.16	0.35	S	0.37	V	-1.58		S	-0.16
G	0.19	0.35	T	0.36	G	-1.08		T	0.15
G	0.75	0.24	G	0.75	G	3.49		G	3.52
N	0.51	0.44	N	0.51	N	1.22		N	1.28
Y	0.45	0.44	Y	0.45	Y	1.38		Y	1.45
N	0.53	0.07	N	0.53	N	3.07		N	3.11
Y	0.92	0.01	Y	0.92	Y	6.5		Y	6.51
L	0.08	0.01	K	0.39	L	-0.89		K	0.49
Y	0.93	0.03	Y	0.93	Y	6.47		Y	6.48
R	0.96	0.03	R	0.96	R	4.68		R	4.68
L	0.04	0.03	S	0.53	L	-1.57		S	1.15
F	0.05	0.03	L	0.39	F	-0.45		L	0.27
R	0.92	0.01	R	0.92	R	4.49		R	4.49
K	0.32	0.03	H	0.41	K	1.12		H	2.68
S	0.2	0.03	G	0.41	S	0.96		G	1.65
N	0.01	0.03	K	0.93	N	-0.09		K	4.52
L	0.91	0.03	L	0.91	L	3.58		L	3.59
K	0.51	0.03	K	0.51	K	3.16		K	3.19
P	0.95	0.03	P	0.95	P	6.47		P	6.48
F	0.84	0.03	F	0.84	F	5.23		F	5.24
E	0.92	0.03	E	0.92	E	4.39		E	4.4
R	0.96	0.03	R	0.96	R	4.66		R	4.67
D	0.96	0.03	D	0.96	D	5.61		D	5.61
I	0.4	0.03	L	0.56	I	2.58		L	2.92
S	0.91	0.03	S	0.91	S	3.55		S	3.56
T	0.01	0.03	N	0.48	T	0.31		N	3.16
E	0.09	0.04	D	0.44	E	0.3		D	1.41
I	0.08	0.4	-	0.4	I	-2.57		-	-2
Y	0.11	0.45	-	0.45	Y	-0.04		-	-1.73
Q	0.01	0.47	-	0.47	Q	-1.82		-	-1.67
A	0.01	0.47	P	0.47	A	-2.36		P	1.31
G	0.13	0.47	-	0.47	G	-1.53		-	-1.67
S	0.03	0.45	G	0.47	S	-1.82		G	0.87
T	0.04	0.45	-	0.45	T	-2.26		-	-1.73
P	0.39	0.33	P	0.39	P	0.99		P	1.07
C	0.51	0.11	C	0.51	C	2.68		C	2.76
N	0.44	0.04	N	0.44	N	2.51		N	2.56
G	0.44	0.05	G	0.44	G	1.57		G	1.63
V	0.48	0.41	V	0.48	V	0.35		V	0.4
E	0.03	0.29	P	0.39	E	-1.57		P	0.92
G	0.11	0.45	-	0.45	G	-1.36		-	-1.73
F	0.11	0.47	-	0.47	F	-2.14		-	-1.67
N	0.51	0.47	N	0.51	N	1.12		N	1.19
C	0.52	0.47	C	0.52	C	2.69		C	2.77
Y	0.51	0.47	Y	0.51	Y	1.64		Y	1.71
F	0.01	0.28	W	0.37	F	-0.59		W	2.81
P	0.52	0.07	P	0.52	P	2.89		P	2.95
L	0.95	0.03	L	0.95	L	3.64		L	3.64
Q	0.01	0.04	S	0.45	Q	0.04		S	1.8
S	0.05	0.04	T	0.44	S	0.38		T	1.51
Y	0.93	0.04	Y	0.93	Y	6.31		Y	6.32
G	0.49	0.04	G	0.49	G	2.28		G	2.33
F	0.93	0.04	F	0.93	F	5.45		F	5.45
Q	0.03	0.04	Y	0.51	Q	-0.91		Y	2.91
P	0.43	0.04	P	0.43	P	2.18		P	2.24
T	0.52	0.04	T	0.52	T	2.45		T	2.48
N	0.08	0.04	V	0.44	N	-1.08		V	1.03
G	0.49	0.04	G	0.49	G	1.78		G	1.84
V	0.27	0.04	I	0.49	V	2.46		I	2.88
G	0.51	0.03	G	0.51	G	2.36		G	2.41
Y	0.87	0.03	Y	0.87	Y	6.15		Y	6.16
Q	0.95	0.03	Q	0.95	Q	4.61		Q	4.61
P	0.49	0.03	P	0.49	P	2.78		P	2.84
Y	0.49	0.03	Y	0.49	Y	2.35		Y	2.41
R	0.95	0.03	R	0.95	R	4.58		R	4.59
V	0.96	0.03	V	0.96	V	3.69		V	3.69
V	0.95	0.03	V	0.95	V	3.69		V	3.69
V	0.95	0.03	V	0.95	V	3.68		V	3.68
L	0.96	0.03	L	0.96	L	3.76		L	3.76
S	0.95	0.03	S	0.95	S	3.7		S	3.71
F	0.95	0.03	F	0.95	F	5.57		F	5.57
E	0.95	0.03	E	0.95	E	4.65		E	4.65
L	0.95	0.03	L	0.95	L	3.59		L	3.6
L	0.95	0.03	L	0.95	L	3.65		L	3.65
H	0.01	0.03	N	0.93	H	0.81		N	5.51
A	0.95	0.03	A	0.95	A	3.68		A	3.68
P	0.95	0.03	P	0.95	P	6.49		P	6.49
A	0.96	0.03	A	0.96	A	3.74		A	3.75
T	0.97	0.03	T	0.97	T	4.76		T	4.76
V	0.97	0.03	V	0.97	V	3.78		V	3.79
C	0.97	0.03	C	0.97	C	8.65		C	8.65
G	0.96	0.03	G	0.96	G	5.64		G	5.64
P	0.95	0.03	P	0.95	P	6.45		P	6.45
K	0.96	0.03	K	0.96	K	4.68		K	4.68
K	0.04	0.03	L	0.89	K	-1.74		L	3.31
S	0.95	0.03	S	0.95	S	3.69		S	3.69
T	0.97	0.03	T	0.97	T	4.76		T	4.76
N	0.03	0.03	D	0.44	N	0.39		D	2.6
L	0.97	0.03	L	0.97	L	3.78		L	3.79
V	0.49	0.03	V	0.49	V	3.26		V	3.27
K	0.91	0.03	K	0.91	K	4.32		K	4.33
N	0.95	0.03	N	0.95	N	5.59		N	5.6
K	0.07	0.03	Q	0.89	K	1.08		Q	4.45
C	0.97	0.03	C	0.97	C	8.65		C	8.65
V	0.96	0.03	V	0.96	V	3.77		V	3.77
N	0.95	0.03	N	0.95	N	5.58		N	5.59
F	0.95	0.03	F	0.95	F	5.65		F	5.65
S	0.01	0.05	N	0.93	S	0.73		N	5.4
G	0.01	0.99	-	0.99	G	-4		-	0.93
					ProtSkin 1.85(linux2)
