# Supplementary material for: Hotspots for mutations in the SARS-CoV-2 spike glycoprotein: a correspondence analysis
Source: Sci Rep. 2021 Dec 8;11:23622. doi: 10.1038/s41598-021-01655-y (PMC8654821; doi:10.1038/s41598-021-01655-y)
Supplement: Supplementary file 7 — Dataset S5. [file 41598_2021_1655_MOESM7_ESM.xlsx]

## Sheet: Sheet1
replacementID	genomeRegion	genomeRegionDesc	replacement	refNtPosition	refAminoAcid	replacementAminoAcid	GranthamDistance	MiyataDistance	Number of Sequences	Position
S:M:1:I	S	Surface glycoprotein	M1I	21563	M	I	10	0.290038	14	1
S:M:1:L	S	Surface glycoprotein	M1L	21563	M	L	14	0.409774	4	1
S:M:1:T	S	Surface glycoprotein	M1T	21563	M	T	81	1.85533	3	1
S:M:1:K	S	Surface glycoprotein	M1K	21563	M	K	94	2.62742	1	1
S:M:1:V	S	Surface glycoprotein	M1V	21563	M	V	22	0.617336	1	1
S:F:2:L	S	Surface glycoprotein	F2L	21566	F	L	22	0.625976	29	2
S:F:2:V	S	Surface glycoprotein	F2V	21566	F	V	50	1.43229	1	2
S:V:3:G	S	Surface glycoprotein	V3G	21569	V	G	109	2.75803	140	3
S:V:3:I	S	Surface glycoprotein	V3I	21569	V	I	30	0.849151	8	3
S:V:3:F	S	Surface glycoprotein	V3F	21569	V	F	50	1.43229	5	3
S:V:3:A	S	Surface glycoprotein	V3A	21569	V	A	64	1.84733	2	3
S:F:4:S	S	Surface glycoprotein	F4S	21572	F	S	155	3.4474	4	4
S:F:4:I	S	Surface glycoprotein	F4I	21572	F	I	21	0.610335	1	4
S:F:4:V	S	Surface glycoprotein	F4V	21572	F	V	50	1.43229	1	4
S:L:5:F	S	Surface glycoprotein	L5F	21575	L	F	22	0.625976	3367	5
S:L:5:H	S	Surface glycoprotein	L5H	21575	L	H	99	2.58638	1	5
S:L:5:I	S	Surface glycoprotein	L5I	21575	L	I	5	0.139057	1	5
S:L:5:S	S	Surface glycoprotein	L5S	21575	L	S	144	3.04045	1	5
S:V:6:F	S	Surface glycoprotein	V6F	21578	V	F	50	1.43229	132	6
S:V:6:I	S	Surface glycoprotein	V6I	21578	V	I	30	0.849151	4	6
S:V:6:G	S	Surface glycoprotein	V6G	21578	V	G	109	2.75803	3	6
S:V:6:L	S	Surface glycoprotein	V6L	21578	V	L	32	0.911391	3	6
S:V:6:A	S	Surface glycoprotein	V6A	21578	V	A	64	1.84733	1	6
S:V:6:C	S	Surface glycoprotein	V6C	21578	V	C	191	0.862996	1	6
S:L:7:S	S	Surface glycoprotein	L7S	21581	L	S	144	3.04045	8	7
S:L:7:F	S	Surface glycoprotein	L7F	21581	L	F	22	0.625976	2	7
S:L:7:I	S	Surface glycoprotein	L7I	21581	L	I	5	0.139057	2	7
S:L:7:*	S	Surface glycoprotein	L7*	21581	L	*			1	7
S:L:7:V	S	Surface glycoprotein	L7V	21581	L	V	32	0.911391	1	7
S:L:8:V	S	Surface glycoprotein	L8V	21584	L	V	32	0.911391	37	8
S:L:8:F	S	Surface glycoprotein	L8F	21584	L	F	22	0.625976	30	8
S:L:8:S	S	Surface glycoprotein	L8S	21584	L	S	144	3.04045	4	8
S:L:8:W	S	Surface glycoprotein	L8W	21584	L	W	61	1.73034	2	8
S:L:8:*	S	Surface glycoprotein	L8*	21584	L	*			1	8
S:P:9:L	S	Surface glycoprotein	P9L	21587	P	L	98	2.69628	49	9
S:P:9:S	S	Surface glycoprotein	P9S	21587	P	S	73	0.556416	37	9
S:P:9:T	S	Surface glycoprotein	P9T	21587	P	T	38	0.873755	9	9
S:P:9:Q	S	Surface glycoprotein	P9Q	21587	P	Q	75	1.91599	3	9
S:L:10:I	S	Surface glycoprotein	L10I	21590	L	I	5	0.139057	7	10
S:L:10:V	S	Surface glycoprotein	L10V	21590	L	V	32	0.911391	4	10
S:L:10:Q	S	Surface glycoprotein	L10Q	21590	L	Q	112	2.70348	1	10
S:V:11:I	S	Surface glycoprotein	V11I	21593	V	I	30	0.849151	12	11
S:V:11:A	S	Surface glycoprotein	V11A	21593	V	A	64	1.84733	11	11
S:V:11:F	S	Surface glycoprotein	V11F	21593	V	F	50	1.43229	11	11
S:V:11:L	S	Surface glycoprotein	V11L	21593	V	L	32	0.911391	4	11
S:V:11:D	S	Surface glycoprotein	V11D	21593	V	D	152	3.40455	1	11
S:S:12:F	S	Surface glycoprotein	S12F	21596	S	F	155	3.4474	290	12
S:S:12:Y	S	Surface glycoprotein	S12Y	21596	S	Y	143	3.32714	7	12
S:S:12:P	S	Surface glycoprotein	S12P	21596	S	P	73	0.556416	5	12
S:S:12:C	S	Surface glycoprotein	S12C	21596	S	C	112	1.8407	1	12
S:S:13:I	S	Surface glycoprotein	S13I	21599	S	I	142	2.95116	78	13
S:S:13:N	S	Surface glycoprotein	S13N	21599	S	N	46	1.31305	8	13
S:S:13:T	S	Surface glycoprotein	S13T	21599	S	T	58	0.887543	1	13
S:Q:14:H	S	Surface glycoprotein	Q14H	21602	Q	H	24	0.323042	75	14
S:Q:14:R	S	Surface glycoprotein	Q14R	21602	Q	R	43	1.13348	7	14
S:Q:14:K	S	Surface glycoprotein	Q14K	21602	Q	K	53	1.05545	6	14
S:Q:14:*	S	Surface glycoprotein	Q14*	21602	Q	*			4	14
S:Q:14:L	S	Surface glycoprotein	Q14L	21602	Q	L	112	2.70348	2	14
S:Q:14:E	S	Surface glycoprotein	Q14E	21602	Q	E	29	0.836362	1	14
S:C:15:F	S	Surface glycoprotein	C15F	21605	C	F	204	2.24221	41	15
S:C:15:R	S	Surface glycoprotein	C15R	21605	C	R	180	3.06478	4	15
S:C:15:G	S	Surface glycoprotein	C15G	21605	C	G	158	2.2172	1	15
S:C:15:Y	S	Surface glycoprotein	C15Y	21605	C	Y	194	2.37641	1	15
S:V:16:F	S	Surface glycoprotein	V16F	21608	V	F	50	1.43229	24	16
S:V:16:G	S	Surface glycoprotein	V16G	21608	V	G	109	2.75803	6	16
S:V:16:I	S	Surface glycoprotein	V16I	21608	V	I	30	0.849151	4	16
S:V:16:D	S	Surface glycoprotein	V16D	21608	V	D	152	3.40455	2	16
S:N:17:K	S	Surface glycoprotein	N17K	21611	N	K	94	1.83628	5	17
S:N:17:D	S	Surface glycoprotein	N17D	21611	N	D	23	0.651529	4	17
S:N:17:Y	S	Surface glycoprotein	N17Y	21611	N	Y	142	3.4163	4	17
S:N:17:H	S	Surface glycoprotein	N17H	21611	N	H	68	1.28876	1	17
S:N:17:S	S	Surface glycoprotein	N17S	21611	N	S	46	1.31305	1	17
S:L:18:F	S	Surface glycoprotein	L18F	21614	L	F	22	0.625976	21086	18
S:L:18:H	S	Surface glycoprotein	L18H	21614	L	H	99	2.58638	3	18
S:L:18:I	S	Surface glycoprotein	L18I	21614	L	I	5	0.139057	3	18
S:L:18:P	S	Surface glycoprotein	L18P	21614	L	P	98	2.69628	3	18
S:T:19:K	S	Surface glycoprotein	T19K	21617	T	K	78	2.09948	78	19
S:T:19:I	S	Surface glycoprotein	T19I	21617	T	I	89	2.14369	66	19
S:T:19:A	S	Surface glycoprotein	T19A	21617	T	A	58	0.902184	5	19
S:T:19:R	S	Surface glycoprotein	T19R	21617	T	R	71	2.0318	5	19
S:T:19:S	S	Surface glycoprotein	T19S	21617	T	S	58	0.887543	3	19
S:T:19:P	S	Surface glycoprotein	T19P	21617	T	P	38	0.873755	2	19
S:T:20:I	S	Surface glycoprotein	T20I	21620	T	I	89	2.14369	195	20
S:T:20:A	S	Surface glycoprotein	T20A	21620	T	A	58	0.902184	8	20
S:T:20:P	S	Surface glycoprotein	T20P	21620	T	P	38	0.873755	3	20
S:T:20:N	S	Surface glycoprotein	T20N	21620	T	N	65	1.39814	2	20
S:T:20:S	S	Surface glycoprotein	T20S	21620	T	S	58	0.887543	2	20
S:R:21:I	S	Surface glycoprotein	R21I	21623	R	I	98	2.48555	1630	21
S:R:21:K	S	Surface glycoprotein	R21K	21623	R	K	26	0.398275	91	21
S:R:21:T	S	Surface glycoprotein	R21T	21623	R	T	71	2.0318	34	21
S:R:21:G	S	Surface glycoprotein	R21G	21623	R	G	125	3.58477	4	21
S:R:21:S	S	Surface glycoprotein	R21S	21623	R	S	109	2.74091	3	21
S:R:21:*	S	Surface glycoprotein	R21*	21623	R	*			2	21
S:T:22:I	S	Surface glycoprotein	T22I	21626	T	I	89	2.14369	166	22
S:T:22:N	S	Surface glycoprotein	T22N	21626	T	N	65	1.39814	50	22
S:T:22:A	S	Surface glycoprotein	T22A	21626	T	A	58	0.902184	7	22
S:T:22:S	S	Surface glycoprotein	T22S	21626	T	S	58	0.887543	2	22
S:T:22:P	S	Surface glycoprotein	T22P	21626	T	P	38	0.873755	1	22
S:Q:23:H	S	Surface glycoprotein	Q23H	21629	Q	H	24	0.323042	323	23
S:Q:23:R	S	Surface glycoprotein	Q23R	21629	Q	R	43	1.13348	8	23
S:Q:23:*	S	Surface glycoprotein	Q23*	21629	Q	*			5	23
S:Q:23:K	S	Surface glycoprotein	Q23K	21629	Q	K	53	1.05545	4	23
S:Q:23:E	S	Surface glycoprotein	Q23E	21629	Q	E	29	0.836362	1	23
S:Q:23:L	S	Surface glycoprotein	Q23L	21629	Q	L	112	2.70348	1	23
S:L:24:S	S	Surface glycoprotein	L24S	21632	L	S	144	3.04045	9	24
S:L:24:F	S	Surface glycoprotein	L24F	21632	L	F	22	0.625976	7	24
S:L:24:V	S	Surface glycoprotein	L24V	21632	L	V	32	0.911391	5	24
S:L:24:I	S	Surface glycoprotein	L24I	21632	L	I	5	0.139057	3	24
S:L:24:*	S	Surface glycoprotein	L24*	21632	L	*			2	24
S:P:25:S	S	Surface glycoprotein	P25S	21635	P	S	73	0.556416	391	25
S:P:25:L	S	Surface glycoprotein	P25L	21635	P	L	98	2.69628	39	25
S:P:25:T	S	Surface glycoprotein	P25T	21635	P	T	38	0.873755	10	25
S:P:25:H	S	Surface glycoprotein	P25H	21635	P	H	76	2.15489	1	25
S:P:26:S	S	Surface glycoprotein	P26S	21638	P	S	73	0.556416	322	26
S:P:26:L	S	Surface glycoprotein	P26L	21638	P	L	98	2.69628	316	26
S:P:26:R	S	Surface glycoprotein	P26R	21638	P	R	103	2.90083	8	26
S:P:26:T	S	Surface glycoprotein	P26T	21638	P	T	38	0.873755	7	26
S:P:26:H	S	Surface glycoprotein	P26H	21638	P	H	76	2.15489	4	26
S:P:26:A	S	Surface glycoprotein	P26A	21638	P	A	27	0.0636324	2	26
S:P:26:F	S	Surface glycoprotein	P26F	21638	P	F	114	3.16972	1	26
S:A:27:S	S	Surface glycoprotein	A27S	21641	A	S	99	0.510702	270	27
S:A:27:V	S	Surface glycoprotein	A27V	21641	A	V	64	1.84733	78	27
S:A:27:T	S	Surface glycoprotein	A27T	21641	A	T	58	0.902184	74	27
S:A:27:E	S	Surface glycoprotein	A27E	21641	A	E	107	2.46456	4	27
S:A:27:K	S	Surface glycoprotein	A27K	21641	A	K	106	2.95658	2	27
S:Y:28:H	S	Surface glycoprotein	Y28H	21644	Y	H	83	2.26749	109	28
S:Y:28:N	S	Surface glycoprotein	Y28N	21644	Y	N	142	3.4163	4	28
S:Y:28:*	S	Surface glycoprotein	Y28*	21644	Y	*			2	28
S:Y:28:C	S	Surface glycoprotein	Y28C	21644	Y	C	194	2.37641	2	28
S:Y:28:D	S	Surface glycoprotein	Y28D	21644	Y	D	160	3.95152	2	28
S:Y:28:F	S	Surface glycoprotein	Y28F	21644	Y	F	22	0.477878	2	28
S:T:29:I	S	Surface glycoprotein	T29I	21647	T	I	89	2.14369	408	29
S:T:29:A	S	Surface glycoprotein	T29A	21647	T	A	58	0.902184	10	29
S:T:29:S	S	Surface glycoprotein	T29S	21647	T	S	58	0.887543	3	29
S:T:29:P	S	Surface glycoprotein	T29P	21647	T	P	38	0.873755	2	29
S:T:29:N	S	Surface glycoprotein	T29N	21647	T	N	65	1.39814	1	29
S:N:30:H	S	Surface glycoprotein	N30H	21650	N	H	68	1.28876	103	30
S:N:30:S	S	Surface glycoprotein	N30S	21650	N	S	46	1.31305	8	30
S:N:30:D	S	Surface glycoprotein	N30D	21650	N	D	23	0.651529	6	30
S:N:30:K	S	Surface glycoprotein	N30K	21650	N	K	94	1.83628	5	30
S:N:30:T	S	Surface glycoprotein	N30T	21650	N	T	65	1.39814	5	30
S:N:30:I	S	Surface glycoprotein	N30I	21650	N	I	149	3.3698	1	30
S:S:31:F	S	Surface glycoprotein	S31F	21653	S	F	155	3.4474	16	31
S:S:31:P	S	Surface glycoprotein	S31P	21653	S	P	73	0.556416	4	31
S:S:31:C	S	Surface glycoprotein	S31C	21653	S	C	112	1.8407	1	31
S:F:32:L	S	Surface glycoprotein	F32L	21656	F	L	22	0.625976	64	32
S:F:32:Y	S	Surface glycoprotein	F32Y	21656	F	Y	22	0.477878	4	32
S:F:32:I	S	Surface glycoprotein	F32I	21656	F	I	21	0.610335	1	32
S:F:32:S	S	Surface glycoprotein	F32S	21656	F	S	155	3.4474	1	32
S:F:32:V	S	Surface glycoprotein	F32V	21656	F	V	50	1.43229	1	32
S:T:33:I	S	Surface glycoprotein	T33I	21659	T	I	89	2.14369	86	33
S:T:33:A	S	Surface glycoprotein	T33A	21659	T	A	58	0.902184	8	33
S:T:33:K	S	Surface glycoprotein	T33K	21659	T	K	78	2.09948	3	33
S:T:33:S	S	Surface glycoprotein	T33S	21659	T	S	58	0.887543	2	33
S:T:33:R	S	Surface glycoprotein	T33R	21659	T	R	71	2.0318	1	33
S:R:34:L	S	Surface glycoprotein	R34L	21662	R	L	102	2.62308	13	34
S:R:34:C	S	Surface glycoprotein	R34C	21662	R	C	180	3.06478	5	34
S:R:34:P	S	Surface glycoprotein	R34P	21662	R	P	103	2.90083	2	34
S:G:35:V	S	Surface glycoprotein	G35V	21665	G	V	109	2.75803	53	35
S:G:35:C	S	Surface glycoprotein	G35C	21665	G	C	158	2.2172	2	35
S:G:35:R	S	Surface glycoprotein	G35R	21665	G	R	125	3.58477	2	35
S:G:35:A	S	Surface glycoprotein	G35A	21665	G	A	60	0.914477	1	35
S:G:35:S	S	Surface glycoprotein	G35S	21665	G	S	55	0.847927	1	35
S:V:36:I	S	Surface glycoprotein	V36I	21668	V	I	30	0.849151	8	36
S:V:36:F	S	Surface glycoprotein	V36F	21668	V	F	50	1.43229	7	36
S:V:36:L	S	Surface glycoprotein	V36L	21668	V	L	32	0.911391	1	36
S:V:36:S	S	Surface glycoprotein	V36S	21668	V	S	123	2.1503	1	36
S:Y:37:H	S	Surface glycoprotein	Y37H	21671	Y	H	83	2.26749	1	37
S:Y:38:*	S	Surface glycoprotein	Y38*	21674	Y	*			2	38
S:Y:38:C	S	Surface glycoprotein	Y38C	21674	Y	C	194	2.37641	2	38
S:Y:38:F	S	Surface glycoprotein	Y38F	21674	Y	F	22	0.477878	1	38
S:Y:38:G	S	Surface glycoprotein	Y38G	21674	Y	G	147	4.07752	1	38
S:Y:38:H	S	Surface glycoprotein	Y38H	21674	Y	H	83	2.26749	1	38
S:Y:38:S	S	Surface glycoprotein	Y38S	21674	Y	S	143	3.32714	1	38
S:P:39:L	S	Surface glycoprotein	P39L	21677	P	L	98	2.69628	2	39
S:P:39:T	S	Surface glycoprotein	P39T	21677	P	T	38	0.873755	1	39
S:D:40:E	S	Surface glycoprotein	D40E	21680	D	E	45	0.903141	1	40
S:D:40:T	S	Surface glycoprotein	D40T	21680	D	T	85	2.04962	1	40
S:D:40:V	S	Surface glycoprotein	D40V	21680	D	V	152	3.40455	1	40
S:K:41:I	S	Surface glycoprotein	K41I	21683	K	I	102	2.83703	2	41
S:K:41:N	S	Surface glycoprotein	K41N	21683	K	N	94	1.83628	1	41
S:K:41:Q	S	Surface glycoprotein	K41Q	21683	K	Q	53	1.05545	1	41
S:K:41:S	S	Surface glycoprotein	K41S	21683	K	S	121	2.70942	1	41
S:V:42:F	S	Surface glycoprotein	V42F	21686	V	F	50	1.43229	1	42
S:V:42:I	S	Surface glycoprotein	V42I	21686	V	I	30	0.849151	1	42
S:V:42:Y	S	Surface glycoprotein	V42Y	21686	V	Y	55	1.51769	1	42
S:F:43:L	S	Surface glycoprotein	F43L	21689	F	L	22	0.625976	2	43
S:F:43:S	S	Surface glycoprotein	F43S	21689	F	S	155	3.4474	1	43
S:R:44:I	S	Surface glycoprotein	R44I	21692	R	I	98	2.48555	2	44
S:R:44:*	S	Surface glycoprotein	R44*	21692	R	*			1	44
S:R:44:W	S	Surface glycoprotein	R44W	21692	R	W	101	2.71582	1	44
S:S:45:P	S	Surface glycoprotein	S45P	21695	S	P	73	0.556416	2	45
S:S:45:A	S	Surface glycoprotein	S45A	21695	S	A	99	0.510702	1	45
S:S:45:F	S	Surface glycoprotein	S45F	21695	S	F	155	3.4474	1	45
S:S:46:A	S	Surface glycoprotein	S46A	21698	S	A	99	0.510702	9	46
S:S:46:L	S	Surface glycoprotein	S46L	21698	S	L	144	3.04045	6	46
S:S:46:P	S	Surface glycoprotein	S46P	21698	S	P	73	0.556416	2	46
S:S:46:T	S	Surface glycoprotein	S46T	21698	S	T	58	0.887543	1	46
S:V:47:I	S	Surface glycoprotein	V47I	21701	V	I	30	0.849151	3	47
S:V:47:A	S	Surface glycoprotein	V47A	21701	V	A	64	1.84733	2	47
S:V:47:F	S	Surface glycoprotein	V47F	21701	V	F	50	1.43229	2	47
S:V:47:L	S	Surface glycoprotein	V47L	21701	V	L	32	0.911391	1	47
S:L:48:S	S	Surface glycoprotein	L48S	21704	L	S	144	3.04045	2	48
S:L:48:F	S	Surface glycoprotein	L48F	21704	L	F	22	0.625976	1	48
S:L:48:I	S	Surface glycoprotein	L48I	21704	L	I	5	0.139057	1	48
S:H:49:Y	S	Surface glycoprotein	H49Y	21707	H	Y	83	2.26749	533	49
S:H:49:C	S	Surface glycoprotein	H49C	21707	H	C	174	2.56487	1	49
S:H:49:L	S	Surface glycoprotein	H49L	21707	H	L	99	2.58638	1	49
S:S:50:L	S	Surface glycoprotein	S50L	21710	S	L	144	3.04045	61	50
S:S:50:A	S	Surface glycoprotein	S50A	21710	S	A	99	0.510702	1	50
S:S:50:P	S	Surface glycoprotein	S50P	21710	S	P	73	0.556416	1	50
S:T:51:I	S	Surface glycoprotein	T51I	21713	T	I	89	2.14369	106	51
S:T:51:A	S	Surface glycoprotein	T51A	21713	T	A	58	0.902184	3	51
S:T:51:P	S	Surface glycoprotein	T51P	21713	T	P	38	0.873755	1	51
S:Q:52:*	S	Surface glycoprotein	Q52*	21716	Q	*			67	52
S:Q:52:H	S	Surface glycoprotein	Q52H	21716	Q	H	24	0.323042	40	52
S:Q:52:L	S	Surface glycoprotein	Q52L	21716	Q	L	112	2.70348	40	52
S:Q:52:R	S	Surface glycoprotein	Q52R	21716	Q	R	43	1.13348	10	52
S:Q:52:E	S	Surface glycoprotein	Q52E	21716	Q	E	29	0.836362	1	52
S:Q:52:K	S	Surface glycoprotein	Q52K	21716	Q	K	53	1.05545	1	52
S:D:53:N	S	Surface glycoprotein	D53N	21719	D	N	23	0.651529	4	53
S:D:53:Y	S	Surface glycoprotein	D53Y	21719	D	Y	160	3.95152	2	53
S:L:54:F	S	Surface glycoprotein	L54F	21722	L	F	22	0.625976	794	54
S:L:54:S	S	Surface glycoprotein	L54S	21722	L	S	144	3.04045	2	54
S:L:54:W	S	Surface glycoprotein	L54W	21722	L	W	61	1.73034	2	54
S:L:54:M	S	Surface glycoprotein	L54M	21722	L	M	14	0.409774	1	54
S:L:54:V	S	Surface glycoprotein	L54V	21722	L	V	32	0.911391	1	54
S:F:55:L	S	Surface glycoprotein	F55L	21725	F	L	22	0.625976	3	55
S:F:55:C	S	Surface glycoprotein	F55C	21725	F	C	204	2.24221	1	55
S:F:55:I	S	Surface glycoprotein	F55I	21725	F	I	21	0.610335	1	55
S:F:55:V	S	Surface glycoprotein	F55V	21725	F	V	50	1.43229	1	55
S:L:56:*	S	Surface glycoprotein	L56*	21728	L	*			2	56
S:L:56:F	S	Surface glycoprotein	L56F	21728	L	F	22	0.625976	2	56
S:L:56:S	S	Surface glycoprotein	L56S	21728	L	S	144	3.04045	2	56
S:L:56:V	S	Surface glycoprotein	L56V	21728	L	V	32	0.911391	2	56
S:P:57:S	S	Surface glycoprotein	P57S	21731	P	S	73	0.556416	11	57
S:P:57:L	S	Surface glycoprotein	P57L	21731	P	L	98	2.69628	6	57
S:F:58:S	S	Surface glycoprotein	F58S	21734	F	S	155	3.4474	2	58
S:F:58:I	S	Surface glycoprotein	F58I	21734	F	I	21	0.610335	1	58
S:F:59:S	S	Surface glycoprotein	F59S	21737	F	S	155	3.4474	9	59
S:F:59:L	S	Surface glycoprotein	F59L	21737	F	L	22	0.625976	4	59
S:F:59:Y	S	Surface glycoprotein	F59Y	21737	F	Y	22	0.477878	1	59
S:S:60:C	S	Surface glycoprotein	S60C	21740	S	C	112	1.8407	1	60
S:S:60:F	S	Surface glycoprotein	S60F	21740	S	F	155	3.4474	1	60
S:S:60:P	S	Surface glycoprotein	S60P	21740	S	P	73	0.556416	1	60
S:N:61:Y	S	Surface glycoprotein	N61Y	21743	N	Y	142	3.4163	2	61
S:N:61:I	S	Surface glycoprotein	N61I	21743	N	I	149	3.3698	1	61
S:V:62:I	S	Surface glycoprotein	V62I	21746	V	I	30	0.849151	34	62
S:V:62:L	S	Surface glycoprotein	V62L	21746	V	L	32	0.911391	25	62
S:V:62:F	S	Surface glycoprotein	V62F	21746	V	F	50	1.43229	5	62
S:V:62:A	S	Surface glycoprotein	V62A	21746	V	A	64	1.84733	2	62
S:V:62:G	S	Surface glycoprotein	V62G	21746	V	G	109	2.75803	2	62
S:T:63:N	S	Surface glycoprotein	T63N	21749	T	N	65	1.39814	2	63
S:T:63:I	S	Surface glycoprotein	T63I	21749	T	I	89	2.14369	1	63
S:T:63:P	S	Surface glycoprotein	T63P	21749	T	P	38	0.873755	1	63
S:W:64:L	S	Surface glycoprotein	W64L	21752	W	L	61	1.73034	20	64
S:W:64:R	S	Surface glycoprotein	W64R	21752	W	R	101	2.71582	15	64
S:W:64:G	S	Surface glycoprotein	W64G	21752	W	G	184	5.13246	4	64
S:W:64:C	S	Surface glycoprotein	W64C	21752	W	C	214	3.34263	3	64
S:F:65:L	S	Surface glycoprotein	F65L	21755	F	L	22	0.625976	5	65
S:F:65:I	S	Surface glycoprotein	F65I	21755	F	I	21	0.610335	1	65
S:F:65:V	S	Surface glycoprotein	F65V	21755	F	V	50	1.43229	1	65
S:H:66:L	S	Surface glycoprotein	H66L	21758	H	L	99	2.58638	4	66
S:H:66:R	S	Surface glycoprotein	H66R	21758	H	R	29	0.815099	3	66
S:H:66:P	S	Surface glycoprotein	H66P	21758	H	P	76	2.15489	1	66
S:H:66:Q	S	Surface glycoprotein	H66Q	21758	H	Q	24	0.323042	1	66
S:A:67:V	S	Surface glycoprotein	A67V	21761	A	V	64	1.84733	143	67
S:A:67:S	S	Surface glycoprotein	A67S	21761	A	S	99	0.510702	119	67
S:A:67:T	S	Surface glycoprotein	A67T	21761	A	T	58	0.902184	8	67
S:A:67:G	S	Surface glycoprotein	A67G	21761	A	G	60	0.914477	1	67
S:I:68:T	S	Surface glycoprotein	I68T	21764	I	T	89	2.14369	28	68
S:I:68:M	S	Surface glycoprotein	I68M	21764	I	M	10	0.290038	6	68
S:I:68:K	S	Surface glycoprotein	I68K	21764	I	K	102	2.83703	3	68
S:I:68:L	S	Surface glycoprotein	I68L	21764	I	L	5	0.139057	3	68
S:I:68:R	S	Surface glycoprotein	I68R	21764	I	R	98	2.48555	1	68
S:I:68:V	S	Surface glycoprotein	I68V	21764	I	V	30	0.849151	1	68
S:H:69:Y	S	Surface glycoprotein	H69Y	21767	H	Y	83	2.26749	108	69
S:H:69:R	S	Surface glycoprotein	H69R	21767	H	R	29	0.815099	7	69
S:H:69:Q	S	Surface glycoprotein	H69Q	21767	H	Q	24	0.323042	5	69
S:H:69:D	S	Surface glycoprotein	H69D	21767	H	D	81	1.71535	3	69
S:H:69:L	S	Surface glycoprotein	H69L	21767	H	L	99	2.58638	1	69
S:V:70:F	S	Surface glycoprotein	V70F	21770	V	F	50	1.43229	90	70
S:V:70:I	S	Surface glycoprotein	V70I	21770	V	I	30	0.849151	21	70
S:V:70:A	S	Surface glycoprotein	V70A	21770	V	A	64	1.84733	12	70
S:V:70:L	S	Surface glycoprotein	V70L	21770	V	L	32	0.911391	6	70
S:V:70:G	S	Surface glycoprotein	V70G	21770	V	G	109	2.75803	1	70
S:S:71:P	S	Surface glycoprotein	S71P	21773	S	P	73	0.556416	78	71
S:S:71:F	S	Surface glycoprotein	S71F	21773	S	F	155	3.4474	41	71
S:S:71:Y	S	Surface glycoprotein	S71Y	21773	S	Y	143	3.32714	1	71
S:G:72:R	S	Surface glycoprotein	G72R	21776	G	R	125	3.58477	31	72
S:G:72:E	S	Surface glycoprotein	G72E	21776	G	E	98	2.78312	23	72
S:G:72:V	S	Surface glycoprotein	G72V	21776	G	V	109	2.75803	15	72
S:G:72:W	S	Surface glycoprotein	G72W	21776	G	W	184	5.13246	7	72
S:G:72:A	S	Surface glycoprotein	G72A	21776	G	A	60	0.914477	1	72
S:T:73:I	S	Surface glycoprotein	T73I	21779	T	I	89	2.14369	71	73
S:T:73:A	S	Surface glycoprotein	T73A	21779	T	A	58	0.902184	3	73
S:T:73:N	S	Surface glycoprotein	T73N	21779	T	N	65	1.39814	3	73
S:T:73:S	S	Surface glycoprotein	T73S	21779	T	S	58	0.887543	1	73
S:N:74:K	S	Surface glycoprotein	N74K	21782	N	K	94	1.83628	7	74
S:N:74:D	S	Surface glycoprotein	N74D	21782	N	D	23	0.651529	6	74
S:N:74:Y	S	Surface glycoprotein	N74Y	21782	N	Y	142	3.4163	1	74
S:G:75:V	S	Surface glycoprotein	G75V	21785	G	V	109	2.75803	180	75
S:G:75:R	S	Surface glycoprotein	G75R	21785	G	R	125	3.58477	30	75
S:G:75:D	S	Surface glycoprotein	G75D	21785	G	D	94	2.37375	25	75
S:G:75:C	S	Surface glycoprotein	G75C	21785	G	C	158	2.2172	6	75
S:G:75:A	S	Surface glycoprotein	G75A	21785	G	A	60	0.914477	4	75
S:G:75:S	S	Surface glycoprotein	G75S	21785	G	S	55	0.847927	4	75
S:T:76:I	S	Surface glycoprotein	T76I	21788	T	I	89	2.14369	179	76
S:T:76:N	S	Surface glycoprotein	T76N	21788	T	N	65	1.39814	3	76
S:T:76:A	S	Surface glycoprotein	T76A	21788	T	A	58	0.902184	2	76
S:T:76:S	S	Surface glycoprotein	T76S	21788	T	S	58	0.887543	1	76
S:K:77:M	S	Surface glycoprotein	K77M	21791	K	M	94	2.62742	27	77
S:K:77:N	S	Surface glycoprotein	K77N	21791	K	N	94	1.83628	26	77
S:K:77:R	S	Surface glycoprotein	K77R	21791	K	R	26	0.398275	2	77
S:K:77:*	S	Surface glycoprotein	K77*	21791	K	*			1	77
S:K:77:E	S	Surface glycoprotein	K77E	21791	K	E	57	1.14437	1	77
S:K:77:Q	S	Surface glycoprotein	K77Q	21791	K	Q	53	1.05545	1	77
S:R:78:M	S	Surface glycoprotein	R78M	21794	R	M	92	2.29241	42	78
S:R:78:S	S	Surface glycoprotein	R78S	21794	R	S	109	2.74091	32	78
S:R:78:G	S	Surface glycoprotein	R78G	21794	R	G	125	3.58477	15	78
S:R:78:K	S	Surface glycoprotein	R78K	21794	R	K	26	0.398275	9	78
S:R:78:T	S	Surface glycoprotein	R78T	21794	R	T	71	2.0318	1	78
S:F:79:L	S	Surface glycoprotein	F79L	21797	F	L	22	0.625976	4	79
S:F:79:V	S	Surface glycoprotein	F79V	21797	F	V	50	1.43229	3	79
S:F:79:S	S	Surface glycoprotein	F79S	21797	F	S	155	3.4474	2	79
S:F:79:I	S	Surface glycoprotein	F79I	21797	F	I	21	0.610335	1	79
S:D:80:Y	S	Surface glycoprotein	D80Y	21800	D	Y	160	3.95152	1282	80
S:D:80:A	S	Surface glycoprotein	D80A	21800	D	A	126	2.36758	140	80
S:D:80:N	S	Surface glycoprotein	D80N	21800	D	N	23	0.651529	17	80
S:D:80:G	S	Surface glycoprotein	D80G	21800	D	G	94	2.37375	3	80
S:D:80:V	S	Surface glycoprotein	D80V	21800	D	V	152	3.40455	2	80
S:D:80:H	S	Surface glycoprotein	D80H	21800	D	H	81	1.71535	1	80
S:N:81:Y	S	Surface glycoprotein	N81Y	21803	N	Y	142	3.4163	2	81
S:N:81:I	S	Surface glycoprotein	N81I	21803	N	I	149	3.3698	1	81
S:P:82:H	S	Surface glycoprotein	P82H	21806	P	H	76	2.15489	7	82
S:P:82:S	S	Surface glycoprotein	P82S	21806	P	S	73	0.556416	2	82
S:P:82:L	S	Surface glycoprotein	P82L	21806	P	L	98	2.69628	1	82
S:P:82:T	S	Surface glycoprotein	P82T	21806	P	T	38	0.873755	1	82
S:V:83:I	S	Surface glycoprotein	V83I	21809	V	I	30	0.849151	43	83
S:V:83:F	S	Surface glycoprotein	V83F	21809	V	F	50	1.43229	22	83
S:V:83:L	S	Surface glycoprotein	V83L	21809	V	L	32	0.911391	3	83
S:V:83:A	S	Surface glycoprotein	V83A	21809	V	A	64	1.84733	2	83
S:V:83:G	S	Surface glycoprotein	V83G	21809	V	G	109	2.75803	1	83
S:L:84:I	S	Surface glycoprotein	L84I	21812	L	I	5	0.139057	21	84
S:L:84:Q	S	Surface glycoprotein	L84Q	21812	L	Q	112	2.70348	1	84
S:P:85:S	S	Surface glycoprotein	P85S	21815	P	S	73	0.556416	5	85
S:F:86:S	S	Surface glycoprotein	F86S	21818	F	S	155	3.4474	1	86
S:F:86:Y	S	Surface glycoprotein	F86Y	21818	F	Y	22	0.477878	1	86
S:N:87:K	S	Surface glycoprotein	N87K	21821	N	K	94	1.83628	5	87
S:N:87:Y	S	Surface glycoprotein	N87Y	21821	N	Y	142	3.4163	3	87
S:N:87:S	S	Surface glycoprotein	N87S	21821	N	S	46	1.31305	2	87
S:N:87:D	S	Surface glycoprotein	N87D	21821	N	D	23	0.651529	1	87
S:N:87:I	S	Surface glycoprotein	N87I	21821	N	I	149	3.3698	1	87
S:D:88:H	S	Surface glycoprotein	D88H	21824	D	H	81	1.71535	11	88
S:D:88:Y	S	Surface glycoprotein	D88Y	21824	D	Y	160	3.95152	10	88
S:D:88:N	S	Surface glycoprotein	D88N	21824	D	N	23	0.651529	7	88
S:D:88:E	S	Surface glycoprotein	D88E	21824	D	E	45	0.903141	6	88
S:D:88:G	S	Surface glycoprotein	D88G	21824	D	G	94	2.37375	2	88
S:D:88:A	S	Surface glycoprotein	D88A	21824	D	A	126	2.36758	1	88
S:D:88:V	S	Surface glycoprotein	D88V	21824	D	V	152	3.40455	1	88
S:G:89:C	S	Surface glycoprotein	G89C	21827	G	C	158	2.2172	1	89
S:G:89:D	S	Surface glycoprotein	G89D	21827	G	D	94	2.37375	1	89
S:V:90:F	S	Surface glycoprotein	V90F	21830	V	F	50	1.43229	145	90
S:V:90:L	S	Surface glycoprotein	V90L	21830	V	L	32	0.911391	19	90
S:V:90:I	S	Surface glycoprotein	V90I	21830	V	I	30	0.849151	6	90
S:V:90:G	S	Surface glycoprotein	V90G	21830	V	G	109	2.75803	1	90
S:Y:91:F	S	Surface glycoprotein	Y91F	21833	Y	F	22	0.477878	2	91
S:Y:91:*	S	Surface glycoprotein	Y91*	21833	Y	*			1	91
S:Y:91:K	S	Surface glycoprotein	Y91K	21833	Y	K	85	2.41504	1	91
S:Y:91:L	S	Surface glycoprotein	Y91L	21833	Y	L	36	0.943946	1	91
S:A:93:S	S	Surface glycoprotein	A93S	21839	A	S	99	0.510702	13	93
S:A:93:V	S	Surface glycoprotein	A93V	21839	A	V	64	1.84733	2	93
S:A:93:G	S	Surface glycoprotein	A93G	21839	A	G	60	0.914477	1	93
S:S:94:F	S	Surface glycoprotein	S94F	21842	S	F	155	3.4474	6	94
S:S:94:Y	S	Surface glycoprotein	S94Y	21842	S	Y	143	3.32714	1	94
S:T:95:I	S	Surface glycoprotein	T95I	21845	T	I	89	2.14369	417	95
S:T:95:A	S	Surface glycoprotein	T95A	21845	T	A	58	0.902184	9	95
S:T:95:N	S	Surface glycoprotein	T95N	21845	T	N	65	1.39814	9	95
S:E:96:D	S	Surface glycoprotein	E96D	21848	E	D	45	0.903141	104	96
S:E:96:G	S	Surface glycoprotein	E96G	21848	E	G	98	2.78312	29	96
S:E:96:A	S	Surface glycoprotein	E96A	21848	E	A	107	2.46456	3	96
S:E:96:Q	S	Surface glycoprotein	E96Q	21848	E	Q	29	0.836362	3	96
S:E:96:*	S	Surface glycoprotein	E96*	21848	E	*			1	96
S:K:97:N	S	Surface glycoprotein	K97N	21851	K	N	94	1.83628	15	97
S:K:97:E	S	Surface glycoprotein	K97E	21851	K	E	57	1.14437	10	97
S:K:97:T	S	Surface glycoprotein	K97T	21851	K	T	78	2.09948	8	97
S:K:97:Q	S	Surface glycoprotein	K97Q	21851	K	Q	53	1.05545	4	97
S:K:97:R	S	Surface glycoprotein	K97R	21851	K	R	26	0.398275	4	97
S:K:97:M	S	Surface glycoprotein	K97M	21851	K	M	94	2.62742	2	97
S:K:97:*	S	Surface glycoprotein	K97*	21851	K	*			1	97
S:S:98:F	S	Surface glycoprotein	S98F	21854	S	F	155	3.4474	1664	98
S:S:98:P	S	Surface glycoprotein	S98P	21854	S	P	73	0.556416	17	98
S:S:98:C	S	Surface glycoprotein	S98C	21854	S	C	112	1.8407	1	98
S:S:98:T	S	Surface glycoprotein	S98T	21854	S	T	58	0.887543	1	98
S:N:99:K	S	Surface glycoprotein	N99K	21857	N	K	94	1.83628	1	99
S:I:100:T	S	Surface glycoprotein	I100T	21860	I	T	89	2.14369	14	100
S:I:100:L	S	Surface glycoprotein	I100L	21860	I	L	5	0.139057	11	100
S:I:100:M	S	Surface glycoprotein	I100M	21860	I	M	10	0.290038	3	100
S:I:100:V	S	Surface glycoprotein	I100V	21860	I	V	30	0.849151	2	100
S:I:101:V	S	Surface glycoprotein	I101V	21863	I	V	30	0.849151	8	101
S:I:101:T	S	Surface glycoprotein	I101T	21863	I	T	89	2.14369	6	101
S:R:102:I	S	Surface glycoprotein	R102I	21866	R	I	98	2.48555	125	102
S:R:102:S	S	Surface glycoprotein	R102S	21866	R	S	109	2.74091	17	102
S:R:102:G	S	Surface glycoprotein	R102G	21866	R	G	125	3.58477	14	102
S:R:102:K	S	Surface glycoprotein	R102K	21866	R	K	26	0.398275	3	102
S:G:103:C	S	Surface glycoprotein	G103C	21869	G	C	158	2.2172	3	103
S:G:103:S	S	Surface glycoprotein	G103S	21869	G	S	55	0.847927	1	103
S:W:104:F	S	Surface glycoprotein	W104F	21872	W	F	40	1.1083	3	104
S:W:104:C	S	Surface glycoprotein	W104C	21872	W	C	214	3.34263	2	104
S:W:104:*	S	Surface glycoprotein	W104*	21872	W	*			1	104
S:W:104:L	S	Surface glycoprotein	W104L	21872	W	L	61	1.73034	1	104
S:I:105:L	S	Surface glycoprotein	I105L	21875	I	L	5	0.139057	8	105
S:I:105:V	S	Surface glycoprotein	I105V	21875	I	V	30	0.849151	7	105
S:I:105:S	S	Surface glycoprotein	I105S	21875	I	S	142	2.95116	2	105
S:F:106:S	S	Surface glycoprotein	F106S	21878	F	S	155	3.4474	1	106
S:G:107:V	S	Surface glycoprotein	G107V	21881	G	V	109	2.75803	4	107
S:G:107:C	S	Surface glycoprotein	G107C	21881	G	C	158	2.2172	2	107
S:G:107:A	S	Surface glycoprotein	G107A	21881	G	A	60	0.914477	1	107
S:T:108:I	S	Surface glycoprotein	T108I	21884	T	I	89	2.14369	2	108
S:T:108:S	S	Surface glycoprotein	T108S	21884	T	S	58	0.887543	1	108
S:T:109:I	S	Surface glycoprotein	T109I	21887	T	I	89	2.14369	4	109
S:T:109:S	S	Surface glycoprotein	T109S	21887	T	S	58	0.887543	1	109
S:L:110:F	S	Surface glycoprotein	L110F	21890	L	F	22	0.625976	2	110
S:L:110:S	S	Surface glycoprotein	L110S	21890	L	S	144	3.04045	2	110
S:D:111:N	S	Surface glycoprotein	D111N	21893	D	N	23	0.651529	94	111
S:D:111:Y	S	Surface glycoprotein	D111Y	21893	D	Y	160	3.95152	2	111
S:S:112:L	S	Surface glycoprotein	S112L	21896	S	L	144	3.04045	25	112
S:S:112:P	S	Surface glycoprotein	S112P	21896	S	P	73	0.556416	6	112
S:S:112:A	S	Surface glycoprotein	S112A	21896	S	A	99	0.510702	1	112
S:K:113:N	S	Surface glycoprotein	K113N	21899	K	N	94	1.83628	4	113
S:K:113:R	S	Surface glycoprotein	K113R	21899	K	R	26	0.398275	2	113
S:K:113:T	S	Surface glycoprotein	K113T	21899	K	T	78	2.09948	1	113
S:T:114:I	S	Surface glycoprotein	T114I	21902	T	I	89	2.14369	3	114
S:T:114:N	S	Surface glycoprotein	T114N	21902	T	N	65	1.39814	1	114
S:T:114:S	S	Surface glycoprotein	T114S	21902	T	S	58	0.887543	1	114
S:Q:115:R	S	Surface glycoprotein	Q115R	21905	Q	R	43	1.13348	1	115
S:S:116:P	S	Surface glycoprotein	S116P	21908	S	P	73	0.556416	2	116
S:S:116:C	S	Surface glycoprotein	S116C	21908	S	C	112	1.8407	1	116
S:L:117:I	S	Surface glycoprotein	L117I	21911	L	I	5	0.139057	4	117
S:L:118:F	S	Surface glycoprotein	L118F	21914	L	F	22	0.625976	20	118
S:L:118:R	S	Surface glycoprotein	L118R	21914	L	R	102	2.62308	2	118
S:L:118:I	S	Surface glycoprotein	L118I	21914	L	I	5	0.139057	1	118
S:L:118:V	S	Surface glycoprotein	L118V	21914	L	V	32	0.911391	1	118
S:I:119:V	S	Surface glycoprotein	I119V	21917	I	V	30	0.849151	67	119
S:I:119:M	S	Surface glycoprotein	I119M	21917	I	M	10	0.290038	1	119
S:I:119:T	S	Surface glycoprotein	I119T	21917	I	T	89	2.14369	1	119
S:V:120:I	S	Surface glycoprotein	V120I	21920	V	I	30	0.849151	11	120
S:V:120:F	S	Surface glycoprotein	V120F	21920	V	F	50	1.43229	10	120
S:N:121:T	S	Surface glycoprotein	N121T	21923	N	T	65	1.39814	3	121
S:N:121:D	S	Surface glycoprotein	N121D	21923	N	D	23	0.651529	2	121
S:N:121:S	S	Surface glycoprotein	N121S	21923	N	S	46	1.31305	2	121
S:N:121:K	S	Surface glycoprotein	N121K	21923	N	K	94	1.83628	1	121
S:N:122:D	S	Surface glycoprotein	N122D	21926	N	D	23	0.651529	1	122
S:N:122:S	S	Surface glycoprotein	N122S	21926	N	S	46	1.31305	1	122
S:A:123:V	S	Surface glycoprotein	A123V	21929	A	V	64	1.84733	8	123
S:A:123:S	S	Surface glycoprotein	A123S	21929	A	S	99	0.510702	2	123
S:T:124:I	S	Surface glycoprotein	T124I	21932	T	I	89	2.14369	16	124
S:T:124:A	S	Surface glycoprotein	T124A	21932	T	A	58	0.902184	2	124
S:T:124:P	S	Surface glycoprotein	T124P	21932	T	P	38	0.873755	1	124
S:T:124:S	S	Surface glycoprotein	T124S	21932	T	S	58	0.887543	1	124
S:N:125:S	S	Surface glycoprotein	N125S	21935	N	S	46	1.31305	8	125
S:N:125:H	S	Surface glycoprotein	N125H	21935	N	H	68	1.28876	1	125
S:V:126:F	S	Surface glycoprotein	V126F	21938	V	F	50	1.43229	9	126
S:V:126:A	S	Surface glycoprotein	V126A	21938	V	A	64	1.84733	2	126
S:V:126:I	S	Surface glycoprotein	V126I	21938	V	I	30	0.849151	2	126
S:V:126:L	S	Surface glycoprotein	V126L	21938	V	L	32	0.911391	1	126
S:V:127:F	S	Surface glycoprotein	V127F	21941	V	F	50	1.43229	39	127
S:V:127:A	S	Surface glycoprotein	V127A	21941	V	A	64	1.84733	7	127
S:I:128:V	S	Surface glycoprotein	I128V	21944	I	V	30	0.849151	5	128
S:I:128:F	S	Surface glycoprotein	I128F	21944	I	F	21	0.610335	3	128
S:K:129:N	S	Surface glycoprotein	K129N	21947	K	N	94	1.83628	4	129
S:K:129:R	S	Surface glycoprotein	K129R	21947	K	R	26	0.398275	2	129
S:V:130:F	S	Surface glycoprotein	V130F	21950	V	F	50	1.43229	5	130
S:V:130:A	S	Surface glycoprotein	V130A	21950	V	A	64	1.84733	2	130
S:V:130:L	S	Surface glycoprotein	V130L	21950	V	L	32	0.911391	2	130
S:C:131:F	S	Surface glycoprotein	C131F	21953	C	F	204	2.24221	3	131
S:C:131:S	S	Surface glycoprotein	C131S	21953	C	S	112	1.8407	3	131
S:C:131:Y	S	Surface glycoprotein	C131Y	21953	C	Y	194	2.37641	2	131
S:E:132:Q	S	Surface glycoprotein	E132Q	21956	E	Q	29	0.836362	10	132
S:E:132:D	S	Surface glycoprotein	E132D	21956	E	D	45	0.903141	3	132
S:E:132:K	S	Surface glycoprotein	E132K	21956	E	K	57	1.14437	3	132
S:E:132:*	S	Surface glycoprotein	E132*	21956	E	*			1	132
S:E:132:A	S	Surface glycoprotein	E132A	21956	E	A	107	2.46456	1	132
S:F:133:I	S	Surface glycoprotein	F133I	21959	F	I	21	0.610335	4	133
S:F:133:S	S	Surface glycoprotein	F133S	21959	F	S	155	3.4474	3	133
S:F:133:C	S	Surface glycoprotein	F133C	21959	F	C	204	2.24221	1	133
S:Q:134:*	S	Surface glycoprotein	Q134*	21962	Q	*			6	134
S:Q:134:H	S	Surface glycoprotein	Q134H	21962	Q	H	24	0.323042	5	134
S:Q:134:K	S	Surface glycoprotein	Q134K	21962	Q	K	53	1.05545	3	134
S:Q:134:E	S	Surface glycoprotein	Q134E	21962	Q	E	29	0.836362	1	134
S:Q:134:L	S	Surface glycoprotein	Q134L	21962	Q	L	112	2.70348	1	134
S:Q:134:R	S	Surface glycoprotein	Q134R	21962	Q	R	43	1.13348	1	134
S:F:135:L	S	Surface glycoprotein	F135L	21965	F	L	22	0.625976	4	135
S:F:135:I	S	Surface glycoprotein	F135I	21965	F	I	21	0.610335	1	135
S:F:135:V	S	Surface glycoprotein	F135V	21965	F	V	50	1.43229	1	135
S:C:136:F	S	Surface glycoprotein	C136F	21968	C	F	204	2.24221	3	136
S:C:136:G	S	Surface glycoprotein	C136G	21968	C	G	158	2.2172	2	136
S:C:136:R	S	Surface glycoprotein	C136R	21968	C	R	180	3.06478	2	136
S:C:136:*	S	Surface glycoprotein	C136*	21968	C	*			1	136
S:N:137:S	S	Surface glycoprotein	N137S	21971	N	S	46	1.31305	11	137
S:N:137:D	S	Surface glycoprotein	N137D	21971	N	D	23	0.651529	1	137
S:N:137:Y	S	Surface glycoprotein	N137Y	21971	N	Y	142	3.4163	1	137
S:D:138:Y	S	Surface glycoprotein	D138Y	21974	D	Y	160	3.95152	244	138
S:D:138:H	S	Surface glycoprotein	D138H	21974	D	H	81	1.71535	183	138
S:D:138:G	S	Surface glycoprotein	D138G	21974	D	G	94	2.37375	2	138
S:D:138:A	S	Surface glycoprotein	D138A	21974	D	A	126	2.36758	1	138
S:D:138:N	S	Surface glycoprotein	D138N	21974	D	N	23	0.651529	1	138
S:P:139:S	S	Surface glycoprotein	P139S	21977	P	S	73	0.556416	7	139
S:P:139:L	S	Surface glycoprotein	P139L	21977	P	L	98	2.69628	3	139
S:F:140:S	S	Surface glycoprotein	F140S	21980	F	S	155	3.4474	2	140
S:F:140:I	S	Surface glycoprotein	F140I	21980	F	I	21	0.610335	1	140
S:F:140:L	S	Surface glycoprotein	F140L	21980	F	L	22	0.625976	1	140
S:F:140:V	S	Surface glycoprotein	F140V	21980	F	V	50	1.43229	1	140
S:F:140:Y	S	Surface glycoprotein	F140Y	21980	F	Y	22	0.477878	1	140
S:L:141:F	S	Surface glycoprotein	L141F	21983	L	F	22	0.625976	21	141
S:L:141:V	S	Surface glycoprotein	L141V	21983	L	V	32	0.911391	10	141
S:L:141:W	S	Surface glycoprotein	L141W	21983	L	W	61	1.73034	4	141
S:L:141:*	S	Surface glycoprotein	L141*	21983	L	*			2	141
S:G:142:V	S	Surface glycoprotein	G142V	21986	G	V	109	2.75803	52	142
S:G:142:S	S	Surface glycoprotein	G142S	21986	G	S	55	0.847927	38	142
S:G:142:D	S	Surface glycoprotein	G142D	21986	G	D	94	2.37375	19	142
S:G:142:A	S	Surface glycoprotein	G142A	21986	G	A	60	0.914477	10	142
S:G:142:C	S	Surface glycoprotein	G142C	21986	G	C	158	2.2172	5	142
S:V:143:F	S	Surface glycoprotein	V143F	21989	V	F	50	1.43229	275	143
S:V:143:I	S	Surface glycoprotein	V143I	21989	V	I	30	0.849151	2	143
S:V:143:D	S	Surface glycoprotein	V143D	21989	V	D	152	3.40455	1	143
S:Y:144:H	S	Surface glycoprotein	Y144H	21992	Y	H	83	2.26749	9	144
S:Y:144:F	S	Surface glycoprotein	Y144F	21992	Y	F	22	0.477878	7	144
S:Y:144:C	S	Surface glycoprotein	Y144C	21992	Y	C	194	2.37641	2	144
S:Y:144:*	S	Surface glycoprotein	Y144*	21992	Y	*			1	144
S:Y:144:N	S	Surface glycoprotein	Y144N	21992	Y	N	142	3.4163	1	144
S:Y:144:S	S	Surface glycoprotein	Y144S	21992	Y	S	143	3.32714	1	144
S:Y:145:H	S	Surface glycoprotein	Y145H	21995	Y	H	83	2.26749	37	145
S:Y:145:N	S	Surface glycoprotein	Y145N	21995	Y	N	142	3.4163	6	145
S:Y:145:*	S	Surface glycoprotein	Y145*	21995	Y	*			2	145
S:Y:145:C	S	Surface glycoprotein	Y145C	21995	Y	C	194	2.37641	1	145
S:Y:145:D	S	Surface glycoprotein	Y145D	21995	Y	D	160	3.95152	1	145
S:Y:145:F	S	Surface glycoprotein	Y145F	21995	Y	F	22	0.477878	1	145
S:Y:145:S	S	Surface glycoprotein	Y145S	21995	Y	S	143	3.32714	1	145
S:H:146:Y	S	Surface glycoprotein	H146Y	21998	H	Y	83	2.26749	494	146
S:H:146:Q	S	Surface glycoprotein	H146Q	21998	H	Q	24	0.323042	46	146
S:H:146:R	S	Surface glycoprotein	H146R	21998	H	R	29	0.815099	9	146
S:H:146:D	S	Surface glycoprotein	H146D	21998	H	D	81	1.71535	1	146
S:H:146:L	S	Surface glycoprotein	H146L	21998	H	L	99	2.58638	1	146
S:H:146:N	S	Surface glycoprotein	H146N	21998	H	N	68	1.28876	1	146
S:H:146:T	S	Surface glycoprotein	H146T	21998	H	T	47	1.31563	1	146
S:K:147:N	S	Surface glycoprotein	K147N	22001	K	N	94	1.83628	5	147
S:K:147:E	S	Surface glycoprotein	K147E	22001	K	E	57	1.14437	3	147
S:K:147:T	S	Surface glycoprotein	K147T	22001	K	T	78	2.09948	2	147
S:K:147:*	S	Surface glycoprotein	K147*	22001	K	*			1	147
S:K:147:I	S	Surface glycoprotein	K147I	22001	K	I	102	2.83703	1	147
S:K:147:Q	S	Surface glycoprotein	K147Q	22001	K	Q	53	1.05545	1	147
S:K:147:R	S	Surface glycoprotein	K147R	22001	K	R	26	0.398275	1	147
S:N:148:S	S	Surface glycoprotein	N148S	22004	N	S	46	1.31305	10	148
S:N:148:T	S	Surface glycoprotein	N148T	22004	N	T	65	1.39814	9	148
S:N:148:D	S	Surface glycoprotein	N148D	22004	N	D	23	0.651529	7	148
S:N:148:K	S	Surface glycoprotein	N148K	22004	N	K	94	1.83628	6	148
S:N:148:Y	S	Surface glycoprotein	N148Y	22004	N	Y	142	3.4163	2	148
S:N:148:*	S	Surface glycoprotein	N148*	22004	N	*			1	148
S:N:149:Y	S	Surface glycoprotein	N149Y	22007	N	Y	142	3.4163	4	149
S:N:149:D	S	Surface glycoprotein	N149D	22007	N	D	23	0.651529	3	149
S:N:149:S	S	Surface glycoprotein	N149S	22007	N	S	46	1.31305	3	149
S:N:149:H	S	Surface glycoprotein	N149H	22007	N	H	68	1.28876	2	149
S:N:149:K	S	Surface glycoprotein	N149K	22007	N	K	94	1.83628	2	149
S:N:149:T	S	Surface glycoprotein	N149T	22007	N	T	65	1.39814	1	149
S:K:150:R	S	Surface glycoprotein	K150R	22010	K	R	26	0.398275	10	150
S:K:150:N	S	Surface glycoprotein	K150N	22010	K	N	94	1.83628	4	150
S:K:150:I	S	Surface glycoprotein	K150I	22010	K	I	102	2.83703	3	150
S:K:150:E	S	Surface glycoprotein	K150E	22010	K	E	57	1.14437	2	150
S:K:150:F	S	Surface glycoprotein	K150F	22010	K	F	102	2.85262	1	150
S:K:150:Q	S	Surface glycoprotein	K150Q	22010	K	Q	53	1.05545	1	150
S:K:150:T	S	Surface glycoprotein	K150T	22010	K	T	78	2.09948	1	150
S:S:151:I	S	Surface glycoprotein	S151I	22013	S	I	142	2.95116	82	151
S:S:151:G	S	Surface glycoprotein	S151G	22013	S	G	55	0.847927	11	151
S:S:151:N	S	Surface glycoprotein	S151N	22013	S	N	46	1.31305	6	151
S:S:151:T	S	Surface glycoprotein	S151T	22013	S	T	58	0.887543	4	151
S:S:151:C	S	Surface glycoprotein	S151C	22013	S	C	112	1.8407	2	151
S:S:151:K	S	Surface glycoprotein	S151K	22013	S	K	121	2.70942	1	151
S:S:151:R	S	Surface glycoprotein	S151R	22013	S	R	109	2.74091	1	151
S:W:152:C	S	Surface glycoprotein	W152C	22016	W	C	214	3.34263	158	152
S:W:152:L	S	Surface glycoprotein	W152L	22016	W	L	61	1.73034	77	152
S:W:152:R	S	Surface glycoprotein	W152R	22016	W	R	101	2.71582	37	152
S:W:152:*	S	Surface glycoprotein	W152*	22016	W	*			2	152
S:W:152:S	S	Surface glycoprotein	W152S	22016	W	S	177	4.3805	1	152
S:M:153:T	S	Surface glycoprotein	M153T	22019	M	T	81	1.85533	1566	153
S:M:153:I	S	Surface glycoprotein	M153I	22019	M	I	10	0.290038	331	153
S:M:153:V	S	Surface glycoprotein	M153V	22019	M	V	22	0.617336	22	153
S:M:153:L	S	Surface glycoprotein	M153L	22019	M	L	14	0.409774	1	153
S:E:154:Q	S	Surface glycoprotein	E154Q	22022	E	Q	29	0.836362	23	154
S:E:154:G	S	Surface glycoprotein	E154G	22022	E	G	98	2.78312	6	154
S:E:154:K	S	Surface glycoprotein	E154K	22022	E	K	57	1.14437	6	154
S:E:154:*	S	Surface glycoprotein	E154*	22022	E	*			4	154
S:E:154:D	S	Surface glycoprotein	E154D	22022	E	D	45	0.903141	3	154
S:E:154:A	S	Surface glycoprotein	E154A	22022	E	A	107	2.46456	1	154
S:E:154:V	S	Surface glycoprotein	E154V	22022	E	V	121	2.96668	1	154
S:S:155:I	S	Surface glycoprotein	S155I	22025	S	I	142	2.95116	30	155
S:S:155:G	S	Surface glycoprotein	S155G	22025	S	G	55	0.847927	3	155
S:S:155:T	S	Surface glycoprotein	S155T	22025	S	T	58	0.887543	2	155
S:S:155:C	S	Surface glycoprotein	S155C	22025	S	C	112	1.8407	1	155
S:S:155:N	S	Surface glycoprotein	S155N	22025	S	N	46	1.31305	1	155
S:E:156:A	S	Surface glycoprotein	E156A	22028	E	A	107	2.46456	35	156
S:E:156:D	S	Surface glycoprotein	E156D	22028	E	D	45	0.903141	21	156
S:E:156:Q	S	Surface glycoprotein	E156Q	22028	E	Q	29	0.836362	11	156
S:E:156:G	S	Surface glycoprotein	E156G	22028	E	G	98	2.78312	3	156
S:E:156:*	S	Surface glycoprotein	E156*	22028	E	*			2	156
S:E:156:V	S	Surface glycoprotein	E156V	22028	E	V	121	2.96668	2	156
S:E:156:K	S	Surface glycoprotein	E156K	22028	E	K	57	1.14437	1	156
S:F:157:L	S	Surface glycoprotein	F157L	22031	F	L	22	0.625976	84	157
S:F:157:S	S	Surface glycoprotein	F157S	22031	F	S	155	3.4474	11	157
S:F:157:C	S	Surface glycoprotein	F157C	22031	F	C	204	2.24221	1	157
S:F:157:V	S	Surface glycoprotein	F157V	22031	F	V	50	1.43229	1	157
S:R:158:K	S	Surface glycoprotein	R158K	22034	R	K	26	0.398275	9	158
S:R:158:G	S	Surface glycoprotein	R158G	22034	R	G	125	3.58477	8	158
S:R:158:I	S	Surface glycoprotein	R158I	22034	R	I	98	2.48555	6	158
S:R:158:S	S	Surface glycoprotein	R158S	22034	R	S	109	2.74091	4	158
S:R:158:*	S	Surface glycoprotein	R158*	22034	R	*			1	158
S:R:158:T	S	Surface glycoprotein	R158T	22034	R	T	71	2.0318	1	158
S:V:159:I	S	Surface glycoprotein	V159I	22037	V	I	30	0.849151	26	159
S:V:159:F	S	Surface glycoprotein	V159F	22037	V	F	50	1.43229	5	159
S:V:159:A	S	Surface glycoprotein	V159A	22037	V	A	64	1.84733	2	159
S:Y:160:F	S	Surface glycoprotein	Y160F	22040	Y	F	22	0.477878	1	160
S:Y:160:H	S	Surface glycoprotein	Y160H	22040	Y	H	83	2.26749	1	160
S:S:161:Y	S	Surface glycoprotein	S161Y	22043	S	Y	143	3.32714	4	161
S:S:161:A	S	Surface glycoprotein	S161A	22043	S	A	99	0.510702	2	161
S:S:161:T	S	Surface glycoprotein	S161T	22043	S	T	58	0.887543	2	161
S:S:162:I	S	Surface glycoprotein	S162I	22046	S	I	142	2.95116	9	162
S:S:162:N	S	Surface glycoprotein	S162N	22046	S	N	46	1.31305	4	162
S:S:162:G	S	Surface glycoprotein	S162G	22046	S	G	55	0.847927	1	162
S:A:163:V	S	Surface glycoprotein	A163V	22049	A	V	64	1.84733	16	163
S:A:163:T	S	Surface glycoprotein	A163T	22049	A	T	58	0.902184	5	163
S:A:163:S	S	Surface glycoprotein	A163S	22049	A	S	99	0.510702	4	163
S:A:163:E	S	Surface glycoprotein	A163E	22049	A	E	107	2.46456	1	163
S:A:163:P	S	Surface glycoprotein	A163P	22049	A	P	27	0.0636324	1	163
S:N:164:T	S	Surface glycoprotein	N164T	22052	N	T	65	1.39814	450	164
S:N:164:D	S	Surface glycoprotein	N164D	22052	N	D	23	0.651529	3	164
S:N:164:S	S	Surface glycoprotein	N164S	22052	N	S	46	1.31305	3	164
S:N:164:H	S	Surface glycoprotein	N164H	22052	N	H	68	1.28876	2	164
S:N:164:I	S	Surface glycoprotein	N164I	22052	N	I	149	3.3698	2	164
S:N:165:H	S	Surface glycoprotein	N165H	22055	N	H	68	1.28876	7	165
S:N:165:I	S	Surface glycoprotein	N165I	22055	N	I	149	3.3698	1	165
S:C:166:R	S	Surface glycoprotein	C166R	22058	C	R	180	3.06478	1	166
S:T:167:I	S	Surface glycoprotein	T167I	22061	T	I	89	2.14369	19	167
S:T:167:S	S	Surface glycoprotein	T167S	22061	T	S	58	0.887543	3	167
S:T:167:A	S	Surface glycoprotein	T167A	22061	T	A	58	0.902184	1	167
S:F:168:L	S	Surface glycoprotein	F168L	22064	F	L	22	0.625976	4	168
S:F:168:S	S	Surface glycoprotein	F168S	22064	F	S	155	3.4474	2	168
S:F:168:V	S	Surface glycoprotein	F168V	22064	F	V	50	1.43229	1	168
S:E:169:D	S	Surface glycoprotein	E169D	22067	E	D	45	0.903141	3	169
S:E:169:*	S	Surface glycoprotein	E169*	22067	E	*			2	169
S:E:169:K	S	Surface glycoprotein	E169K	22067	E	K	57	1.14437	2	169
S:Y:170:H	S	Surface glycoprotein	Y170H	22070	Y	H	83	2.26749	10	170
S:Y:170:D	S	Surface glycoprotein	Y170D	22070	Y	D	160	3.95152	1	170
S:Y:170:F	S	Surface glycoprotein	Y170F	22070	Y	F	22	0.477878	1	170
S:V:171:F	S	Surface glycoprotein	V171F	22073	V	F	50	1.43229	15	171
S:V:171:A	S	Surface glycoprotein	V171A	22073	V	A	64	1.84733	7	171
S:V:171:I	S	Surface glycoprotein	V171I	22073	V	I	30	0.849151	3	171
S:V:171:D	S	Surface glycoprotein	V171D	22073	V	D	152	3.40455	1	171
S:V:171:L	S	Surface glycoprotein	V171L	22073	V	L	32	0.911391	1	171
S:V:171:R	S	Surface glycoprotein	V171R	22073	V	R	96	2.42854	1	171
S:S:172:F	S	Surface glycoprotein	S172F	22076	S	F	155	3.4474	6	172
S:S:172:A	S	Surface glycoprotein	S172A	22076	S	A	99	0.510702	5	172
S:S:172:P	S	Surface glycoprotein	S172P	22076	S	P	73	0.556416	1	172
S:Q:173:K	S	Surface glycoprotein	Q173K	22079	Q	K	53	1.05545	41	173
S:Q:173:P	S	Surface glycoprotein	Q173P	22079	Q	P	75	1.91599	14	173
S:Q:173:H	S	Surface glycoprotein	Q173H	22079	Q	H	24	0.323042	4	173
S:Q:173:L	S	Surface glycoprotein	Q173L	22079	Q	L	112	2.70348	4	173
S:Q:173:R	S	Surface glycoprotein	Q173R	22079	Q	R	43	1.13348	2	173
S:Q:173:*	S	Surface glycoprotein	Q173*	22079	Q	*			1	173
S:Q:173:E	S	Surface glycoprotein	Q173E	22079	Q	E	29	0.836362	1	173
S:P:174:S	S	Surface glycoprotein	P174S	22082	P	S	73	0.556416	34	174
S:P:174:H	S	Surface glycoprotein	P174H	22082	P	H	76	2.15489	6	174
S:P:174:L	S	Surface glycoprotein	P174L	22082	P	L	98	2.69628	6	174
S:F:175:S	S	Surface glycoprotein	F175S	22085	F	S	155	3.4474	8	175
S:F:175:L	S	Surface glycoprotein	F175L	22085	F	L	22	0.625976	6	175
S:F:175:I	S	Surface glycoprotein	F175I	22085	F	I	21	0.610335	2	175
S:F:175:C	S	Surface glycoprotein	F175C	22085	F	C	204	2.24221	1	175
S:F:175:V	S	Surface glycoprotein	F175V	22085	F	V	50	1.43229	1	175
S:L:176:F	S	Surface glycoprotein	L176F	22088	L	F	22	0.625976	787	176
S:L:176:I	S	Surface glycoprotein	L176I	22088	L	I	5	0.139057	7	176
S:L:176:P	S	Surface glycoprotein	L176P	22088	L	P	98	2.69628	1	176
S:M:177:I	S	Surface glycoprotein	M177I	22091	M	I	10	0.290038	103	177
S:M:177:T	S	Surface glycoprotein	M177T	22091	M	T	81	1.85533	13	177
S:M:177:V	S	Surface glycoprotein	M177V	22091	M	V	22	0.617336	4	177
S:M:177:K	S	Surface glycoprotein	M177K	22091	M	K	94	2.62742	3	177
S:M:177:R	S	Surface glycoprotein	M177R	22091	M	R	92	2.29241	2	177
S:D:178:N	S	Surface glycoprotein	D178N	22094	D	N	23	0.651529	39	178
S:D:178:G	S	Surface glycoprotein	D178G	22094	D	G	94	2.37375	28	178
S:D:178:Y	S	Surface glycoprotein	D178Y	22094	D	Y	160	3.95152	15	178
S:D:178:H	S	Surface glycoprotein	D178H	22094	D	H	81	1.71535	13	178
S:L:179:F	S	Surface glycoprotein	L179F	22097	L	F	22	0.625976	42	179
S:L:179:P	S	Surface glycoprotein	L179P	22097	L	P	98	2.69628	8	179
S:L:179:I	S	Surface glycoprotein	L179I	22097	L	I	5	0.139057	4	179
S:L:179:H	S	Surface glycoprotein	L179H	22097	L	H	99	2.58638	2	179
S:L:179:R	S	Surface glycoprotein	L179R	22097	L	R	102	2.62308	1	179
S:E:180:V	S	Surface glycoprotein	E180V	22100	E	V	121	2.96668	30	180
S:E:180:G	S	Surface glycoprotein	E180G	22100	E	G	98	2.78312	13	180
S:E:180:K	S	Surface glycoprotein	E180K	22100	E	K	57	1.14437	7	180
S:E:180:D	S	Surface glycoprotein	E180D	22100	E	D	45	0.903141	3	180
S:G:181:V	S	Surface glycoprotein	G181V	22103	G	V	109	2.75803	121	181
S:G:181:R	S	Surface glycoprotein	G181R	22103	G	R	125	3.58477	94	181
S:G:181:A	S	Surface glycoprotein	G181A	22103	G	A	60	0.914477	26	181
S:G:181:E	S	Surface glycoprotein	G181E	22103	G	E	98	2.78312	13	181
S:G:181:*	S	Surface glycoprotein	G181*	22103	G	*			6	181
S:K:182:R	S	Surface glycoprotein	K182R	22106	K	R	26	0.398275	41	182
S:K:182:E	S	Surface glycoprotein	K182E	22106	K	E	57	1.14437	5	182
S:K:182:N	S	Surface glycoprotein	K182N	22106	K	N	94	1.83628	5	182
S:K:182:I	S	Surface glycoprotein	K182I	22106	K	I	102	2.83703	4	182
S:K:182:*	S	Surface glycoprotein	K182*	22106	K	*			1	182
S:Q:183:H	S	Surface glycoprotein	Q183H	22109	Q	H	24	0.323042	18	183
S:Q:183:R	S	Surface glycoprotein	Q183R	22109	Q	R	43	1.13348	13	183
S:Q:183:*	S	Surface glycoprotein	Q183*	22109	Q	*			4	183
S:Q:183:L	S	Surface glycoprotein	Q183L	22109	Q	L	112	2.70348	2	183
S:Q:183:P	S	Surface glycoprotein	Q183P	22109	Q	P	75	1.91599	2	183
S:Q:183:E	S	Surface glycoprotein	Q183E	22109	Q	E	29	0.836362	1	183
S:Q:183:K	S	Surface glycoprotein	Q183K	22109	Q	K	53	1.05545	1	183
S:G:184:V	S	Surface glycoprotein	G184V	22112	G	V	109	2.75803	33	184
S:G:184:S	S	Surface glycoprotein	G184S	22112	G	S	55	0.847927	25	184
S:G:184:C	S	Surface glycoprotein	G184C	22112	G	C	158	2.2172	1	184
S:G:184:D	S	Surface glycoprotein	G184D	22112	G	D	94	2.37375	1	184
S:N:185:S	S	Surface glycoprotein	N185S	22115	N	S	46	1.31305	11	185
S:N:185:D	S	Surface glycoprotein	N185D	22115	N	D	23	0.651529	9	185
S:N:185:K	S	Surface glycoprotein	N185K	22115	N	K	94	1.83628	3	185
S:N:185:I	S	Surface glycoprotein	N185I	22115	N	I	149	3.3698	2	185
S:N:185:H	S	Surface glycoprotein	N185H	22115	N	H	68	1.28876	1	185
S:N:185:V	S	Surface glycoprotein	N185V	22115	N	V	133	2.76456	1	185
S:N:185:Y	S	Surface glycoprotein	N185Y	22115	N	Y	142	3.4163	1	185
S:F:186:L	S	Surface glycoprotein	F186L	22118	F	L	22	0.625976	37	186
S:F:186:S	S	Surface glycoprotein	F186S	22118	F	S	155	3.4474	16	186
S:F:186:V	S	Surface glycoprotein	F186V	22118	F	V	50	1.43229	5	186
S:K:187:*	S	Surface glycoprotein	K187*	22121	K	*			1	187
S:K:187:E	S	Surface glycoprotein	K187E	22121	K	E	57	1.14437	1	187
S:K:187:N	S	Surface glycoprotein	K187N	22121	K	N	94	1.83628	1	187
S:K:187:R	S	Surface glycoprotein	K187R	22121	K	R	26	0.398275	1	187
S:N:188:D	S	Surface glycoprotein	N188D	22124	N	D	23	0.651529	3	188
S:N:188:K	S	Surface glycoprotein	N188K	22124	N	K	94	1.83628	3	188
S:N:188:Y	S	Surface glycoprotein	N188Y	22124	N	Y	142	3.4163	3	188
S:N:188:S	S	Surface glycoprotein	N188S	22124	N	S	46	1.31305	2	188
S:N:188:H	S	Surface glycoprotein	N188H	22124	N	H	68	1.28876	1	188
S:N:188:I	S	Surface glycoprotein	N188I	22124	N	I	149	3.3698	1	188
S:L:189:F	S	Surface glycoprotein	L189F	22127	L	F	22	0.625976	280	189
S:L:189:I	S	Surface glycoprotein	L189I	22127	L	I	5	0.139057	1	189
S:R:190:M	S	Surface glycoprotein	R190M	22130	R	M	92	2.29241	204	190
S:R:190:K	S	Surface glycoprotein	R190K	22130	R	K	26	0.398275	13	190
S:R:190:S	S	Surface glycoprotein	R190S	22130	R	S	109	2.74091	8	190
S:R:190:G	S	Surface glycoprotein	R190G	22130	R	G	125	3.58477	3	190
S:R:190:W	S	Surface glycoprotein	R190W	22130	R	W	101	2.71582	1	190
S:E:191:*	S	Surface glycoprotein	E191*	22133	E	*			3	191
S:E:191:K	S	Surface glycoprotein	E191K	22133	E	K	57	1.14437	3	191
S:E:191:D	S	Surface glycoprotein	E191D	22133	E	D	45	0.903141	1	191
S:F:192:I	S	Surface glycoprotein	F192I	22136	F	I	21	0.610335	3	192
S:F:192:L	S	Surface glycoprotein	F192L	22136	F	L	22	0.625976	2	192
S:F:192:Y	S	Surface glycoprotein	F192Y	22136	F	Y	22	0.477878	1	192
S:V:193:L	S	Surface glycoprotein	V193L	22139	V	L	32	0.911391	39	193
S:V:193:A	S	Surface glycoprotein	V193A	22139	V	A	64	1.84733	2	193
S:V:193:M	S	Surface glycoprotein	V193M	22139	V	M	22	0.617336	1	193
S:F:194:S	S	Surface glycoprotein	F194S	22142	F	S	155	3.4474	1	194
S:F:194:Y	S	Surface glycoprotein	F194Y	22142	F	Y	22	0.477878	1	194
S:K:195:N	S	Surface glycoprotein	K195N	22145	K	N	94	1.83628	3	195
S:K:195:R	S	Surface glycoprotein	K195R	22145	K	R	26	0.398275	1	195
S:N:196:D	S	Surface glycoprotein	N196D	22148	N	D	23	0.651529	1	196
S:N:196:K	S	Surface glycoprotein	N196K	22148	N	K	94	1.83628	1	196
S:N:196:S	S	Surface glycoprotein	N196S	22148	N	S	46	1.31305	1	196
S:I:197:V	S	Surface glycoprotein	I197V	22151	I	V	30	0.849151	99	197
S:I:197:T	S	Surface glycoprotein	I197T	22151	I	T	89	2.14369	3	197
S:I:197:M	S	Surface glycoprotein	I197M	22151	I	M	10	0.290038	2	197
S:I:197:S	S	Surface glycoprotein	I197S	22151	I	S	142	2.95116	1	197
S:D:198:G	S	Surface glycoprotein	D198G	22154	D	G	94	2.37375	170	198
S:D:198:Y	S	Surface glycoprotein	D198Y	22154	D	Y	160	3.95152	6	198
S:D:198:A	S	Surface glycoprotein	D198A	22154	D	A	126	2.36758	2	198
S:D:198:E	S	Surface glycoprotein	D198E	22154	D	E	45	0.903141	1	198
S:D:198:V	S	Surface glycoprotein	D198V	22154	D	V	152	3.40455	1	198
S:G:199:C	S	Surface glycoprotein	G199C	22157	G	C	158	2.2172	3	199
S:G:199:R	S	Surface glycoprotein	G199R	22157	G	R	125	3.58477	2	199
S:G:199:V	S	Surface glycoprotein	G199V	22157	G	V	109	2.75803	2	199
S:G:199:A	S	Surface glycoprotein	G199A	22157	G	A	60	0.914477	1	199
S:G:199:S	S	Surface glycoprotein	G199S	22157	G	S	55	0.847927	1	199
S:Y:200:H	S	Surface glycoprotein	Y200H	22160	Y	H	83	2.26749	10	200
S:Y:200:C	S	Surface glycoprotein	Y200C	22160	Y	C	194	2.37641	3	200
S:Y:200:F	S	Surface glycoprotein	Y200F	22160	Y	F	22	0.477878	1	200
S:F:201:L	S	Surface glycoprotein	F201L	22163	F	L	22	0.625976	3	201
S:K:202:R	S	Surface glycoprotein	K202R	22166	K	R	26	0.398275	4	202
S:K:202:N	S	Surface glycoprotein	K202N	22166	K	N	94	1.83628	3	202
S:K:202:*	S	Surface glycoprotein	K202*	22166	K	*			2	202
S:I:203:M	S	Surface glycoprotein	I203M	22169	I	M	10	0.290038	5	203
S:I:203:K	S	Surface glycoprotein	I203K	22169	I	K	102	2.83703	3	203
S:I:203:L	S	Surface glycoprotein	I203L	22169	I	L	5	0.139057	2	203
S:I:203:V	S	Surface glycoprotein	I203V	22169	I	V	30	0.849151	2	203
S:I:203:T	S	Surface glycoprotein	I203T	22169	I	T	89	2.14369	1	203
S:Y:204:H	S	Surface glycoprotein	Y204H	22172	Y	H	83	2.26749	1	204
S:S:205:F	S	Surface glycoprotein	S205F	22175	S	F	155	3.4474	4	205
S:S:205:P	S	Surface glycoprotein	S205P	22175	S	P	73	0.556416	2	205
S:S:205:A	S	Surface glycoprotein	S205A	22175	S	A	99	0.510702	1	205
S:S:205:T	S	Surface glycoprotein	S205T	22175	S	T	58	0.887543	1	205
S:S:205:Y	S	Surface glycoprotein	S205Y	22175	S	Y	143	3.32714	1	205
S:K:206:R	S	Surface glycoprotein	K206R	22178	K	R	26	0.398275	3	206
S:K:206:N	S	Surface glycoprotein	K206N	22178	K	N	94	1.83628	2	206
S:K:206:*	S	Surface glycoprotein	K206*	22178	K	*			1	206
S:H:207:R	S	Surface glycoprotein	H207R	22181	H	R	29	0.815099	29	207
S:H:207:Q	S	Surface glycoprotein	H207Q	22181	H	Q	24	0.323042	19	207
S:H:207:Y	S	Surface glycoprotein	H207Y	22181	H	Y	83	2.26749	7	207
S:H:207:L	S	Surface glycoprotein	H207L	22181	H	L	99	2.58638	2	207
S:T:208:M	S	Surface glycoprotein	T208M	22184	T	M	81	1.85533	19	208
S:T:208:A	S	Surface glycoprotein	T208A	22184	T	A	58	0.902184	1	208
S:T:208:S	S	Surface glycoprotein	T208S	22184	T	S	58	0.887543	1	208
S:P:209:L	S	Surface glycoprotein	P209L	22187	P	L	98	2.69628	4	209
S:P:209:H	S	Surface glycoprotein	P209H	22187	P	H	76	2.15489	1	209
S:P:209:S	S	Surface glycoprotein	P209S	22187	P	S	73	0.556416	1	209
S:I:210:T	S	Surface glycoprotein	I210T	22190	I	T	89	2.14369	3	210
S:I:210:V	S	Surface glycoprotein	I210V	22190	I	V	30	0.849151	3	210
S:I:210:L	S	Surface glycoprotein	I210L	22190	I	L	5	0.139057	1	210
S:I:210:N	S	Surface glycoprotein	I210N	22190	I	N	149	3.3698	1	210
S:N:211:S	S	Surface glycoprotein	N211S	22193	N	S	46	1.31305	9	211
S:N:211:Y	S	Surface glycoprotein	N211Y	22193	N	Y	142	3.4163	6	211
S:N:211:D	S	Surface glycoprotein	N211D	22193	N	D	23	0.651529	3	211
S:N:211:K	S	Surface glycoprotein	N211K	22193	N	K	94	1.83628	3	211
S:N:211:I	S	Surface glycoprotein	N211I	22193	N	I	149	3.3698	2	211
S:N:211:T	S	Surface glycoprotein	N211T	22193	N	T	65	1.39814	2	211
S:L:212:S	S	Surface glycoprotein	L212S	22196	L	S	144	3.04045	6	212
S:L:212:F	S	Surface glycoprotein	L212F	22196	L	F	22	0.625976	1	212
S:L:212:I	S	Surface glycoprotein	L212I	22196	L	I	5	0.139057	1	212
S:V:213:L	S	Surface glycoprotein	V213L	22199	V	L	32	0.911391	176	213
S:V:213:A	S	Surface glycoprotein	V213A	22199	V	A	64	1.84733	24	213
S:V:213:M	S	Surface glycoprotein	V213M	22199	V	M	22	0.617336	4	213
S:V:213:F	S	Surface glycoprotein	V213F	22199	V	F	50	1.43229	2	213
S:V:213:E	S	Surface glycoprotein	V213E	22199	V	E	121	2.96668	1	213
S:V:213:G	S	Surface glycoprotein	V213G	22199	V	G	109	2.75803	1	213
S:R:214:L	S	Surface glycoprotein	R214L	22202	R	L	102	2.62308	168	214
S:R:214:H	S	Surface glycoprotein	R214H	22202	R	H	29	0.815099	17	214
S:R:214:C	S	Surface glycoprotein	R214C	22202	R	C	180	3.06478	3	214
S:R:214:S	S	Surface glycoprotein	R214S	22202	R	S	109	2.74091	3	214
S:R:214:P	S	Surface glycoprotein	R214P	22202	R	P	103	2.90083	1	214
S:D:215:H	S	Surface glycoprotein	D215H	22205	D	H	81	1.71535	727	215
S:D:215:G	S	Surface glycoprotein	D215G	22205	D	G	94	2.37375	152	215
S:D:215:Y	S	Surface glycoprotein	D215Y	22205	D	Y	160	3.95152	108	215
S:D:215:V	S	Surface glycoprotein	D215V	22205	D	V	152	3.40455	70	215
S:D:215:N	S	Surface glycoprotein	D215N	22205	D	N	23	0.651529	4	215
S:D:215:E	S	Surface glycoprotein	D215E	22205	D	E	45	0.903141	2	215
S:L:216:F	S	Surface glycoprotein	L216F	22208	L	F	22	0.625976	138	216
S:L:216:I	S	Surface glycoprotein	L216I	22208	L	I	5	0.139057	3	216
S:L:216:C	S	Surface glycoprotein	L216C	22208	L	C	197	1.65115	1	216
S:P:217:L	S	Surface glycoprotein	P217L	22211	P	L	98	2.69628	3	217
S:P:217:S	S	Surface glycoprotein	P217S	22211	P	S	73	0.556416	3	217
S:P:217:H	S	Surface glycoprotein	P217H	22211	P	H	76	2.15489	2	217
S:P:217:T	S	Surface glycoprotein	P217T	22211	P	T	38	0.873755	1	217
S:Q:218:H	S	Surface glycoprotein	Q218H	22214	Q	H	24	0.323042	132	218
S:Q:218:*	S	Surface glycoprotein	Q218*	22214	Q	*			5	218
S:Q:218:E	S	Surface glycoprotein	Q218E	22214	Q	E	29	0.836362	5	218
S:Q:218:R	S	Surface glycoprotein	Q218R	22214	Q	R	43	1.13348	5	218
S:Q:218:L	S	Surface glycoprotein	Q218L	22214	Q	L	112	2.70348	3	218
S:G:219:S	S	Surface glycoprotein	G219S	22217	G	S	55	0.847927	13	219
S:G:219:D	S	Surface glycoprotein	G219D	22217	G	D	94	2.37375	11	219
S:G:219:V	S	Surface glycoprotein	G219V	22217	G	V	109	2.75803	7	219
S:G:219:C	S	Surface glycoprotein	G219C	22217	G	C	158	2.2172	2	219
S:G:219:A	S	Surface glycoprotein	G219A	22217	G	A	60	0.914477	1	219
S:F:220:L	S	Surface glycoprotein	F220L	22220	F	L	22	0.625976	53	220
S:F:220:I	S	Surface glycoprotein	F220I	22220	F	I	21	0.610335	2	220
S:S:221:L	S	Surface glycoprotein	S221L	22223	S	L	144	3.04045	144	221
S:S:221:W	S	Surface glycoprotein	S221W	22223	S	W	177	4.3805	4	221
S:S:221:P	S	Surface glycoprotein	S221P	22223	S	P	73	0.556416	3	221
S:S:221:*	S	Surface glycoprotein	S221*	22223	S	*			1	221
S:S:221:A	S	Surface glycoprotein	S221A	22223	S	A	99	0.510702	1	221
S:A:222:V	S	Surface glycoprotein	A222V	22226	A	V	64	1.84733	43965	222
S:A:222:S	S	Surface glycoprotein	A222S	22226	A	S	99	0.510702	15	222
S:A:222:F	S	Surface glycoprotein	A222F	22226	A	F	113	3.22856	7	222
S:A:222:P	S	Surface glycoprotein	A222P	22226	A	P	27	0.0636324	5	222
S:A:222:T	S	Surface glycoprotein	A222T	22226	A	T	58	0.902184	5	222
S:A:222:G	S	Surface glycoprotein	A222G	22226	A	G	60	0.914477	1	222
S:A:222:I	S	Surface glycoprotein	A222I	22226	A	I	94	2.68569	1	222
S:L:223:*	S	Surface glycoprotein	L223*	22229	L	*			1	223
S:L:223:S	S	Surface glycoprotein	L223S	22229	L	S	144	3.04045	1	223
S:E:224:Q	S	Surface glycoprotein	E224Q	22232	E	Q	29	0.836362	18	224
S:E:224:G	S	Surface glycoprotein	E224G	22232	E	G	98	2.78312	2	224
S:E:224:V	S	Surface glycoprotein	E224V	22232	E	V	121	2.96668	1	224
S:P:225:L	S	Surface glycoprotein	P225L	22235	P	L	98	2.69628	3	225
S:P:225:S	S	Surface glycoprotein	P225S	22235	P	S	73	0.556416	1	225
S:L:226:F	S	Surface glycoprotein	L226F	22238	L	F	22	0.625976	7	226
S:L:226:V	S	Surface glycoprotein	L226V	22238	L	V	32	0.911391	4	226
S:L:226:S	S	Surface glycoprotein	L226S	22238	L	S	144	3.04045	1	226
S:V:227:L	S	Surface glycoprotein	V227L	22241	V	L	32	0.911391	45	227
S:V:227:A	S	Surface glycoprotein	V227A	22241	V	A	64	1.84733	12	227
S:V:227:I	S	Surface glycoprotein	V227I	22241	V	I	30	0.849151	8	227
S:D:228:H	S	Surface glycoprotein	D228H	22244	D	H	81	1.71535	10	228
S:D:228:E	S	Surface glycoprotein	D228E	22244	D	E	45	0.903141	2	228
S:D:228:Y	S	Surface glycoprotein	D228Y	22244	D	Y	160	3.95152	2	228
S:D:228:G	S	Surface glycoprotein	D228G	22244	D	G	94	2.37375	1	228
S:D:228:V	S	Surface glycoprotein	D228V	22244	D	V	152	3.40455	1	228
S:L:229:F	S	Surface glycoprotein	L229F	22247	L	F	22	0.625976	34	229
S:L:229:S	S	Surface glycoprotein	L229S	22247	L	S	144	3.04045	2	229
S:P:230:L	S	Surface glycoprotein	P230L	22250	P	L	98	2.69628	1	230
S:P:230:Q	S	Surface glycoprotein	P230Q	22250	P	Q	75	1.91599	1	230
S:I:231:L	S	Surface glycoprotein	I231L	22253	I	L	5	0.139057	6	231
S:I:231:M	S	Surface glycoprotein	I231M	22253	I	M	10	0.290038	4	231
S:I:231:T	S	Surface glycoprotein	I231T	22253	I	T	89	2.14369	4	231
S:I:231:V	S	Surface glycoprotein	I231V	22253	I	V	30	0.849151	2	231
S:I:231:K	S	Surface glycoprotein	I231K	22253	I	K	102	2.83703	1	231
S:G:232:V	S	Surface glycoprotein	G232V	22256	G	V	109	2.75803	22	232
S:G:232:C	S	Surface glycoprotein	G232C	22256	G	C	158	2.2172	8	232
S:G:232:D	S	Surface glycoprotein	G232D	22256	G	D	94	2.37375	3	232
S:G:232:*	S	Surface glycoprotein	G232*	22256	G	*			2	232
S:G:232:S	S	Surface glycoprotein	G232S	22256	G	S	55	0.847927	2	232
S:I:233:V	S	Surface glycoprotein	I233V	22259	I	V	30	0.849151	91	233
S:I:233:M	S	Surface glycoprotein	I233M	22259	I	M	10	0.290038	2	233
S:I:233:F	S	Surface glycoprotein	I233F	22259	I	F	21	0.610335	1	233
S:I:233:R	S	Surface glycoprotein	I233R	22259	I	R	98	2.48555	1	233
S:I:233:S	S	Surface glycoprotein	I233S	22259	I	S	142	2.95116	1	233
S:I:233:T	S	Surface glycoprotein	I233T	22259	I	T	89	2.14369	1	233
S:N:234:I	S	Surface glycoprotein	N234I	22262	N	I	149	3.3698	2	234
S:N:234:K	S	Surface glycoprotein	N234K	22262	N	K	94	1.83628	1	234
S:N:234:Y	S	Surface glycoprotein	N234Y	22262	N	Y	142	3.4163	1	234
S:I:235:F	S	Surface glycoprotein	I235F	22265	I	F	21	0.610335	1	235
S:I:235:N	S	Surface glycoprotein	I235N	22265	I	N	149	3.3698	1	235
S:I:235:S	S	Surface glycoprotein	I235S	22265	I	S	142	2.95116	1	235
S:I:235:T	S	Surface glycoprotein	I235T	22265	I	T	89	2.14369	1	235
S:T:236:S	S	Surface glycoprotein	T236S	22268	T	S	58	0.887543	3	236
S:R:237:K	S	Surface glycoprotein	R237K	22271	R	K	26	0.398275	23	237
S:R:237:S	S	Surface glycoprotein	R237S	22271	R	S	109	2.74091	9	237
S:R:237:M	S	Surface glycoprotein	R237M	22271	R	M	92	2.29241	1	237
S:F:238:L	S	Surface glycoprotein	F238L	22274	F	L	22	0.625976	2	238
S:F:238:S	S	Surface glycoprotein	F238S	22274	F	S	155	3.4474	1	238
S:F:238:V	S	Surface glycoprotein	F238V	22274	F	V	50	1.43229	1	238
S:Q:239:K	S	Surface glycoprotein	Q239K	22277	Q	K	53	1.05545	28	239
S:Q:239:H	S	Surface glycoprotein	Q239H	22277	Q	H	24	0.323042	4	239
S:Q:239:R	S	Surface glycoprotein	Q239R	22277	Q	R	43	1.13348	3	239
S:Q:239:*	S	Surface glycoprotein	Q239*	22277	Q	*			1	239
S:Q:239:E	S	Surface glycoprotein	Q239E	22277	Q	E	29	0.836362	1	239
S:Q:239:L	S	Surface glycoprotein	Q239L	22277	Q	L	112	2.70348	1	239
S:Q:239:P	S	Surface glycoprotein	Q239P	22277	Q	P	75	1.91599	1	239
S:T:240:I	S	Surface glycoprotein	T240I	22280	T	I	89	2.14369	55	240
S:T:240:P	S	Surface glycoprotein	T240P	22280	T	P	38	0.873755	1	240
S:T:240:S	S	Surface glycoprotein	T240S	22280	T	S	58	0.887543	1	240
S:L:241:F	S	Surface glycoprotein	L241F	22283	L	F	22	0.625976	2	241
S:L:241:V	S	Surface glycoprotein	L241V	22283	L	V	32	0.911391	2	241
S:L:241:I	S	Surface glycoprotein	L241I	22283	L	I	5	0.139057	1	241
S:L:242:H	S	Surface glycoprotein	L242H	22286	L	H	99	2.58638	91	242
S:L:242:F	S	Surface glycoprotein	L242F	22286	L	F	22	0.625976	41	242
S:L:242:P	S	Surface glycoprotein	L242P	22286	L	P	98	2.69628	14	242
S:L:242:I	S	Surface glycoprotein	L242I	22286	L	I	5	0.139057	3	242
S:L:242:R	S	Surface glycoprotein	L242R	22286	L	R	102	2.62308	1	242
S:L:242:V	S	Surface glycoprotein	L242V	22286	L	V	32	0.911391	1	242
S:A:243:S	S	Surface glycoprotein	A243S	22289	A	S	99	0.510702	59	243
S:A:243:V	S	Surface glycoprotein	A243V	22289	A	V	64	1.84733	23	243
S:A:243:P	S	Surface glycoprotein	A243P	22289	A	P	27	0.0636324	4	243
S:A:243:D	S	Surface glycoprotein	A243D	22289	A	D	126	2.36758	1	243
S:A:243:G	S	Surface glycoprotein	A243G	22289	A	G	60	0.914477	1	243
S:A:243:H	S	Surface glycoprotein	A243H	22289	A	H	85	2.16919	1	243
S:A:243:T	S	Surface glycoprotein	A243T	22289	A	T	58	0.902184	1	243
S:L:244:F	S	Surface glycoprotein	L244F	22292	L	F	22	0.625976	16	244
S:L:244:V	S	Surface glycoprotein	L244V	22292	L	V	32	0.911391	4	244
S:L:244:S	S	Surface glycoprotein	L244S	22292	L	S	144	3.04045	2	244
S:L:244:R	S	Surface glycoprotein	L244R	22292	L	R	102	2.62308	1	244
S:H:245:Y	S	Surface glycoprotein	H245Y	22295	H	Y	83	2.26749	217	245
S:H:245:R	S	Surface glycoprotein	H245R	22295	H	R	29	0.815099	16	245
S:H:245:N	S	Surface glycoprotein	H245N	22295	H	N	68	1.28876	4	245
S:H:245:P	S	Surface glycoprotein	H245P	22295	H	P	76	2.15489	3	245
S:H:245:Q	S	Surface glycoprotein	H245Q	22295	H	Q	24	0.323042	1	245
S:R:246:I	S	Surface glycoprotein	R246I	22298	R	I	98	2.48555	45	246
S:R:246:K	S	Surface glycoprotein	R246K	22298	R	K	26	0.398275	6	246
S:R:246:T	S	Surface glycoprotein	R246T	22298	R	T	71	2.0318	5	246
S:R:246:S	S	Surface glycoprotein	R246S	22298	R	S	109	2.74091	4	246
S:S:247:G	S	Surface glycoprotein	S247G	22301	S	G	55	0.847927	25	247
S:S:247:R	S	Surface glycoprotein	S247R	22301	S	R	109	2.74091	12	247
S:S:247:I	S	Surface glycoprotein	S247I	22301	S	I	142	2.95116	8	247
S:S:247:N	S	Surface glycoprotein	S247N	22301	S	N	46	1.31305	7	247
S:S:247:C	S	Surface glycoprotein	S247C	22301	S	C	112	1.8407	1	247
S:Y:248:H	S	Surface glycoprotein	Y248H	22304	Y	H	83	2.26749	15	248
S:Y:248:S	S	Surface glycoprotein	Y248S	22304	Y	S	143	3.32714	5	248
S:Y:248:F	S	Surface glycoprotein	Y248F	22304	Y	F	22	0.477878	2	248
S:Y:248:*	S	Surface glycoprotein	Y248*	22304	Y	*			1	248
S:Y:248:C	S	Surface glycoprotein	Y248C	22304	Y	C	194	2.37641	1	248
S:L:249:S	S	Surface glycoprotein	L249S	22307	L	S	144	3.04045	14	249
S:L:249:F	S	Surface glycoprotein	L249F	22307	L	F	22	0.625976	10	249
S:L:249:M	S	Surface glycoprotein	L249M	22307	L	M	14	0.409774	2	249
S:L:249:*	S	Surface glycoprotein	L249*	22307	L	*			1	249
S:T:250:N	S	Surface glycoprotein	T250N	22310	T	N	65	1.39814	20	250
S:T:250:I	S	Surface glycoprotein	T250I	22310	T	I	89	2.14369	12	250
S:T:250:S	S	Surface glycoprotein	T250S	22310	T	S	58	0.887543	7	250
S:T:250:A	S	Surface glycoprotein	T250A	22310	T	A	58	0.902184	4	250
S:P:251:L	S	Surface glycoprotein	P251L	22313	P	L	98	2.69628	18	251
S:P:251:S	S	Surface glycoprotein	P251S	22313	P	S	73	0.556416	17	251
S:P:251:H	S	Surface glycoprotein	P251H	22313	P	H	76	2.15489	11	251
S:P:251:T	S	Surface glycoprotein	P251T	22313	P	T	38	0.873755	2	251
S:G:252:V	S	Surface glycoprotein	G252V	22316	G	V	109	2.75803	15	252
S:G:252:S	S	Surface glycoprotein	G252S	22316	G	S	55	0.847927	13	252
S:G:252:D	S	Surface glycoprotein	G252D	22316	G	D	94	2.37375	7	252
S:G:252:C	S	Surface glycoprotein	G252C	22316	G	C	158	2.2172	2	252
S:G:252:A	S	Surface glycoprotein	G252A	22316	G	A	60	0.914477	1	252
S:D:253:G	S	Surface glycoprotein	D253G	22319	D	G	94	2.37375	760	253
S:D:253:Y	S	Surface glycoprotein	D253Y	22319	D	Y	160	3.95152	17	253
S:D:253:N	S	Surface glycoprotein	D253N	22319	D	N	23	0.651529	7	253
S:D:253:A	S	Surface glycoprotein	D253A	22319	D	A	126	2.36758	6	253
S:D:253:V	S	Surface glycoprotein	D253V	22319	D	V	152	3.40455	4	253
S:D:253:E	S	Surface glycoprotein	D253E	22319	D	E	45	0.903141	1	253
S:S:254:F	S	Surface glycoprotein	S254F	22322	S	F	155	3.4474	246	254
S:S:254:C	S	Surface glycoprotein	S254C	22322	S	C	112	1.8407	2	254
S:S:254:P	S	Surface glycoprotein	S254P	22322	S	P	73	0.556416	2	254
S:S:254:Y	S	Surface glycoprotein	S254Y	22322	S	Y	143	3.32714	1	254
S:S:255:F	S	Surface glycoprotein	S255F	22325	S	F	155	3.4474	635	255
S:S:255:Y	S	Surface glycoprotein	S255Y	22325	S	Y	143	3.32714	7	255
S:S:255:P	S	Surface glycoprotein	S255P	22325	S	P	73	0.556416	5	255
S:S:255:T	S	Surface glycoprotein	S255T	22325	S	T	58	0.887543	1	255
S:S:256:L	S	Surface glycoprotein	S256L	22328	S	L	144	3.04045	635	256
S:S:256:P	S	Surface glycoprotein	S256P	22328	S	P	73	0.556416	29	256
S:S:256:T	S	Surface glycoprotein	S256T	22328	S	T	58	0.887543	2	256
S:S:256:*	S	Surface glycoprotein	S256*	22328	S	*			1	256
S:S:256:F	S	Surface glycoprotein	S256F	22328	S	F	155	3.4474	1	256
S:G:257:D	S	Surface glycoprotein	G257D	22331	G	D	94	2.37375	64	257
S:G:257:V	S	Surface glycoprotein	G257V	22331	G	V	109	2.75803	30	257
S:G:257:S	S	Surface glycoprotein	G257S	22331	G	S	55	0.847927	23	257
S:G:257:R	S	Surface glycoprotein	G257R	22331	G	R	125	3.58477	3	257
S:G:257:C	S	Surface glycoprotein	G257C	22331	G	C	158	2.2172	2	257
S:W:258:L	S	Surface glycoprotein	W258L	22334	W	L	61	1.73034	135	258
S:W:258:C	S	Surface glycoprotein	W258C	22334	W	C	214	3.34263	19	258
S:W:258:R	S	Surface glycoprotein	W258R	22334	W	R	101	2.71582	19	258
S:W:258:S	S	Surface glycoprotein	W258S	22334	W	S	177	4.3805	4	258
S:W:258:*	S	Surface glycoprotein	W258*	22334	W	*			2	258
S:T:259:I	S	Surface glycoprotein	T259I	22337	T	I	89	2.14369	9	259
S:T:259:K	S	Surface glycoprotein	T259K	22337	T	K	78	2.09948	3	259
S:T:259:S	S	Surface glycoprotein	T259S	22337	T	S	58	0.887543	2	259
S:T:259:R	S	Surface glycoprotein	T259R	22337	T	R	71	2.0318	1	259
S:A:260:V	S	Surface glycoprotein	A260V	22340	A	V	64	1.84733	12	260
S:A:260:S	S	Surface glycoprotein	A260S	22340	A	S	99	0.510702	10	260
S:A:260:T	S	Surface glycoprotein	A260T	22340	A	T	58	0.902184	4	260
S:A:260:D	S	Surface glycoprotein	A260D	22340	A	D	126	2.36758	3	260
S:G:261:V	S	Surface glycoprotein	G261V	22343	G	V	109	2.75803	385	261
S:G:261:S	S	Surface glycoprotein	G261S	22343	G	S	55	0.847927	75	261
S:G:261:R	S	Surface glycoprotein	G261R	22343	G	R	125	3.58477	39	261
S:G:261:C	S	Surface glycoprotein	G261C	22343	G	C	158	2.2172	17	261
S:G:261:D	S	Surface glycoprotein	G261D	22343	G	D	94	2.37375	14	261
S:G:261:A	S	Surface glycoprotein	G261A	22343	G	A	60	0.914477	3	261
S:G:261:F	S	Surface glycoprotein	G261F	22343	G	F	153	4.14234	1	261
S:A:262:S	S	Surface glycoprotein	A262S	22346	A	S	99	0.510702	2408	262
S:A:262:G	S	Surface glycoprotein	A262G	22346	A	G	60	0.914477	59	262
S:A:262:T	S	Surface glycoprotein	A262T	22346	A	T	58	0.902184	21	262
S:A:262:D	S	Surface glycoprotein	A262D	22346	A	D	126	2.36758	10	262
S:A:262:V	S	Surface glycoprotein	A262V	22346	A	V	64	1.84733	10	262
S:A:262:P	S	Surface glycoprotein	A262P	22346	A	P	27	0.0636324	2	262
S:A:263:T	S	Surface glycoprotein	A263T	22349	A	T	58	0.902184	34	263
S:A:263:S	S	Surface glycoprotein	A263S	22349	A	S	99	0.510702	22	263
S:A:263:V	S	Surface glycoprotein	A263V	22349	A	V	64	1.84733	15	263
S:A:263:E	S	Surface glycoprotein	A263E	22349	A	E	107	2.46456	9	263
S:A:264:S	S	Surface glycoprotein	A264S	22352	A	S	99	0.510702	9	264
S:A:264:T	S	Surface glycoprotein	A264T	22352	A	T	58	0.902184	5	264
S:A:264:V	S	Surface glycoprotein	A264V	22352	A	V	64	1.84733	5	264
S:A:264:D	S	Surface glycoprotein	A264D	22352	A	D	126	2.36758	1	264
S:A:264:G	S	Surface glycoprotein	A264G	22352	A	G	60	0.914477	1	264
S:A:264:P	S	Surface glycoprotein	A264P	22352	A	P	27	0.0636324	1	264
S:Y:265:C	S	Surface glycoprotein	Y265C	22355	Y	C	194	2.37641	5	265
S:Y:265:H	S	Surface glycoprotein	Y265H	22355	Y	H	83	2.26749	3	265
S:Y:265:F	S	Surface glycoprotein	Y265F	22355	Y	F	22	0.477878	2	265
S:Y:265:N	S	Surface glycoprotein	Y265N	22355	Y	N	142	3.4163	2	265
S:Y:265:S	S	Surface glycoprotein	Y265S	22355	Y	S	143	3.32714	2	265
S:Y:266:H	S	Surface glycoprotein	Y266H	22358	Y	H	83	2.26749	8	266
S:Y:266:*	S	Surface glycoprotein	Y266*	22358	Y	*			6	266
S:Y:266:C	S	Surface glycoprotein	Y266C	22358	Y	C	194	2.37641	4	266
S:Y:266:S	S	Surface glycoprotein	Y266S	22358	Y	S	143	3.32714	3	266
S:Y:266:F	S	Surface glycoprotein	Y266F	22358	Y	F	22	0.477878	1	266
S:V:267:L	S	Surface glycoprotein	V267L	22361	V	L	32	0.911391	17	267
S:V:267:M	S	Surface glycoprotein	V267M	22361	V	M	22	0.617336	4	267
S:V:267:A	S	Surface glycoprotein	V267A	22361	V	A	64	1.84733	2	267
S:V:267:E	S	Surface glycoprotein	V267E	22361	V	E	121	2.96668	2	267
S:V:267:G	S	Surface glycoprotein	V267G	22361	V	G	109	2.75803	2	267
S:G:268:V	S	Surface glycoprotein	G268V	22364	G	V	109	2.75803	5	268
S:G:268:C	S	Surface glycoprotein	G268C	22364	G	C	158	2.2172	4	268
S:G:268:S	S	Surface glycoprotein	G268S	22364	G	S	55	0.847927	2	268
S:G:268:A	S	Surface glycoprotein	G268A	22364	G	A	60	0.914477	1	268
S:G:268:D	S	Surface glycoprotein	G268D	22364	G	D	94	2.37375	1	268
S:G:268:R	S	Surface glycoprotein	G268R	22364	G	R	125	3.58477	1	268
S:Y:269:H	S	Surface glycoprotein	Y269H	22367	Y	H	83	2.26749	9	269
S:Y:269:D	S	Surface glycoprotein	Y269D	22367	Y	D	160	3.95152	3	269
S:Y:269:*	S	Surface glycoprotein	Y269*	22367	Y	*			2	269
S:Y:269:C	S	Surface glycoprotein	Y269C	22367	Y	C	194	2.37641	2	269
S:Y:269:F	S	Surface glycoprotein	Y269F	22367	Y	F	22	0.477878	2	269
S:Y:269:S	S	Surface glycoprotein	Y269S	22367	Y	S	143	3.32714	2	269
S:Y:269:N	S	Surface glycoprotein	Y269N	22367	Y	N	142	3.4163	1	269
S:L:270:P	S	Surface glycoprotein	L270P	22370	L	P	98	2.69628	5	270
S:L:270:I	S	Surface glycoprotein	L270I	22370	L	I	5	0.139057	3	270
S:L:270:F	S	Surface glycoprotein	L270F	22370	L	F	22	0.625976	2	270
S:L:270:H	S	Surface glycoprotein	L270H	22370	L	H	99	2.58638	1	270
S:L:270:V	S	Surface glycoprotein	L270V	22370	L	V	32	0.911391	1	270
S:Q:271:R	S	Surface glycoprotein	Q271R	22373	Q	R	43	1.13348	12	271
S:Q:271:*	S	Surface glycoprotein	Q271*	22373	Q	*			9	271
S:Q:271:H	S	Surface glycoprotein	Q271H	22373	Q	H	24	0.323042	3	271
S:Q:271:E	S	Surface glycoprotein	Q271E	22373	Q	E	29	0.836362	2	271
S:Q:271:K	S	Surface glycoprotein	Q271K	22373	Q	K	53	1.05545	2	271
S:Q:271:L	S	Surface glycoprotein	Q271L	22373	Q	L	112	2.70348	2	271
S:Q:271:P	S	Surface glycoprotein	Q271P	22373	Q	P	75	1.91599	2	271
S:P:272:L	S	Surface glycoprotein	P272L	22376	P	L	98	2.69628	1645	272
S:P:272:H	S	Surface glycoprotein	P272H	22376	P	H	76	2.15489	9	272
S:P:272:S	S	Surface glycoprotein	P272S	22376	P	S	73	0.556416	6	272
S:P:272:T	S	Surface glycoprotein	P272T	22376	P	T	38	0.873755	4	272
S:P:272:F	S	Surface glycoprotein	P272F	22376	P	F	114	3.16972	2	272
S:P:272:R	S	Surface glycoprotein	P272R	22376	P	R	103	2.90083	1	272
S:R:273:S	S	Surface glycoprotein	R273S	22379	R	S	109	2.74091	27	273
S:R:273:M	S	Surface glycoprotein	R273M	22379	R	M	92	2.29241	13	273
S:R:273:K	S	Surface glycoprotein	R273K	22379	R	K	26	0.398275	5	273
S:R:273:W	S	Surface glycoprotein	R273W	22379	R	W	101	2.71582	5	273
S:R:273:G	S	Surface glycoprotein	R273G	22379	R	G	125	3.58477	3	273
S:R:273:T	S	Surface glycoprotein	R273T	22379	R	T	71	2.0318	2	273
S:T:274:I	S	Surface glycoprotein	T274I	22382	T	I	89	2.14369	18	274
S:T:274:N	S	Surface glycoprotein	T274N	22382	T	N	65	1.39814	5	274
S:T:274:P	S	Surface glycoprotein	T274P	22382	T	P	38	0.873755	4	274
S:T:274:S	S	Surface glycoprotein	T274S	22382	T	S	58	0.887543	3	274
S:T:274:A	S	Surface glycoprotein	T274A	22382	T	A	58	0.902184	2	274
S:T:274:L	S	Surface glycoprotein	T274L	22382	T	L	92	2.2479	1	274
S:F:275:L	S	Surface glycoprotein	F275L	22385	F	L	22	0.625976	4	275
S:F:275:S	S	Surface glycoprotein	F275S	22385	F	S	155	3.4474	4	275
S:F:275:V	S	Surface glycoprotein	F275V	22385	F	V	50	1.43229	1	275
S:L:276:P	S	Surface glycoprotein	L276P	22388	L	P	98	2.69628	9	276
S:L:276:I	S	Surface glycoprotein	L276I	22388	L	I	5	0.139057	2	276
S:L:276:F	S	Surface glycoprotein	L276F	22388	L	F	22	0.625976	1	276
S:L:276:Q	S	Surface glycoprotein	L276Q	22388	L	Q	112	2.70348	1	276
S:L:276:R	S	Surface glycoprotein	L276R	22388	L	R	102	2.62308	1	276
S:L:276:V	S	Surface glycoprotein	L276V	22388	L	V	32	0.911391	1	276
S:L:277:*	S	Surface glycoprotein	L277*	22391	L	*			3	277
S:L:277:S	S	Surface glycoprotein	L277S	22391	L	S	144	3.04045	2	277
S:L:277:F	S	Surface glycoprotein	L277F	22391	L	F	22	0.625976	1	277
S:L:277:I	S	Surface glycoprotein	L277I	22391	L	I	5	0.139057	1	277
S:K:278:E	S	Surface glycoprotein	K278E	22394	K	E	57	1.14437	8	278
S:K:278:N	S	Surface glycoprotein	K278N	22394	K	N	94	1.83628	2	278
S:K:278:R	S	Surface glycoprotein	K278R	22394	K	R	26	0.398275	2	278
S:K:278:*	S	Surface glycoprotein	K278*	22394	K	*			1	278
S:K:278:I	S	Surface glycoprotein	K278I	22394	K	I	102	2.83703	1	278
S:K:278:Q	S	Surface glycoprotein	K278Q	22394	K	Q	53	1.05545	1	278
S:Y:279:N	S	Surface glycoprotein	Y279N	22397	Y	N	142	3.4163	8	279
S:Y:279:F	S	Surface glycoprotein	Y279F	22397	Y	F	22	0.477878	5	279
S:Y:279:H	S	Surface glycoprotein	Y279H	22397	Y	H	83	2.26749	4	279
S:Y:279:*	S	Surface glycoprotein	Y279*	22397	Y	*			2	279
S:Y:279:S	S	Surface glycoprotein	Y279S	22397	Y	S	143	3.32714	2	279
S:Y:279:C	S	Surface glycoprotein	Y279C	22397	Y	C	194	2.37641	1	279
S:N:280:I	S	Surface glycoprotein	N280I	22400	N	I	149	3.3698	5	280
S:N:280:S	S	Surface glycoprotein	N280S	22400	N	S	46	1.31305	5	280
S:N:280:K	S	Surface glycoprotein	N280K	22400	N	K	94	1.83628	2	280
S:N:280:T	S	Surface glycoprotein	N280T	22400	N	T	65	1.39814	2	280
S:N:280:Y	S	Surface glycoprotein	N280Y	22400	N	Y	142	3.4163	1	280
S:E:281:V	S	Surface glycoprotein	E281V	22403	E	V	121	2.96668	68	281
S:E:281:K	S	Surface glycoprotein	E281K	22403	E	K	57	1.14437	23	281
S:E:281:Q	S	Surface glycoprotein	E281Q	22403	E	Q	29	0.836362	19	281
S:E:281:*	S	Surface glycoprotein	E281*	22403	E	*			5	281
S:E:281:G	S	Surface glycoprotein	E281G	22403	E	G	98	2.78312	3	281
S:E:281:D	S	Surface glycoprotein	E281D	22403	E	D	45	0.903141	2	281
S:E:281:A	S	Surface glycoprotein	E281A	22403	E	A	107	2.46456	1	281
S:N:282:S	S	Surface glycoprotein	N282S	22406	N	S	46	1.31305	4	282
S:N:282:K	S	Surface glycoprotein	N282K	22406	N	K	94	1.83628	3	282
S:N:282:D	S	Surface glycoprotein	N282D	22406	N	D	23	0.651529	2	282
S:N:282:I	S	Surface glycoprotein	N282I	22406	N	I	149	3.3698	2	282
S:N:282:P	S	Surface glycoprotein	N282P	22406	N	P	90	1.80304	1	282
S:N:282:T	S	Surface glycoprotein	N282T	22406	N	T	65	1.39814	1	282
S:N:282:Y	S	Surface glycoprotein	N282Y	22406	N	Y	142	3.4163	1	282
S:G:283:V	S	Surface glycoprotein	G283V	22409	G	V	109	2.75803	17	283
S:G:283:*	S	Surface glycoprotein	G283*	22409	G	*			7	283
S:G:283:E	S	Surface glycoprotein	G283E	22409	G	E	98	2.78312	5	283
S:G:283:R	S	Surface glycoprotein	G283R	22409	G	R	125	3.58477	4	283
S:G:283:S	S	Surface glycoprotein	G283S	22409	G	S	55	0.847927	1	283
S:T:284:I	S	Surface glycoprotein	T284I	22412	T	I	89	2.14369	5	284
S:T:284:N	S	Surface glycoprotein	T284N	22412	T	N	65	1.39814	2	284
S:T:284:S	S	Surface glycoprotein	T284S	22412	T	S	58	0.887543	2	284
S:T:284:A	S	Surface glycoprotein	T284A	22412	T	A	58	0.902184	1	284
S:T:284:P	S	Surface glycoprotein	T284P	22412	T	P	38	0.873755	1	284
S:I:285:T	S	Surface glycoprotein	I285T	22415	I	T	89	2.14369	12	285
S:I:285:L	S	Surface glycoprotein	I285L	22415	I	L	5	0.139057	2	285
S:I:285:M	S	Surface glycoprotein	I285M	22415	I	M	10	0.290038	2	285
S:I:285:F	S	Surface glycoprotein	I285F	22415	I	F	21	0.610335	1	285
S:T:286:I	S	Surface glycoprotein	T286I	22418	T	I	89	2.14369	19	286
S:T:286:A	S	Surface glycoprotein	T286A	22418	T	A	58	0.902184	4	286
S:T:286:K	S	Surface glycoprotein	T286K	22418	T	K	78	2.09948	2	286
S:T:286:R	S	Surface glycoprotein	T286R	22418	T	R	71	2.0318	1	286
S:T:286:S	S	Surface glycoprotein	T286S	22418	T	S	58	0.887543	1	286
S:D:287:G	S	Surface glycoprotein	D287G	22421	D	G	94	2.37375	12	287
S:D:287:Y	S	Surface glycoprotein	D287Y	22421	D	Y	160	3.95152	3	287
S:D:287:E	S	Surface glycoprotein	D287E	22421	D	E	45	0.903141	2	287
S:D:287:V	S	Surface glycoprotein	D287V	22421	D	V	152	3.40455	2	287
S:D:287:H	S	Surface glycoprotein	D287H	22421	D	H	81	1.71535	1	287
S:A:288:V	S	Surface glycoprotein	A288V	22424	A	V	64	1.84733	12	288
S:A:288:S	S	Surface glycoprotein	A288S	22424	A	S	99	0.510702	5	288
S:A:288:T	S	Surface glycoprotein	A288T	22424	A	T	58	0.902184	5	288
S:A:288:D	S	Surface glycoprotein	A288D	22424	A	D	126	2.36758	2	288
S:A:288:P	S	Surface glycoprotein	A288P	22424	A	P	27	0.0636324	1	288
S:V:289:I	S	Surface glycoprotein	V289I	22427	V	I	30	0.849151	42	289
S:V:289:L	S	Surface glycoprotein	V289L	22427	V	L	32	0.911391	15	289
S:V:289:A	S	Surface glycoprotein	V289A	22427	V	A	64	1.84733	3	289
S:V:289:G	S	Surface glycoprotein	V289G	22427	V	G	109	2.75803	2	289
S:V:289:E	S	Surface glycoprotein	V289E	22427	V	E	121	2.96668	1	289
S:D:290:Y	S	Surface glycoprotein	D290Y	22430	D	Y	160	3.95152	14	290
S:D:290:V	S	Surface glycoprotein	D290V	22430	D	V	152	3.40455	3	290
S:D:290:G	S	Surface glycoprotein	D290G	22430	D	G	94	2.37375	2	290
S:D:290:A	S	Surface glycoprotein	D290A	22430	D	A	126	2.36758	1	290
S:D:290:E	S	Surface glycoprotein	D290E	22430	D	E	45	0.903141	1	290
S:D:290:H	S	Surface glycoprotein	D290H	22430	D	H	81	1.71535	1	290
S:D:290:N	S	Surface glycoprotein	D290N	22430	D	N	23	0.651529	1	290
S:C:291:S	S	Surface glycoprotein	C291S	22433	C	S	112	1.8407	4	291
S:C:291:G	S	Surface glycoprotein	C291G	22433	C	G	158	2.2172	3	291
S:C:291:R	S	Surface glycoprotein	C291R	22433	C	R	180	3.06478	3	291
S:C:291:F	S	Surface glycoprotein	C291F	22433	C	F	204	2.24221	2	291
S:C:291:Y	S	Surface glycoprotein	C291Y	22433	C	Y	194	2.37641	2	291
S:C:291:I	S	Surface glycoprotein	C291I	22433	C	I	197	1.63349	1	291
S:A:292:S	S	Surface glycoprotein	A292S	22436	A	S	99	0.510702	17	292
S:A:292:V	S	Surface glycoprotein	A292V	22436	A	V	64	1.84733	6	292
S:A:292:T	S	Surface glycoprotein	A292T	22436	A	T	58	0.902184	4	292
S:L:293:F	S	Surface glycoprotein	L293F	22439	L	F	22	0.625976	4	293
S:L:293:V	S	Surface glycoprotein	L293V	22439	L	V	32	0.911391	3	293
S:L:293:H	S	Surface glycoprotein	L293H	22439	L	H	99	2.58638	2	293
S:L:293:P	S	Surface glycoprotein	L293P	22439	L	P	98	2.69628	2	293
S:L:293:M	S	Surface glycoprotein	L293M	22439	L	M	14	0.409774	1	293
S:L:293:R	S	Surface glycoprotein	L293R	22439	L	R	102	2.62308	1	293
S:D:294:Y	S	Surface glycoprotein	D294Y	22442	D	Y	160	3.95152	12	294
S:D:294:E	S	Surface glycoprotein	D294E	22442	D	E	45	0.903141	3	294
S:D:294:V	S	Surface glycoprotein	D294V	22442	D	V	152	3.40455	3	294
S:D:294:N	S	Surface glycoprotein	D294N	22442	D	N	23	0.651529	2	294
S:D:294:G	S	Surface glycoprotein	D294G	22442	D	G	94	2.37375	1	294
S:D:294:H	S	Surface glycoprotein	D294H	22442	D	H	81	1.71535	1	294
S:D:294:I	S	Surface glycoprotein	D294I	22442	D	I	168	3.97694	1	294
S:P:295:S	S	Surface glycoprotein	P295S	22445	P	S	73	0.556416	11	295
S:P:295:L	S	Surface glycoprotein	P295L	22445	P	L	98	2.69628	8	295
S:P:295:T	S	Surface glycoprotein	P295T	22445	P	T	38	0.873755	7	295
S:P:295:H	S	Surface glycoprotein	P295H	22445	P	H	76	2.15489	4	295
S:L:296:I	S	Surface glycoprotein	L296I	22448	L	I	5	0.139057	6	296
S:L:296:F	S	Surface glycoprotein	L296F	22448	L	F	22	0.625976	4	296
S:L:296:R	S	Surface glycoprotein	L296R	22448	L	R	102	2.62308	2	296
S:L:296:H	S	Surface glycoprotein	L296H	22448	L	H	99	2.58638	1	296
S:L:296:P	S	Surface glycoprotein	L296P	22448	L	P	98	2.69628	1	296
S:S:297:L	S	Surface glycoprotein	S297L	22451	S	L	144	3.04045	48	297
S:S:297:*	S	Surface glycoprotein	S297*	22451	S	*			3	297
S:S:297:A	S	Surface glycoprotein	S297A	22451	S	A	99	0.510702	2	297
S:S:297:P	S	Surface glycoprotein	S297P	22451	S	P	73	0.556416	2	297
S:S:297:T	S	Surface glycoprotein	S297T	22451	S	T	58	0.887543	1	297
S:S:297:W	S	Surface glycoprotein	S297W	22451	S	W	177	4.3805	1	297
S:E:298:K	S	Surface glycoprotein	E298K	22454	E	K	57	1.14437	15	298
S:E:298:D	S	Surface glycoprotein	E298D	22454	E	D	45	0.903141	3	298
S:E:298:*	S	Surface glycoprotein	E298*	22454	E	*			2	298
S:E:298:Q	S	Surface glycoprotein	E298Q	22454	E	Q	29	0.836362	2	298
S:E:298:G	S	Surface glycoprotein	E298G	22454	E	G	98	2.78312	1	298
S:T:299:I	S	Surface glycoprotein	T299I	22457	T	I	89	2.14369	84	299
S:T:299:A	S	Surface glycoprotein	T299A	22457	T	A	58	0.902184	6	299
S:T:299:K	S	Surface glycoprotein	T299K	22457	T	K	78	2.09948	3	299
S:T:299:P	S	Surface glycoprotein	T299P	22457	T	P	38	0.873755	1	299
S:T:299:R	S	Surface glycoprotein	T299R	22457	T	R	71	2.0318	1	299
S:K:300:R	S	Surface glycoprotein	K300R	22460	K	R	26	0.398275	9	300
S:K:300:N	S	Surface glycoprotein	K300N	22460	K	N	94	1.83628	7	300
S:K:300:E	S	Surface glycoprotein	K300E	22460	K	E	57	1.14437	4	300
S:K:300:M	S	Surface glycoprotein	K300M	22460	K	M	94	2.62742	1	300
S:K:300:T	S	Surface glycoprotein	K300T	22460	K	T	78	2.09948	1	300
S:C:301:F	S	Surface glycoprotein	C301F	22463	C	F	204	2.24221	4	301
S:C:301:S	S	Surface glycoprotein	C301S	22463	C	S	112	1.8407	3	301
S:C:301:Y	S	Surface glycoprotein	C301Y	22463	C	Y	194	2.37641	2	301
S:C:301:*	S	Surface glycoprotein	C301*	22463	C	*			1	301
S:C:301:G	S	Surface glycoprotein	C301G	22463	C	G	158	2.2172	1	301
S:C:301:R	S	Surface glycoprotein	C301R	22463	C	R	180	3.06478	1	301
S:C:301:W	S	Surface glycoprotein	C301W	22463	C	W	214	3.34263	1	301
S:T:302:A	S	Surface glycoprotein	T302A	22466	T	A	58	0.902184	4	302
S:T:302:M	S	Surface glycoprotein	T302M	22466	T	M	81	1.85533	4	302
S:T:302:K	S	Surface glycoprotein	T302K	22466	T	K	78	2.09948	2	302
S:T:302:S	S	Surface glycoprotein	T302S	22466	T	S	58	0.887543	2	302
S:T:302:R	S	Surface glycoprotein	T302R	22466	T	R	71	2.0318	1	302
S:L:303:F	S	Surface glycoprotein	L303F	22469	L	F	22	0.625976	14	303
S:L:303:*	S	Surface glycoprotein	L303*	22469	L	*			2	303
S:L:303:M	S	Surface glycoprotein	L303M	22469	L	M	14	0.409774	2	303
S:K:304:E	S	Surface glycoprotein	K304E	22472	K	E	57	1.14437	5	304
S:K:304:N	S	Surface glycoprotein	K304N	22472	K	N	94	1.83628	5	304
S:K:304:R	S	Surface glycoprotein	K304R	22472	K	R	26	0.398275	4	304
S:K:304:*	S	Surface glycoprotein	K304*	22472	K	*			2	304
S:K:304:I	S	Surface glycoprotein	K304I	22472	K	I	102	2.83703	2	304
S:S:305:F	S	Surface glycoprotein	S305F	22475	S	F	155	3.4474	3	305
S:S:305:Y	S	Surface glycoprotein	S305Y	22475	S	Y	143	3.32714	2	305
S:S:305:C	S	Surface glycoprotein	S305C	22475	S	C	112	1.8407	1	305
S:S:305:P	S	Surface glycoprotein	S305P	22475	S	P	73	0.556416	1	305
S:S:305:T	S	Surface glycoprotein	S305T	22475	S	T	58	0.887543	1	305
S:F:306:L	S	Surface glycoprotein	F306L	22478	F	L	22	0.625976	9	306
S:F:306:S	S	Surface glycoprotein	F306S	22478	F	S	155	3.4474	3	306
S:F:306:I	S	Surface glycoprotein	F306I	22478	F	I	21	0.610335	2	306
S:F:306:Y	S	Surface glycoprotein	F306Y	22478	F	Y	22	0.477878	2	306
S:F:306:C	S	Surface glycoprotein	F306C	22478	F	C	204	2.24221	1	306
S:F:306:V	S	Surface glycoprotein	F306V	22478	F	V	50	1.43229	1	306
S:T:307:I	S	Surface glycoprotein	T307I	22481	T	I	89	2.14369	130	307
S:T:307:S	S	Surface glycoprotein	T307S	22481	T	S	58	0.887543	14	307
S:T:307:A	S	Surface glycoprotein	T307A	22481	T	A	58	0.902184	8	307
S:T:307:N	S	Surface glycoprotein	T307N	22481	T	N	65	1.39814	7	307
S:V:308:L	S	Surface glycoprotein	V308L	22484	V	L	32	0.911391	146	308
S:V:308:I	S	Surface glycoprotein	V308I	22484	V	I	30	0.849151	9	308
S:V:308:A	S	Surface glycoprotein	V308A	22484	V	A	64	1.84733	2	308
S:V:308:E	S	Surface glycoprotein	V308E	22484	V	E	121	2.96668	2	308
S:V:308:G	S	Surface glycoprotein	V308G	22484	V	G	109	2.75803	1	308
S:E:309:Q	S	Surface glycoprotein	E309Q	22487	E	Q	29	0.836362	68	309
S:E:309:K	S	Surface glycoprotein	E309K	22487	E	K	57	1.14437	14	309
S:E:309:G	S	Surface glycoprotein	E309G	22487	E	G	98	2.78312	7	309
S:E:309:A	S	Surface glycoprotein	E309A	22487	E	A	107	2.46456	4	309
S:E:309:*	S	Surface glycoprotein	E309*	22487	E	*			3	309
S:E:309:D	S	Surface glycoprotein	E309D	22487	E	D	45	0.903141	3	309
S:E:309:V	S	Surface glycoprotein	E309V	22487	E	V	121	2.96668	2	309
S:K:310:R	S	Surface glycoprotein	K310R	22490	K	R	26	0.398275	5	310
S:K:310:I	S	Surface glycoprotein	K310I	22490	K	I	102	2.83703	3	310
S:K:310:E	S	Surface glycoprotein	K310E	22490	K	E	57	1.14437	2	310
S:K:310:*	S	Surface glycoprotein	K310*	22490	K	*			1	310
S:K:310:N	S	Surface glycoprotein	K310N	22490	K	N	94	1.83628	1	310
S:G:311:*	S	Surface glycoprotein	G311*	22493	G	*			4	311
S:G:311:E	S	Surface glycoprotein	G311E	22493	G	E	98	2.78312	4	311
S:G:311:A	S	Surface glycoprotein	G311A	22493	G	A	60	0.914477	2	311
S:G:311:R	S	Surface glycoprotein	G311R	22493	G	R	125	3.58477	2	311
S:G:311:V	S	Surface glycoprotein	G311V	22493	G	V	109	2.75803	2	311
S:I:312:T	S	Surface glycoprotein	I312T	22496	I	T	89	2.14369	5	312
S:I:312:L	S	Surface glycoprotein	I312L	22496	I	L	5	0.139057	4	312
S:I:312:V	S	Surface glycoprotein	I312V	22496	I	V	30	0.849151	4	312
S:I:312:F	S	Surface glycoprotein	I312F	22496	I	F	21	0.610335	2	312
S:I:312:M	S	Surface glycoprotein	I312M	22496	I	M	10	0.290038	1	312
S:Y:313:F	S	Surface glycoprotein	Y313F	22499	Y	F	22	0.477878	10	313
S:Y:313:H	S	Surface glycoprotein	Y313H	22499	Y	H	83	2.26749	5	313
S:Y:313:*	S	Surface glycoprotein	Y313*	22499	Y	*			3	313
S:Y:313:C	S	Surface glycoprotein	Y313C	22499	Y	C	194	2.37641	3	313
S:Y:313:D	S	Surface glycoprotein	Y313D	22499	Y	D	160	3.95152	1	313
S:Y:313:N	S	Surface glycoprotein	Y313N	22499	Y	N	142	3.4163	1	313
S:Y:313:S	S	Surface glycoprotein	Y313S	22499	Y	S	143	3.32714	1	313
S:Q:314:K	S	Surface glycoprotein	Q314K	22502	Q	K	53	1.05545	30	314
S:Q:314:L	S	Surface glycoprotein	Q314L	22502	Q	L	112	2.70348	6	314
S:Q:314:*	S	Surface glycoprotein	Q314*	22502	Q	*			5	314
S:Q:314:R	S	Surface glycoprotein	Q314R	22502	Q	R	43	1.13348	3	314
S:Q:314:H	S	Surface glycoprotein	Q314H	22502	Q	H	24	0.323042	2	314
S:T:315:I	S	Surface glycoprotein	T315I	22505	T	I	89	2.14369	12	315
S:T:315:S	S	Surface glycoprotein	T315S	22505	T	S	58	0.887543	4	315
S:T:315:A	S	Surface glycoprotein	T315A	22505	T	A	58	0.902184	3	315
S:T:315:P	S	Surface glycoprotein	T315P	22505	T	P	38	0.873755	3	315
S:T:315:N	S	Surface glycoprotein	T315N	22505	T	N	65	1.39814	1	315
S:S:316:Y	S	Surface glycoprotein	S316Y	22508	S	Y	143	3.32714	2	316
S:S:316:A	S	Surface glycoprotein	S316A	22508	S	A	99	0.510702	1	316
S:S:316:P	S	Surface glycoprotein	S316P	22508	S	P	73	0.556416	1	316
S:S:316:T	S	Surface glycoprotein	S316T	22508	S	T	58	0.887543	1	316
S:N:317:D	S	Surface glycoprotein	N317D	22511	N	D	23	0.651529	3	317
S:N:317:H	S	Surface glycoprotein	N317H	22511	N	H	68	1.28876	1	317
S:N:317:K	S	Surface glycoprotein	N317K	22511	N	K	94	1.83628	1	317
S:N:317:S	S	Surface glycoprotein	N317S	22511	N	S	46	1.31305	1	317
S:N:317:T	S	Surface glycoprotein	N317T	22511	N	T	65	1.39814	1	317
S:F:318:L	S	Surface glycoprotein	F318L	22514	F	L	22	0.625976	85	318
S:F:318:S	S	Surface glycoprotein	F318S	22514	F	S	155	3.4474	37	318
S:F:318:C	S	Surface glycoprotein	F318C	22514	F	C	204	2.24221	6	318
S:F:318:V	S	Surface glycoprotein	F318V	22514	F	V	50	1.43229	2	318
S:F:318:Y	S	Surface glycoprotein	F318Y	22514	F	Y	22	0.477878	2	318
S:F:318:I	S	Surface glycoprotein	F318I	22514	F	I	21	0.610335	1	318
S:R:319:*	S	Surface glycoprotein	R319*	22517	R	*			1	319
S:R:319:I	S	Surface glycoprotein	R319I	22517	R	I	98	2.48555	1	319
S:R:319:S	S	Surface glycoprotein	R319S	22517	R	S	109	2.74091	1	319
S:V:320:G	S	Surface glycoprotein	V320G	22520	V	G	109	2.75803	143	320
S:V:320:I	S	Surface glycoprotein	V320I	22520	V	I	30	0.849151	57	320
S:V:320:A	S	Surface glycoprotein	V320A	22520	V	A	64	1.84733	11	320
S:V:320:F	S	Surface glycoprotein	V320F	22520	V	F	50	1.43229	7	320
S:V:320:L	S	Surface glycoprotein	V320L	22520	V	L	32	0.911391	2	320
S:Q:321:E	S	Surface glycoprotein	Q321E	22523	Q	E	29	0.836362	35	321
S:Q:321:L	S	Surface glycoprotein	Q321L	22523	Q	L	112	2.70348	13	321
S:Q:321:*	S	Surface glycoprotein	Q321*	22523	Q	*			10	321
S:Q:321:K	S	Surface glycoprotein	Q321K	22523	Q	K	53	1.05545	9	321
S:Q:321:R	S	Surface glycoprotein	Q321R	22523	Q	R	43	1.13348	1	321
S:P:322:A	S	Surface glycoprotein	P322A	22526	P	A	27	0.0636324	9	322
S:P:322:S	S	Surface glycoprotein	P322S	22526	P	S	73	0.556416	4	322		0
S:P:322:T	S	Surface glycoprotein	P322T	22526	P	T	38	0.873755	2	322
S:P:322:L	S	Surface glycoprotein	P322L	22526	P	L	98	2.69628	1	322
S:T:323:I	S	Surface glycoprotein	T323I	22529	T	I	89	2.14369	169	323
S:T:323:A	S	Surface glycoprotein	T323A	22529	T	A	58	0.902184	1	323
S:E:324:Q	S	Surface glycoprotein	E324Q	22532	E	Q	29	0.836362	3	324
S:E:324:D	S	Surface glycoprotein	E324D	22532	E	D	45	0.903141	2	324
S:E:324:V	S	Surface glycoprotein	E324V	22532	E	V	121	2.96668	2	324
S:E:324:A	S	Surface glycoprotein	E324A	22532	E	A	107	2.46456	1	324
S:E:324:L	S	Surface glycoprotein	E324L	22532	E	L	138	3.52527	1	324
S:S:325:F	S	Surface glycoprotein	S325F	22535	S	F	155	3.4474	6	325
S:S:325:Y	S	Surface glycoprotein	S325Y	22535	S	Y	143	3.32714	3	325
S:S:325:A	S	Surface glycoprotein	S325A	22535	S	A	99	0.510702	2	325
S:S:325:L	S	Surface glycoprotein	S325L	22535	S	L	144	3.04045	1	325
S:I:326:V	S	Surface glycoprotein	I326V	22538	I	V	30	0.849151	3	326
S:I:326:M	S	Surface glycoprotein	I326M	22538	I	M	10	0.290038	1	326
S:V:327:I	S	Surface glycoprotein	V327I	22541	V	I	30	0.849151	3	327
S:V:327:D	S	Surface glycoprotein	V327D	22541	V	D	152	3.40455	1	327
S:V:327:F	S	Surface glycoprotein	V327F	22541	V	F	50	1.43229	1	327
S:V:327:L	S	Surface glycoprotein	V327L	22541	V	L	32	0.911391	1	327
S:R:328:I	S	Surface glycoprotein	R328I	22544	R	I	98	2.48555	3	328
S:R:328:S	S	Surface glycoprotein	R328S	22544	R	S	109	2.74091	2	328
S:R:328:G	S	Surface glycoprotein	R328G	22544	R	G	125	3.58477	1	328
S:R:328:K	S	Surface glycoprotein	R328K	22544	R	K	26	0.398275	1	328
S:F:329:S	S	Surface glycoprotein	F329S	22547	F	S	155	3.4474	2	329
S:F:329:L	S	Surface glycoprotein	F329L	22547	F	L	22	0.625976	1	329
S:P:330:S	S	Surface glycoprotein	P330S	22550	P	S	73	0.556416	152	330
S:P:330:L	S	Surface glycoprotein	P330L	22550	P	L	98	2.69628	13	330
S:P:330:A	S	Surface glycoprotein	P330A	22550	P	A	27	0.0636324	5	330
S:T:333:I	S	Surface glycoprotein	T333I	22559	T	I	89	2.14369	4	333
S:N:334:K	S	Surface glycoprotein	N334K	22562	N	K	94	1.83628	4	334
S:N:334:I	S	Surface glycoprotein	N334I	22562	N	I	149	3.3698	1	334
S:L:335:F	S	Surface glycoprotein	L335F	22565	L	F	22	0.625976	14	335
S:C:336:S	S	Surface glycoprotein	C336S	22568	C	S	112	1.8407	4	336
S:P:337:S	S	Surface glycoprotein	P337S	22571	P	S	73	0.556416	9	337
S:P:337:T	S	Surface glycoprotein	P337T	22571	P	T	38	0.873755	3	337
S:P:337:H	S	Surface glycoprotein	P337H	22571	P	H	76	2.15489	2	337
S:P:337:L	S	Surface glycoprotein	P337L	22571	P	L	98	2.69628	2	337
S:F:338:L	S	Surface glycoprotein	F338L	22574	F	L	22	0.625976	11	338
S:F:338:S	S	Surface glycoprotein	F338S	22574	F	S	155	3.4474	2	338
S:G:339:D	S	Surface glycoprotein	G339D	22577	G	D	94	2.37375	22	339
S:G:339:C	S	Surface glycoprotein	G339C	22577	G	C	158	2.2172	3	339
S:G:339:S	S	Surface glycoprotein	G339S	22577	G	S	55	0.847927	3	339
S:E:340:K	S	Surface glycoprotein	E340K	22580	E	K	57	1.14437	5	340
S:E:340:A	S	Surface glycoprotein	E340A	22580	E	A	107	2.46456	1	340
S:E:340:G	S	Surface glycoprotein	E340G	22580	E	G	98	2.78312	1	340
S:E:340:Q	S	Surface glycoprotein	E340Q	22580	E	Q	29	0.836362	1	340
S:V:341:I	S	Surface glycoprotein	V341I	22583	V	I	30	0.849151	35	341
S:V:341:F	S	Surface glycoprotein	V341F	22583	V	F	50	1.43229	1	341
S:F:342:C	S	Surface glycoprotein	F342C	22586	F	C	204	2.24221	1	342
S:F:342:L	S	Surface glycoprotein	F342L	22586	F	L	22	0.625976	1	342
S:N:343:D	S	Surface glycoprotein	N343D	22589	N	D	23	0.651529	2	343
S:N:343:Y	S	Surface glycoprotein	N343Y	22589	N	Y	142	3.4163	1	343
S:A:344:S	S	Surface glycoprotein	A344S	22592	A	S	99	0.510702	75	344
S:A:344:T	S	Surface glycoprotein	A344T	22592	A	T	58	0.902184	7	344
S:A:344:V	S	Surface glycoprotein	A344V	22592	A	V	64	1.84733	2	344
S:A:344:P	S	Surface glycoprotein	A344P	22592	A	P	27	0.0636324	1	344
S:T:345:I	S	Surface glycoprotein	T345I	22595	T	I	89	2.14369	3	345
S:T:345:A	S	Surface glycoprotein	T345A	22595	T	A	58	0.902184	2	345
S:T:345:S	S	Surface glycoprotein	T345S	22595	T	S	58	0.887543	1	345
S:R:346:K	S	Surface glycoprotein	R346K	22598	R	K	26	0.398275	15	346
S:R:346:S	S	Surface glycoprotein	R346S	22598	R	S	109	2.74091	11	346
S:R:346:I	S	Surface glycoprotein	R346I	22598	R	I	98	2.48555	4	346
S:R:346:T	S	Surface glycoprotein	R346T	22598	R	T	71	2.0318	3	346
S:F:347:Y	S	Surface glycoprotein	F347Y	22601	F	Y	22	0.477878	2	347
S:F:347:C	S	Surface glycoprotein	F347C	22601	F	C	204	2.24221	1	347
S:F:347:I	S	Surface glycoprotein	F347I	22601	F	I	21	0.610335	1	347
S:F:347:S	S	Surface glycoprotein	F347S	22601	F	S	155	3.4474	1	347
S:A:348:S	S	Surface glycoprotein	A348S	22604	A	S	99	0.510702	32	348
S:A:348:V	S	Surface glycoprotein	A348V	22604	A	V	64	1.84733	9	348
S:A:348:P	S	Surface glycoprotein	A348P	22604	A	P	27	0.0636324	4	348
S:A:348:T	S	Surface glycoprotein	A348T	22604	A	T	58	0.902184	3	348
S:S:349:F	S	Surface glycoprotein	S349F	22607	S	F	155	3.4474	3	349
S:S:349:P	S	Surface glycoprotein	S349P	22607	S	P	73	0.556416	2	349
S:V:350:F	S	Surface glycoprotein	V350F	22610	V	F	50	1.43229	1	350
S:Y:351:C	S	Surface glycoprotein	Y351C	22613	Y	C	194	2.37641	1	351
S:Y:351:H	S	Surface glycoprotein	Y351H	22613	Y	H	83	2.26749	1	351
S:A:352:S	S	Surface glycoprotein	A352S	22616	A	S	99	0.510702	30	352
S:A:352:V	S	Surface glycoprotein	A352V	22616	A	V	64	1.84733	9	352
S:A:352:D	S	Surface glycoprotein	A352D	22616	A	D	126	2.36758	1	352
S:A:352:P	S	Surface glycoprotein	A352P	22616	A	P	27	0.0636324	1	352
S:A:352:T	S	Surface glycoprotein	A352T	22616	A	T	58	0.902184	1	352
S:W:353:C	S	Surface glycoprotein	W353C	22619	W	C	214	3.34263	4	353
S:W:353:L	S	Surface glycoprotein	W353L	22619	W	L	61	1.73034	4	353
S:W:353:R	S	Surface glycoprotein	W353R	22619	W	R	101	2.71582	2	353
S:W:353:S	S	Surface glycoprotein	W353S	22619	W	S	177	4.3805	1	353
S:N:354:D	S	Surface glycoprotein	N354D	22622	N	D	23	0.651529	21	354
S:N:354:S	S	Surface glycoprotein	N354S	22622	N	S	46	1.31305	15	354
S:N:354:K	S	Surface glycoprotein	N354K	22622	N	K	94	1.83628	13	354
S:R:355:G	S	Surface glycoprotein	R355G	22625	R	G	125	3.58477	1	355
S:R:355:S	S	Surface glycoprotein	R355S	22625	R	S	109	2.74091	1	355
S:K:356:R	S	Surface glycoprotein	K356R	22628	K	R	26	0.398275	10	356
S:K:356:N	S	Surface glycoprotein	K356N	22628	K	N	94	1.83628	2	356
S:K:356:M	S	Surface glycoprotein	K356M	22628	K	M	94	2.62742	1	356
S:K:356:T	S	Surface glycoprotein	K356T	22628	K	T	78	2.09948	1	356
S:R:357:K	S	Surface glycoprotein	R357K	22631	R	K	26	0.398275	15	357
S:R:357:I	S	Surface glycoprotein	R357I	22631	R	I	98	2.48555	2	357
S:I:358:T	S	Surface glycoprotein	I358T	22634	I	T	89	2.14369	2	358
S:I:358:V	S	Surface glycoprotein	I358V	22634	I	V	30	0.849151	2	358
S:I:358:F	S	Surface glycoprotein	I358F	22634	I	F	21	0.610335	1	358
S:I:358:L	S	Surface glycoprotein	I358L	22634	I	L	5	0.139057	1	358
S:S:359:N	S	Surface glycoprotein	S359N	22637	S	N	46	1.31305	21	359
S:N:360:S	S	Surface glycoprotein	N360S	22640	N	S	46	1.31305	2	360
S:C:361:T	S	Surface glycoprotein	C361T	22643	C	T	149	1.44746	5	361
S:C:361:F	S	Surface glycoprotein	C361F	22643	C	F	204	2.24221	4	361
S:C:361:*	S	Surface glycoprotein	C361*	22643	C	*			2	361
S:C:361:S	S	Surface glycoprotein	C361S	22643	C	S	112	1.8407	2	361
S:V:362:F	S	Surface glycoprotein	V362F	22646	V	F	50	1.43229	9	362
S:V:362:D	S	Surface glycoprotein	V362D	22646	V	D	152	3.40455	1	362
S:V:362:G	S	Surface glycoprotein	V362G	22646	V	G	109	2.75803	1	362
S:V:362:L	S	Surface glycoprotein	V362L	22646	V	L	32	0.911391	1	362
S:A:363:P	S	Surface glycoprotein	A363P	22649	A	P	27	0.0636324	2	363
S:A:363:V	S	Surface glycoprotein	A363V	22649	A	V	64	1.84733	2	363
S:A:363:S	S	Surface glycoprotein	A363S	22649	A	S	99	0.510702	1	363
S:D:364:Y	S	Surface glycoprotein	D364Y	22652	D	Y	160	3.95152	4	364
S:D:364:N	S	Surface glycoprotein	D364N	22652	D	N	23	0.651529	2	364
S:D:364:A	S	Surface glycoprotein	D364A	22652	D	A	126	2.36758	1	364
S:D:364:G	S	Surface glycoprotein	D364G	22652	D	G	94	2.37375	1	364
S:D:364:V	S	Surface glycoprotein	D364V	22652	D	V	152	3.40455	1	364
S:Y:365:D	S	Surface glycoprotein	Y365D	22655	Y	D	160	3.95152	5	365
S:Y:365:S	S	Surface glycoprotein	Y365S	22655	Y	S	143	3.32714	3	365
S:Y:365:H	S	Surface glycoprotein	Y365H	22655	Y	H	83	2.26749	2	365
S:S:366:L	S	Surface glycoprotein	S366L	22658	S	L	144	3.04045	2	366
S:S:366:F	S	Surface glycoprotein	S366F	22658	S	F	155	3.4474	1	366
S:S:366:Y	S	Surface glycoprotein	S366Y	22658	S	Y	143	3.32714	1	366
S:V:367:F	S	Surface glycoprotein	V367F	22661	V	F	50	1.43229	130	367
S:V:367:I	S	Surface glycoprotein	V367I	22661	V	I	30	0.849151	15	367
S:V:367:L	S	Surface glycoprotein	V367L	22661	V	L	32	0.911391	15	367
S:V:367:A	S	Surface glycoprotein	V367A	22661	V	A	64	1.84733	3	367
S:L:368:I	S	Surface glycoprotein	L368I	22664	L	I	5	0.139057	1	368
S:Y:369:C	S	Surface glycoprotein	Y369C	22667	Y	C	194	2.37641	2	369
S:Y:369:*	S	Surface glycoprotein	Y369*	22667	Y	*			1	369
S:Y:369:F	S	Surface glycoprotein	Y369F	22667	Y	F	22	0.477878	1	369
S:Y:369:H	S	Surface glycoprotein	Y369H	22667	Y	H	83	2.26749	1	369
S:N:370:S	S	Surface glycoprotein	N370S	22670	N	S	46	1.31305	29	370
S:N:370:K	S	Surface glycoprotein	N370K	22670	N	K	94	1.83628	12	370
S:N:370:D	S	Surface glycoprotein	N370D	22670	N	D	23	0.651529	2	370
S:S:371:P	S	Surface glycoprotein	S371P	22673	S	P	73	0.556416	7	371
S:S:371:T	S	Surface glycoprotein	S371T	22673	S	T	58	0.887543	5	371
S:S:371:A	S	Surface glycoprotein	S371A	22673	S	A	99	0.510702	1	371
S:A:372:V	S	Surface glycoprotein	A372V	22676	A	V	64	1.84733	6	372
S:A:372:T	S	Surface glycoprotein	A372T	22676	A	T	58	0.902184	3	372
S:A:372:P	S	Surface glycoprotein	A372P	22676	A	P	27	0.0636324	2	372
S:A:372:S	S	Surface glycoprotein	A372S	22676	A	S	99	0.510702	2	372
S:S:373:L	S	Surface glycoprotein	S373L	22679	S	L	144	3.04045	27	373
S:S:373:P	S	Surface glycoprotein	S373P	22679	S	P	73	0.556416	11	373
S:S:373:*	S	Surface glycoprotein	S373*	22679	S	*			1	373
S:S:373:T	S	Surface glycoprotein	S373T	22679	S	T	58	0.887543	1	373
S:F:374:L	S	Surface glycoprotein	F374L	22682	F	L	22	0.625976	2	374
S:F:374:S	S	Surface glycoprotein	F374S	22682	F	S	155	3.4474	1	374
S:S:375:F	S	Surface glycoprotein	S375F	22685	S	F	155	3.4474	2	375
S:S:375:P	S	Surface glycoprotein	S375P	22685	S	P	73	0.556416	2	375
S:S:375:T	S	Surface glycoprotein	S375T	22685	S	T	58	0.887543	1	375
S:T:376:I	S	Surface glycoprotein	T376I	22688	T	I	89	2.14369	32	376
S:T:376:S	S	Surface glycoprotein	T376S	22688	T	S	58	0.887543	2	376
S:T:376:N	S	Surface glycoprotein	T376N	22688	T	N	65	1.39814	1	376
S:F:377:L	S	Surface glycoprotein	F377L	22691	F	L	22	0.625976	8	377
S:F:377:V	S	Surface glycoprotein	F377V	22691	F	V	50	1.43229	1	377
S:K:378:N	S	Surface glycoprotein	K378N	22694	K	N	94	1.83628	8	378
S:K:378:*	S	Surface glycoprotein	K378*	22694	K	*			2	378
S:K:378:R	S	Surface glycoprotein	K378R	22694	K	R	26	0.398275	1	378
S:C:379:F	S	Surface glycoprotein	C379F	22697	C	F	204	2.24221	3	379
S:C:379:S	S	Surface glycoprotein	C379S	22697	C	S	112	1.8407	1	379
S:G:381:R	S	Surface glycoprotein	G381R	22703	G	R	125	3.58477	1	381
S:V:382:L	S	Surface glycoprotein	V382L	22706	V	L	32	0.911391	175	382
S:V:382:A	S	Surface glycoprotein	V382A	22706	V	A	64	1.84733	2	382
S:V:382:E	S	Surface glycoprotein	V382E	22706	V	E	121	2.96668	1	382
S:S:383:F	S	Surface glycoprotein	S383F	22709	S	F	155	3.4474	2	383
S:S:383:T	S	Surface glycoprotein	S383T	22709	S	T	58	0.887543	1	383
S:P:384:L	S	Surface glycoprotein	P384L	22712	P	L	98	2.69628	86	384
S:P:384:S	S	Surface glycoprotein	P384S	22712	P	S	73	0.556416	33	384
S:P:384:R	S	Surface glycoprotein	P384R	22712	P	R	103	2.90083	13	384
S:T:385:I	S	Surface glycoprotein	T385I	22715	T	I	89	2.14369	56	385
S:T:385:A	S	Surface glycoprotein	T385A	22715	T	A	58	0.902184	2	385
S:T:385:N	S	Surface glycoprotein	T385N	22715	T	N	65	1.39814	1	385
S:K:386:I	S	Surface glycoprotein	K386I	22718	K	I	102	2.83703	1	386
S:K:386:R	S	Surface glycoprotein	K386R	22718	K	R	26	0.398275	1	386
S:L:387:*	S	Surface glycoprotein	L387*	22721	L	*			1	387
S:L:387:F	S	Surface glycoprotein	L387F	22721	L	F	22	0.625976	1	387
S:N:388:S	S	Surface glycoprotein	N388S	22724	N	S	46	1.31305	1	388
S:N:388:T	S	Surface glycoprotein	N388T	22724	N	T	65	1.39814	1	388
S:N:388:Y	S	Surface glycoprotein	N388Y	22724	N	Y	142	3.4163	1	388
S:D:389:E	S	Surface glycoprotein	D389E	22727	D	E	45	0.903141	8	389
S:D:389:N	S	Surface glycoprotein	D389N	22727	D	N	23	0.651529	1	389
S:L:390:F	S	Surface glycoprotein	L390F	22730	L	F	22	0.625976	4	390
S:L:390:I	S	Surface glycoprotein	L390I	22730	L	I	5	0.139057	3	390
S:L:390:P	S	Surface glycoprotein	L390P	22730	L	P	98	2.69628	3	390
S:L:390:H	S	Surface glycoprotein	L390H	22730	L	H	99	2.58638	1	390
S:F:392:I	S	Surface glycoprotein	F392I	22736	F	I	21	0.610335	1	392
S:T:393:I	S	Surface glycoprotein	T393I	22739	T	I	89	2.14369	2	393
S:T:393:A	S	Surface glycoprotein	T393A	22739	T	A	58	0.902184	1	393
S:T:393:P	S	Surface glycoprotein	T393P	22739	T	P	38	0.873755	1	393
S:N:394:I	S	Surface glycoprotein	N394I	22742	N	I	149	3.3698	1	394
S:N:394:Y	S	Surface glycoprotein	N394Y	22742	N	Y	142	3.4163	1	394
S:V:395:L	S	Surface glycoprotein	V395L	22745	V	L	32	0.911391	3	395
S:V:395:I	S	Surface glycoprotein	V395I	22745	V	I	30	0.849151	2	395
S:V:395:A	S	Surface glycoprotein	V395A	22745	V	A	64	1.84733	1	395
S:V:395:F	S	Surface glycoprotein	V395F	22745	V	F	50	1.43229	1	395
S:Y:396:H	S	Surface glycoprotein	Y396H	22748	Y	H	83	2.26749	4	396
S:Y:396:C	S	Surface glycoprotein	Y396C	22748	Y	C	194	2.37641	1	396
S:Y:396:F	S	Surface glycoprotein	Y396F	22748	Y	F	22	0.477878	1	396
S:A:397:S	S	Surface glycoprotein	A397S	22751	A	S	99	0.510702	4	397
S:A:397:P	S	Surface glycoprotein	A397P	22751	A	P	27	0.0636324	1	397
S:D:398:V	S	Surface glycoprotein	D398V	22754	D	V	152	3.40455	1	398
S:S:399:P	S	Surface glycoprotein	S399P	22757	S	P	73	0.556416	4	399
S:S:399:L	S	Surface glycoprotein	S399L	22757	S	L	144	3.04045	3	399
S:S:399:*	S	Surface glycoprotein	S399*	22757	S	*			1	399
S:S:399:T	S	Surface glycoprotein	S399T	22757	S	T	58	0.887543	1	399
S:V:401:L	S	Surface glycoprotein	V401L	22763	V	L	32	0.911391	8	401
S:I:402:V	S	Surface glycoprotein	I402V	22766	I	V	30	0.849151	29	402
S:I:402:F	S	Surface glycoprotein	I402F	22766	I	F	21	0.610335	2	402
S:I:402:L	S	Surface glycoprotein	I402L	22766	I	L	5	0.139057	1	402
S:R:403:K	S	Surface glycoprotein	R403K	22769	R	K	26	0.398275	14	403
S:R:403:S	S	Surface glycoprotein	R403S	22769	R	S	109	2.74091	2	403
S:R:403:G	S	Surface glycoprotein	R403G	22769	R	G	125	3.58477	1	403
S:R:403:I	S	Surface glycoprotein	R403I	22769	R	I	98	2.48555	1	403
S:G:404:C	S	Surface glycoprotein	G404C	22772	G	C	158	2.2172	3	404
S:G:404:V	S	Surface glycoprotein	G404V	22772	G	V	109	2.75803	3	404
S:G:404:A	S	Surface glycoprotein	G404A	22772	G	A	60	0.914477	1	404
S:G:404:R	S	Surface glycoprotein	G404R	22772	G	R	125	3.58477	1	404
S:G:404:S	S	Surface glycoprotein	G404S	22772	G	S	55	0.847927	1	404
S:D:405:G	S	Surface glycoprotein	D405G	22775	D	G	94	2.37375	1	405
S:D:405:Y	S	Surface glycoprotein	D405Y	22775	D	Y	160	3.95152	1	405
S:E:406:Q	S	Surface glycoprotein	E406Q	22778	E	Q	29	0.836362	12	406
S:E:406:*	S	Surface glycoprotein	E406*	22778	E	*			2	406
S:E:406:D	S	Surface glycoprotein	E406D	22778	E	D	45	0.903141	2	406
S:E:406:G	S	Surface glycoprotein	E406G	22778	E	G	98	2.78312	1	406
S:V:407:A	S	Surface glycoprotein	V407A	22781	V	A	64	1.84733	2	407
S:V:407:I	S	Surface glycoprotein	V407I	22781	V	I	30	0.849151	1	407
S:V:407:R	S	Surface glycoprotein	V407R	22781	V	R	96	2.42854	1	407
S:R:408:I	S	Surface glycoprotein	R408I	22784	R	I	98	2.48555	32	408
S:R:408:K	S	Surface glycoprotein	R408K	22784	R	K	26	0.398275	6	408
S:R:408:T	S	Surface glycoprotein	R408T	22784	R	T	71	2.0318	5	408
S:R:408:G	S	Surface glycoprotein	R408G	22784	R	G	125	3.58477	2	408
S:R:408:*	S	Surface glycoprotein	R408*	22784	R	*			1	408
S:Q:409:*	S	Surface glycoprotein	Q409*	22787	Q	*			3	409
S:Q:409:E	S	Surface glycoprotein	Q409E	22787	Q	E	29	0.836362	1	409
S:Q:409:H	S	Surface glycoprotein	Q409H	22787	Q	H	24	0.323042	1	409
S:I:410:V	S	Surface glycoprotein	I410V	22790	I	V	30	0.849151	14	410
S:I:410:T	S	Surface glycoprotein	I410T	22790	I	T	89	2.14369	1	410
S:A:411:S	S	Surface glycoprotein	A411S	22793	A	S	99	0.510702	23	411
S:A:411:T	S	Surface glycoprotein	A411T	22793	A	T	58	0.902184	1	411
S:A:411:V	S	Surface glycoprotein	A411V	22793	A	V	64	1.84733	1	411
S:P:412:L	S	Surface glycoprotein	P412L	22796	P	L	98	2.69628	2	412
S:P:412:Q	S	Surface glycoprotein	P412Q	22796	P	Q	75	1.91599	1	412
S:G:413:E	S	Surface glycoprotein	G413E	22799	G	E	98	2.78312	3	413
S:G:413:R	S	Surface glycoprotein	G413R	22799	G	R	125	3.58477	3	413
S:G:413:V	S	Surface glycoprotein	G413V	22799	G	V	109	2.75803	2	413
S:G:413:W	S	Surface glycoprotein	G413W	22799	G	W	184	5.13246	2	413
S:Q:414:K	S	Surface glycoprotein	Q414K	22802	Q	K	53	1.05545	33	414
S:Q:414:R	S	Surface glycoprotein	Q414R	22802	Q	R	43	1.13348	12	414
S:Q:414:*	S	Surface glycoprotein	Q414*	22802	Q	*			11	414
S:Q:414:L	S	Surface glycoprotein	Q414L	22802	Q	L	112	2.70348	1	414
S:Q:414:P	S	Surface glycoprotein	Q414P	22802	Q	P	75	1.91599	1	414
S:T:415:N	S	Surface glycoprotein	T415N	22805	T	N	65	1.39814	3	415
S:T:415:I	S	Surface glycoprotein	T415I	22805	T	I	89	2.14369	2	415
S:T:415:S	S	Surface glycoprotein	T415S	22805	T	S	58	0.887543	2	415
S:G:416:*	S	Surface glycoprotein	G416*	22808	G	*			2	416
S:G:416:E	S	Surface glycoprotein	G416E	22808	G	E	98	2.78312	2	416
S:G:416:R	S	Surface glycoprotein	G416R	22808	G	R	125	3.58477	1	416
S:K:417:N	S	Surface glycoprotein	K417N	22811	K	N	94	1.83628	119	417
S:K:417:R	S	Surface glycoprotein	K417R	22811	K	R	26	0.398275	4	417
S:K:417:M	S	Surface glycoprotein	K417M	22811	K	M	94	2.62742	1	417
S:K:417:T	S	Surface glycoprotein	K417T	22811	K	T	78	2.09948	1	417
S:I:418:F	S	Surface glycoprotein	I418F	22814	I	F	21	0.610335	1	418
S:I:418:T	S	Surface glycoprotein	I418T	22814	I	T	89	2.14369	1	418
S:I:418:V	S	Surface glycoprotein	I418V	22814	I	V	30	0.849151	1	418
S:A:419:S	S	Surface glycoprotein	A419S	22817	A	S	99	0.510702	14	419
S:A:419:V	S	Surface glycoprotein	A419V	22817	A	V	64	1.84733	2	419
S:Y:421:*	S	Surface glycoprotein	Y421*	22823	Y	*			1	421
S:Y:423:H	S	Surface glycoprotein	Y423H	22829	Y	H	83	2.26749	1	423
S:Y:423:S	S	Surface glycoprotein	Y423S	22829	Y	S	143	3.32714	1	423
S:K:424:Q	S	Surface glycoprotein	K424Q	22832	K	Q	53	1.05545	1	424
S:L:425:F	S	Surface glycoprotein	L425F	22835	L	F	22	0.625976	1	425
S:P:426:L	S	Surface glycoprotein	P426L	22838	P	L	98	2.69628	3	426
S:P:426:S	S	Surface glycoprotein	P426S	22838	P	S	73	0.556416	1	426
S:P:426:T	S	Surface glycoprotein	P426T	22838	P	T	38	0.873755	1	426
S:D:427:G	S	Surface glycoprotein	D427G	22841	D	G	94	2.37375	14	427
S:D:427:V	S	Surface glycoprotein	D427V	22841	D	V	152	3.40455	8	427
S:D:427:Y	S	Surface glycoprotein	D427Y	22841	D	Y	160	3.95152	7	427
S:D:427:N	S	Surface glycoprotein	D427N	22841	D	N	23	0.651529	3	427
S:D:427:E	S	Surface glycoprotein	D427E	22841	D	E	45	0.903141	1	427
S:D:427:H	S	Surface glycoprotein	D427H	22841	D	H	81	1.71535	1	427
S:D:428:E	S	Surface glycoprotein	D428E	22844	D	E	45	0.903141	1	428
S:D:428:Y	S	Surface glycoprotein	D428Y	22844	D	Y	160	3.95152	1	428
S:T:430:I	S	Surface glycoprotein	T430I	22850	T	I	89	2.14369	8	430
S:T:430:A	S	Surface glycoprotein	T430A	22850	T	A	58	0.902184	1	430
S:T:430:N	S	Surface glycoprotein	T430N	22850	T	N	65	1.39814	1	430
S:G:431:V	S	Surface glycoprotein	G431V	22853	G	V	109	2.75803	2	431
S:G:431:C	S	Surface glycoprotein	G431C	22853	G	C	158	2.2172	1	431
S:G:431:D	S	Surface glycoprotein	G431D	22853	G	D	94	2.37375	1	431
S:G:431:S	S	Surface glycoprotein	G431S	22853	G	S	55	0.847927	1	431
S:C:432:F	S	Surface glycoprotein	C432F	22856	C	F	204	2.24221	2	432
S:C:432:*	S	Surface glycoprotein	C432*	22856	C	*			1	432
S:V:433:F	S	Surface glycoprotein	V433F	22859	V	F	50	1.43229	23	433
S:I:434:V	S	Surface glycoprotein	I434V	22862	I	V	30	0.849151	3	434
S:I:434:K	S	Surface glycoprotein	I434K	22862	I	K	102	2.83703	1	434
S:A:435:S	S	Surface glycoprotein	A435S	22865	A	S	99	0.510702	8	435
S:A:435:V	S	Surface glycoprotein	A435V	22865	A	V	64	1.84733	2	435
S:A:435:D	S	Surface glycoprotein	A435D	22865	A	D	126	2.36758	1	435
S:A:435:P	S	Surface glycoprotein	A435P	22865	A	P	27	0.0636324	1	435
S:W:436:*	S	Surface glycoprotein	W436*	22868	W	*			1	436
S:W:436:C	S	Surface glycoprotein	W436C	22868	W	C	214	3.34263	1	436
S:W:436:S	S	Surface glycoprotein	W436S	22868	W	S	177	4.3805	1	436
S:N:437:S	S	Surface glycoprotein	N437S	22871	N	S	46	1.31305	2	437
S:N:437:D	S	Surface glycoprotein	N437D	22871	N	D	23	0.651529	1	437
S:S:438:F	S	Surface glycoprotein	S438F	22874	S	F	155	3.4474	7	438
S:S:438:P	S	Surface glycoprotein	S438P	22874	S	P	73	0.556416	1	438
S:N:439:K	S	Surface glycoprotein	N439K	22877	N	K	94	1.83628	4602	439
S:N:439:S	S	Surface glycoprotein	N439S	22877	N	S	46	1.31305	1	439
S:N:440:K	S	Surface glycoprotein	N440K	22880	N	K	94	1.83628	36	440
S:N:440:Y	S	Surface glycoprotein	N440Y	22880	N	Y	142	3.4163	9	440
S:N:440:D	S	Surface glycoprotein	N440D	22880	N	D	23	0.651529	4	440
S:N:440:S	S	Surface glycoprotein	N440S	22880	N	S	46	1.31305	1	440
S:N:440:T	S	Surface glycoprotein	N440T	22880	N	T	65	1.39814	1	440
S:L:441:F	S	Surface glycoprotein	L441F	22883	L	F	22	0.625976	1	441
S:L:441:I	S	Surface glycoprotein	L441I	22883	L	I	5	0.139057	1	441
S:D:442:V	S	Surface glycoprotein	D442V	22886	D	V	152	3.40455	1	442
S:S:443:F	S	Surface glycoprotein	S443F	22889	S	F	155	3.4474	1	443
S:S:443:P	S	Surface glycoprotein	S443P	22889	S	P	73	0.556416	1	443
S:K:444:R	S	Surface glycoprotein	K444R	22892	K	R	26	0.398275	29	444
S:K:444:N	S	Surface glycoprotein	K444N	22892	K	N	94	1.83628	12	444
S:V:445:A	S	Surface glycoprotein	V445A	22895	V	A	64	1.84733	10	445
S:V:445:F	S	Surface glycoprotein	V445F	22895	V	F	50	1.43229	3	445
S:V:445:I	S	Surface glycoprotein	V445I	22895	V	I	30	0.849151	3	445
S:G:446:V	S	Surface glycoprotein	G446V	22898	G	V	109	2.75803	262	446
S:G:446:S	S	Surface glycoprotein	G446S	22898	G	S	55	0.847927	12	446
S:G:446:A	S	Surface glycoprotein	G446A	22898	G	A	60	0.914477	3	446
S:G:446:D	S	Surface glycoprotein	G446D	22898	G	D	94	2.37375	2	446
S:G:446:C	S	Surface glycoprotein	G446C	22898	G	C	158	2.2172	1	446
S:G:446:R	S	Surface glycoprotein	G446R	22898	G	R	125	3.58477	1	446
S:G:447:C	S	Surface glycoprotein	G447C	22901	G	C	158	2.2172	3	447
S:G:447:V	S	Surface glycoprotein	G447V	22901	G	V	109	2.75803	3	447
S:N:448:Y	S	Surface glycoprotein	N448Y	22904	N	Y	142	3.4163	39	448
S:N:448:H	S	Surface glycoprotein	N448H	22904	N	H	68	1.28876	34	448
S:N:448:D	S	Surface glycoprotein	N448D	22904	N	D	23	0.651529	9	448
S:N:448:K	S	Surface glycoprotein	N448K	22904	N	K	94	1.83628	2	448
S:N:448:S	S	Surface glycoprotein	N448S	22904	N	S	46	1.31305	2	448
S:N:448:T	S	Surface glycoprotein	N448T	22904	N	T	65	1.39814	2	448
S:Y:449:*	S	Surface glycoprotein	Y449*	22907	Y	*			4	449
S:Y:449:S	S	Surface glycoprotein	Y449S	22907	Y	S	143	3.32714	2	449
S:Y:449:C	S	Surface glycoprotein	Y449C	22907	Y	C	194	2.37641	1	449
S:Y:449:F	S	Surface glycoprotein	Y449F	22907	Y	F	22	0.477878	1	449
S:N:450:K	S	Surface glycoprotein	N450K	22910	N	K	94	1.83628	10	450
S:N:450:D	S	Surface glycoprotein	N450D	22910	N	D	23	0.651529	4	450
S:N:450:T	S	Surface glycoprotein	N450T	22910	N	T	65	1.39814	1	450
S:Y:451:H	S	Surface glycoprotein	Y451H	22913	Y	H	83	2.26749	2	451
S:Y:451:*	S	Surface glycoprotein	Y451*	22913	Y	*			1	451
S:Y:451:C	S	Surface glycoprotein	Y451C	22913	Y	C	194	2.37641	1	451
S:Y:451:F	S	Surface glycoprotein	Y451F	22913	Y	F	22	0.477878	1	451
S:Y:451:N	S	Surface glycoprotein	Y451N	22913	Y	N	142	3.4163	1	451
S:L:452:R	S	Surface glycoprotein	L452R	22916	L	R	102	2.62308	44	452
S:L:452:M	S	Surface glycoprotein	L452M	22916	L	M	14	0.409774	29	452
S:L:452:Q	S	Surface glycoprotein	L452Q	22916	L	Q	112	2.70348	4	452
S:L:452:P	S	Surface glycoprotein	L452P	22916	L	P	98	2.69628	1	452
S:Y:453:F	S	Surface glycoprotein	Y453F	22919	Y	F	22	0.477878	712	453
S:Y:453:H	S	Surface glycoprotein	Y453H	22919	Y	H	83	2.26749	3	453
S:Y:453:*	S	Surface glycoprotein	Y453*	22919	Y	*			2	453
S:Y:453:C	S	Surface glycoprotein	Y453C	22919	Y	C	194	2.37641	1	453
S:R:454:S	S	Surface glycoprotein	R454S	22922	R	S	109	2.74091	5	454
S:R:454:G	S	Surface glycoprotein	R454G	22922	R	G	125	3.58477	3	454
S:R:454:*	S	Surface glycoprotein	R454*	22922	R	*			2	454
S:R:454:I	S	Surface glycoprotein	R454I	22922	R	I	98	2.48555	1	454
S:L:455:F	S	Surface glycoprotein	L455F	22925	L	F	22	0.625976	51	455
S:F:456:L	S	Surface glycoprotein	F456L	22928	F	L	22	0.625976	3	456
S:F:456:*	S	Surface glycoprotein	F456*	22928	F	*			1	456
S:F:456:S	S	Surface glycoprotein	F456S	22928	F	S	155	3.4474	1	456
S:R:457:S	S	Surface glycoprotein	R457S	22931	R	S	109	2.74091	11	457
S:R:457:M	S	Surface glycoprotein	R457M	22931	R	M	92	2.29241	5	457
S:R:457:T	S	Surface glycoprotein	R457T	22931	R	T	71	2.0318	4	457
S:R:457:K	S	Surface glycoprotein	R457K	22931	R	K	26	0.398275	2	457
S:R:457:W	S	Surface glycoprotein	R457W	22931	R	W	101	2.71582	1	457
S:K:458:R	S	Surface glycoprotein	K458R	22934	K	R	26	0.398275	5	458
S:K:458:N	S	Surface glycoprotein	K458N	22934	K	N	94	1.83628	4	458
S:K:458:E	S	Surface glycoprotein	K458E	22934	K	E	57	1.14437	3	458
S:K:458:Q	S	Surface glycoprotein	K458Q	22934	K	Q	53	1.05545	3	458
S:K:458:*	S	Surface glycoprotein	K458*	22934	K	*			2	458
S:K:458:M	S	Surface glycoprotein	K458M	22934	K	M	94	2.62742	1	458
S:K:458:T	S	Surface glycoprotein	K458T	22934	K	T	78	2.09948	1	458
S:S:459:Y	S	Surface glycoprotein	S459Y	22937	S	Y	143	3.32714	39	459
S:S:459:F	S	Surface glycoprotein	S459F	22937	S	F	155	3.4474	9	459
S:S:459:P	S	Surface glycoprotein	S459P	22937	S	P	73	0.556416	2	459
S:S:459:C	S	Surface glycoprotein	S459C	22937	S	C	112	1.8407	1	459
S:N:460:T	S	Surface glycoprotein	N460T	22940	N	T	65	1.39814	5	460
S:N:460:I	S	Surface glycoprotein	N460I	22940	N	I	149	3.3698	3	460
S:N:460:K	S	Surface glycoprotein	N460K	22940	N	K	94	1.83628	3	460
S:N:460:S	S	Surface glycoprotein	N460S	22940	N	S	46	1.31305	3	460
S:N:460:D	S	Surface glycoprotein	N460D	22940	N	D	23	0.651529	1	460
S:N:460:H	S	Surface glycoprotein	N460H	22940	N	H	68	1.28876	1	460
S:L:461:F	S	Surface glycoprotein	L461F	22943	L	F	22	0.625976	3	461
S:L:461:I	S	Surface glycoprotein	L461I	22943	L	I	5	0.139057	1	461
S:K:462:N	S	Surface glycoprotein	K462N	22946	K	N	94	1.83628	5	462
S:K:462:T	S	Surface glycoprotein	K462T	22946	K	T	78	2.09948	5	462
S:K:462:E	S	Surface glycoprotein	K462E	22946	K	E	57	1.14437	2	462
S:K:462:*	S	Surface glycoprotein	K462*	22946	K	*			1	462
S:K:462:I	S	Surface glycoprotein	K462I	22946	K	I	102	2.83703	1	462
S:P:463:S	S	Surface glycoprotein	P463S	22949	P	S	73	0.556416	21	463
S:P:463:L	S	Surface glycoprotein	P463L	22949	P	L	98	2.69628	7	463
S:P:463:H	S	Surface glycoprotein	P463H	22949	P	H	76	2.15489	4	463
S:F:464:L	S	Surface glycoprotein	F464L	22952	F	L	22	0.625976	3	464
S:F:464:S	S	Surface glycoprotein	F464S	22952	F	S	155	3.4474	3	464
S:F:464:V	S	Surface glycoprotein	F464V	22952	F	V	50	1.43229	1	464
S:E:465:*	S	Surface glycoprotein	E465*	22955	E	*			4	465
S:E:465:G	S	Surface glycoprotein	E465G	22955	E	G	98	2.78312	3	465
S:E:465:V	S	Surface glycoprotein	E465V	22955	E	V	121	2.96668	3	465
S:E:465:D	S	Surface glycoprotein	E465D	22955	E	D	45	0.903141	1	465
S:E:465:K	S	Surface glycoprotein	E465K	22955	E	K	57	1.14437	1	465
S:R:466:I	S	Surface glycoprotein	R466I	22958	R	I	98	2.48555	3	466
S:R:466:*	S	Surface glycoprotein	R466*	22958	R	*			2	466
S:R:466:G	S	Surface glycoprotein	R466G	22958	R	G	125	3.58477	1	466
S:R:466:K	S	Surface glycoprotein	R466K	22958	R	K	26	0.398275	1	466
S:R:466:S	S	Surface glycoprotein	R466S	22958	R	S	109	2.74091	1	466
S:D:467:Y	S	Surface glycoprotein	D467Y	22961	D	Y	160	3.95152	4	467
S:D:467:V	S	Surface glycoprotein	D467V	22961	D	V	152	3.40455	2	467
S:D:467:G	S	Surface glycoprotein	D467G	22961	D	G	94	2.37375	1	467
S:I:468:T	S	Surface glycoprotein	I468T	22964	I	T	89	2.14369	13	468
S:I:468:V	S	Surface glycoprotein	I468V	22964	I	V	30	0.849151	12	468
S:I:468:F	S	Surface glycoprotein	I468F	22964	I	F	21	0.610335	2	468
S:I:468:L	S	Surface glycoprotein	I468L	22964	I	L	5	0.139057	2	468
S:I:468:N	S	Surface glycoprotein	I468N	22964	I	N	149	3.3698	2	468
S:I:468:M	S	Surface glycoprotein	I468M	22964	I	M	10	0.290038	1	468
S:S:469:*	S	Surface glycoprotein	S469*	22967	S	*			3	469
S:S:469:A	S	Surface glycoprotein	S469A	22967	S	A	99	0.510702	2	469
S:S:469:L	S	Surface glycoprotein	S469L	22967	S	L	144	3.04045	1	469
S:S:469:P	S	Surface glycoprotein	S469P	22967	S	P	73	0.556416	1	469
S:T:470:A	S	Surface glycoprotein	T470A	22970	T	A	58	0.902184	12	470
S:T:470:N	S	Surface glycoprotein	T470N	22970	T	N	65	1.39814	5	470
S:T:470:I	S	Surface glycoprotein	T470I	22970	T	I	89	2.14369	4	470
S:T:470:P	S	Surface glycoprotein	T470P	22970	T	P	38	0.873755	1	470
S:T:470:S	S	Surface glycoprotein	T470S	22970	T	S	58	0.887543	1	470
S:E:471:K	S	Surface glycoprotein	E471K	22973	E	K	57	1.14437	10	471
S:E:471:Q	S	Surface glycoprotein	E471Q	22973	E	Q	29	0.836362	8	471
S:E:471:G	S	Surface glycoprotein	E471G	22973	E	G	98	2.78312	7	471
S:E:471:D	S	Surface glycoprotein	E471D	22973	E	D	45	0.903141	3	471
S:E:471:A	S	Surface glycoprotein	E471A	22973	E	A	107	2.46456	2	471
S:E:471:*	S	Surface glycoprotein	E471*	22973	E	*			1	471
S:I:472:V	S	Surface glycoprotein	I472V	22976	I	V	30	0.849151	8	472
S:I:472:L	S	Surface glycoprotein	I472L	22976	I	L	5	0.139057	5	472
S:I:472:T	S	Surface glycoprotein	I472T	22976	I	T	89	2.14369	4	472
S:I:472:F	S	Surface glycoprotein	I472F	22976	I	F	21	0.610335	1	472
S:I:472:S	S	Surface glycoprotein	I472S	22976	I	S	142	2.95116	1	472
S:Y:473:*	S	Surface glycoprotein	Y473*	22979	Y	*			3	473
S:Y:473:F	S	Surface glycoprotein	Y473F	22979	Y	F	22	0.477878	3	473
S:Y:473:H	S	Surface glycoprotein	Y473H	22979	Y	H	83	2.26749	2	473
S:Y:473:C	S	Surface glycoprotein	Y473C	22979	Y	C	194	2.37641	1	473
S:Y:473:D	S	Surface glycoprotein	Y473D	22979	Y	D	160	3.95152	1	473
S:Q:474:H	S	Surface glycoprotein	Q474H	22982	Q	H	24	0.323042	5	474
S:Q:474:*	S	Surface glycoprotein	Q474*	22982	Q	*			4	474
S:Q:474:K	S	Surface glycoprotein	Q474K	22982	Q	K	53	1.05545	2	474
S:Q:474:L	S	Surface glycoprotein	Q474L	22982	Q	L	112	2.70348	1	474
S:Q:474:R	S	Surface glycoprotein	Q474R	22982	Q	R	43	1.13348	1	474
S:A:475:V	S	Surface glycoprotein	A475V	22985	A	V	64	1.84733	33	475
S:A:475:S	S	Surface glycoprotein	A475S	22985	A	S	99	0.510702	4	475
S:A:475:P	S	Surface glycoprotein	A475P	22985	A	P	27	0.0636324	2	475
S:A:475:T	S	Surface glycoprotein	A475T	22985	A	T	58	0.902184	1	475
S:G:476:S	S	Surface glycoprotein	G476S	22988	G	S	55	0.847927	47	476
S:G:476:C	S	Surface glycoprotein	G476C	22988	G	C	158	2.2172	5	476
S:G:476:A	S	Surface glycoprotein	G476A	22988	G	A	60	0.914477	3	476
S:G:476:V	S	Surface glycoprotein	G476V	22988	G	V	109	2.75803	3	476
S:G:476:F	S	Surface glycoprotein	G476F	22988	G	F	153	4.14234	1	476
S:S:477:N	S	Surface glycoprotein	S477N	22991	S	N	46	1.31305	14859	477
S:S:477:I	S	Surface glycoprotein	S477I	22991	S	I	142	2.95116	143	477
S:S:477:R	S	Surface glycoprotein	S477R	22991	S	R	109	2.74091	29	477
S:S:477:G	S	Surface glycoprotein	S477G	22991	S	G	55	0.847927	4	477
S:S:477:T	S	Surface glycoprotein	S477T	22991	S	T	58	0.887543	2	477
S:S:477:C	S	Surface glycoprotein	S477C	22991	S	C	112	1.8407	1	477
S:S:477:D	S	Surface glycoprotein	S477D	22991	S	D	65	1.87385	1	477
S:S:477:K	S	Surface glycoprotein	S477K	22991	S	K	121	2.70942	1	477
S:T:478:I	S	Surface glycoprotein	T478I	22994	T	I	89	2.14369	187	478
S:T:478:R	S	Surface glycoprotein	T478R	22994	T	R	71	2.0318	17	478
S:T:478:K	S	Surface glycoprotein	T478K	22994	T	K	78	2.09948	16	478
S:T:478:A	S	Surface glycoprotein	T478A	22994	T	A	58	0.902184	2	478
S:T:478:S	S	Surface glycoprotein	T478S	22994	T	S	58	0.887543	1	478
S:P:479:S	S	Surface glycoprotein	P479S	22997	P	S	73	0.556416	116	479
S:P:479:L	S	Surface glycoprotein	P479L	22997	P	L	98	2.69628	6	479
S:P:479:H	S	Surface glycoprotein	P479H	22997	P	H	76	2.15489	3	479
S:C:480:*	S	Surface glycoprotein	C480*	23000	C	*			2	480
S:C:480:R	S	Surface glycoprotein	C480R	23000	C	R	180	3.06478	2	480
S:C:480:F	S	Surface glycoprotein	C480F	23000	C	F	204	2.24221	1	480
S:C:480:S	S	Surface glycoprotein	C480S	23000	C	S	112	1.8407	1	480
S:N:481:D	S	Surface glycoprotein	N481D	23003	N	D	23	0.651529	14	481
S:N:481:K	S	Surface glycoprotein	N481K	23003	N	K	94	1.83628	14	481
S:N:481:I	S	Surface glycoprotein	N481I	23003	N	I	149	3.3698	4	481
S:N:481:H	S	Surface glycoprotein	N481H	23003	N	H	68	1.28876	1	481
S:N:481:S	S	Surface glycoprotein	N481S	23003	N	S	46	1.31305	1	481
S:N:481:T	S	Surface glycoprotein	N481T	23003	N	T	65	1.39814	1	481
S:G:482:S	S	Surface glycoprotein	G482S	23006	G	S	55	0.847927	11	482
S:G:482:C	S	Surface glycoprotein	G482C	23006	G	C	158	2.2172	2	482
S:G:482:R	S	Surface glycoprotein	G482R	23006	G	R	125	3.58477	2	482
S:G:482:A	S	Surface glycoprotein	G482A	23006	G	A	60	0.914477	1	482
S:G:482:V	S	Surface glycoprotein	G482V	23006	G	V	109	2.75803	1	482
S:V:483:F	S	Surface glycoprotein	V483F	23009	V	F	50	1.43229	61	483
S:V:483:A	S	Surface glycoprotein	V483A	23009	V	A	64	1.84733	60	483
S:V:483:L	S	Surface glycoprotein	V483L	23009	V	L	32	0.911391	6	483
S:V:483:I	S	Surface glycoprotein	V483I	23009	V	I	30	0.849151	3	483
S:E:484:K	S	Surface glycoprotein	E484K	23012	E	K	57	1.14437	157	484
S:E:484:Q	S	Surface glycoprotein	E484Q	23012	E	Q	29	0.836362	38	484
S:E:484:A	S	Surface glycoprotein	E484A	23012	E	A	107	2.46456	8	484
S:E:484:*	S	Surface glycoprotein	E484*	23012	E	*			5	484
S:E:484:G	S	Surface glycoprotein	E484G	23012	E	G	98	2.78312	5	484
S:E:484:D	S	Surface glycoprotein	E484D	23012	E	D	45	0.903141	3	484
S:E:484:R	S	Surface glycoprotein	E484R	23012	E	R	54	1.45466	3	484
S:E:484:V	S	Surface glycoprotein	E484V	23012	E	V	121	2.96668	1	484
S:G:485:V	S	Surface glycoprotein	G485V	23015	G	V	109	2.75803	41	485
S:G:485:R	S	Surface glycoprotein	G485R	23015	G	R	125	3.58477	35	485
S:G:485:C	S	Surface glycoprotein	G485C	23015	G	C	158	2.2172	6	485
S:G:485:S	S	Surface glycoprotein	G485S	23015	G	S	55	0.847927	5	485
S:G:485:T	S	Surface glycoprotein	G485T	23015	G	T	59	1.69585	1	485
S:F:486:L	S	Surface glycoprotein	F486L	23018	F	L	22	0.625976	25	486
S:F:486:I	S	Surface glycoprotein	F486I	23018	F	I	21	0.610335	1	486
S:N:487:Y	S	Surface glycoprotein	N487Y	23021	N	Y	142	3.4163	2	487
S:C:488:F	S	Surface glycoprotein	C488F	23024	C	F	204	2.24221	2	488
S:C:488:R	S	Surface glycoprotein	C488R	23024	C	R	180	3.06478	2	488
S:Y:489:*	S	Surface glycoprotein	Y489*	23027	Y	*			4	489
S:Y:489:H	S	Surface glycoprotein	Y489H	23027	Y	H	83	2.26749	2	489
S:Y:489:C	S	Surface glycoprotein	Y489C	23027	Y	C	194	2.37641	1	489
S:F:490:S	S	Surface glycoprotein	F490S	23030	F	S	155	3.4474	45	490
S:F:490:L	S	Surface glycoprotein	F490L	23030	F	L	22	0.625976	20	490
S:F:490:V	S	Surface glycoprotein	F490V	23030	F	V	50	1.43229	2	490
S:F:490:Y	S	Surface glycoprotein	F490Y	23030	F	Y	22	0.477878	1	490
S:P:491:L	S	Surface glycoprotein	P491L	23033	P	L	98	2.69628	7	491
S:P:491:S	S	Surface glycoprotein	P491S	23033	P	S	73	0.556416	6	491
S:P:491:H	S	Surface glycoprotein	P491H	23033	P	H	76	2.15489	2	491
S:P:491:R	S	Surface glycoprotein	P491R	23033	P	R	103	2.90083	1	491
S:P:491:T	S	Surface glycoprotein	P491T	23033	P	T	38	0.873755	1	491
S:L:492:F	S	Surface glycoprotein	L492F	23036	L	F	22	0.625976	1	492
S:Q:493:L	S	Surface glycoprotein	Q493L	23039	Q	L	112	2.70348	15	493
S:Q:493:*	S	Surface glycoprotein	Q493*	23039	Q	*			7	493
S:Q:493:K	S	Surface glycoprotein	Q493K	23039	Q	K	53	1.05545	6	493
S:Q:493:H	S	Surface glycoprotein	Q493H	23039	Q	H	24	0.323042	2	493
S:Q:493:R	S	Surface glycoprotein	Q493R	23039	Q	R	43	1.13348	2	493
S:Q:493:P	S	Surface glycoprotein	Q493P	23039	Q	P	75	1.91599	1	493
S:S:494:P	S	Surface glycoprotein	S494P	23042	S	P	73	0.556416	134	494
S:S:494:L	S	Surface glycoprotein	S494L	23042	S	L	144	3.04045	18	494
S:S:494:A	S	Surface glycoprotein	S494A	23042	S	A	99	0.510702	6	494
S:S:494:*	S	Surface glycoprotein	S494*	23042	S	*			1	494
S:S:494:T	S	Surface glycoprotein	S494T	23042	S	T	58	0.887543	1	494
S:Y:495:H	S	Surface glycoprotein	Y495H	23045	Y	H	83	2.26749	6	495
S:Y:495:*	S	Surface glycoprotein	Y495*	23045	Y	*			2	495
S:Y:495:F	S	Surface glycoprotein	Y495F	23045	Y	F	22	0.477878	2	495
S:Y:495:N	S	Surface glycoprotein	Y495N	23045	Y	N	142	3.4163	2	495
S:Y:495:C	S	Surface glycoprotein	Y495C	23045	Y	C	194	2.37641	1	495
S:Y:495:S	S	Surface glycoprotein	Y495S	23045	Y	S	143	3.32714	1	495
S:G:496:C	S	Surface glycoprotein	G496C	23048	G	C	158	2.2172	2	496
S:G:496:R	S	Surface glycoprotein	G496R	23048	G	R	125	3.58477	1	496
S:G:496:V	S	Surface glycoprotein	G496V	23048	G	V	109	2.75803	1	496
S:F:497:L	S	Surface glycoprotein	F497L	23051	F	L	22	0.625976	3	497
S:F:497:S	S	Surface glycoprotein	F497S	23051	F	S	155	3.4474	2	497
S:F:497:I	S	Surface glycoprotein	F497I	23051	F	I	21	0.610335	1	497
S:F:497:Y	S	Surface glycoprotein	F497Y	23051	F	Y	22	0.477878	1	497
S:Q:498:*	S	Surface glycoprotein	Q498*	23054	Q	*			2	498
S:Q:498:E	S	Surface glycoprotein	Q498E	23054	Q	E	29	0.836362	1	498
S:Q:498:H	S	Surface glycoprotein	Q498H	23054	Q	H	24	0.323042	1	498
S:Q:498:K	S	Surface glycoprotein	Q498K	23054	Q	K	53	1.05545	1	498
S:Q:498:P	S	Surface glycoprotein	Q498P	23054	Q	P	75	1.91599	1	498
S:P:499:H	S	Surface glycoprotein	P499H	23057	P	H	76	2.15489	6	499
S:P:499:S	S	Surface glycoprotein	P499S	23057	P	S	73	0.556416	3	499
S:P:499:R	S	Surface glycoprotein	P499R	23057	P	R	103	2.90083	2	499
S:P:499:L	S	Surface glycoprotein	P499L	23057	P	L	98	2.69628	1	499
S:T:500:A	S	Surface glycoprotein	T500A	23060	T	A	58	0.902184	4	500
S:T:500:I	S	Surface glycoprotein	T500I	23060	T	I	89	2.14369	2	500
S:T:500:N	S	Surface glycoprotein	T500N	23060	T	N	65	1.39814	1	500
S:T:500:P	S	Surface glycoprotein	T500P	23060	T	P	38	0.873755	1	500
S:T:500:S	S	Surface glycoprotein	T500S	23060	T	S	58	0.887543	1	500	5
S:N:501:Y	S	Surface glycoprotein	N501Y	23063	N	Y	142	3.4163	1413	501
S:N:501:T	S	Surface glycoprotein	N501T	23063	N	T	65	1.39814	34	501
S:N:501:S	S	Surface glycoprotein	N501S	23063	N	S	46	1.31305	7	501
S:N:501:D	S	Surface glycoprotein	N501D	23063	N	D	23	0.651529	2	501
S:N:501:I	S	Surface glycoprotein	N501I	23063	N	I	149	3.3698	1	501	5
S:G:502:C	S	Surface glycoprotein	G502C	23066	G	C	158	2.2172	3	502
S:G:502:S	S	Surface glycoprotein	G502S	23066	G	S	55	0.847927	3	502
S:G:502:A	S	Surface glycoprotein	G502A	23066	G	A	60	0.914477	2	502
S:G:502:D	S	Surface glycoprotein	G502D	23066	G	D	94	2.37375	2	502
S:G:502:V	S	Surface glycoprotein	G502V	23066	G	V	109	2.75803	2	502
S:G:502:R	S	Surface glycoprotein	G502R	23066	G	R	125	3.58477	1	502	6
S:V:503:F	S	Surface glycoprotein	V503F	23069	V	F	50	1.43229	11	503
S:V:503:I	S	Surface glycoprotein	V503I	23069	V	I	30	0.849151	5	503
S:V:503:D	S	Surface glycoprotein	V503D	23069	V	D	152	3.40455	1	503
S:V:503:G	S	Surface glycoprotein	V503G	23069	V	G	109	2.75803	1	503	4
S:G:504:D	S	Surface glycoprotein	G504D	23072	G	D	94	2.37375	6	504
S:G:504:C	S	Surface glycoprotein	G504C	23072	G	C	158	2.2172	4	504
S:G:504:S	S	Surface glycoprotein	G504S	23072	G	S	55	0.847927	2	504
S:G:504:V	S	Surface glycoprotein	G504V	23072	G	V	109	2.75803	2	504
S:G:504:N	S	Surface glycoprotein	G504N	23072	G	N	79	1.9558	1	504	5
S:Y:505:W	S	Surface glycoprotein	Y505W	23075	Y	W	37	1.05545	17	505
S:Y:505:H	S	Surface glycoprotein	Y505H	23075	Y	H	83	2.26749	9	505
S:Y:505:C	S	Surface glycoprotein	Y505C	23075	Y	C	194	2.37641	4	505
S:Y:505:F	S	Surface glycoprotein	Y505F	23075	Y	F	22	0.477878	1	505	4
S:Q:506:K	S	Surface glycoprotein	Q506K	23078	Q	K	53	1.05545	19	506
S:Q:506:*	S	Surface glycoprotein	Q506*	23078	Q	*			7	506
S:Q:506:H	S	Surface glycoprotein	Q506H	23078	Q	H	24	0.323042	2	506
S:Q:506:L	S	Surface glycoprotein	Q506L	23078	Q	L	112	2.70348	2	506
S:Q:506:R	S	Surface glycoprotein	Q506R	23078	Q	R	43	1.13348	2	506	5
S:P:507:L	S	Surface glycoprotein	P507L	23081	P	L	98	2.69628	9	507
S:P:507:S	S	Surface glycoprotein	P507S	23081	P	S	73	0.556416	4	507
S:P:507:H	S	Surface glycoprotein	P507H	23081	P	H	76	2.15489	1	507
S:P:507:Q	S	Surface glycoprotein	P507Q	23081	P	Q	75	1.91599	1	507	4
S:Y:508:H	S	Surface glycoprotein	Y508H	23084	Y	H	83	2.26749	38	508
S:Y:508:C	S	Surface glycoprotein	Y508C	23084	Y	C	194	2.37641	3	508
S:Y:508:N	S	Surface glycoprotein	Y508N	23084	Y	N	142	3.4163	3	508
S:Y:508:F	S	Surface glycoprotein	Y508F	23084	Y	F	22	0.477878	1	508	4
S:R:509:S	S	Surface glycoprotein	R509S	23087	R	S	109	2.74091	4	509
S:R:509:*	S	Surface glycoprotein	R509*	23087	R	*			1	509
S:R:509:I	S	Surface glycoprotein	R509I	23087	R	I	98	2.48555	1	509
S:R:509:K	S	Surface glycoprotein	R509K	23087	R	K	26	0.398275	1	509	4
S:V:510:L	S	Surface glycoprotein	V510L	23090	V	L	32	0.911391	5	510
S:V:510:G	S	Surface glycoprotein	V510G	23090	V	G	109	2.75803	1	510
S:V:511:G	S	Surface glycoprotein	V511G	23093	V	G	109	2.75803	1	511
S:V:512:A	S	Surface glycoprotein	V512A	23096	V	A	64	1.84733	2	512
S:V:512:I	S	Surface glycoprotein	V512I	23096	V	I	30	0.849151	2	512
S:V:512:L	S	Surface glycoprotein	V512L	23096	V	L	32	0.911391	2	512
S:V:512:E	S	Surface glycoprotein	V512E	23096	V	E	121	2.96668	1	512
S:V:512:G	S	Surface glycoprotein	V512G	23096	V	G	109	2.75803	1	512
S:L:513:F	S	Surface glycoprotein	L513F	23099	L	F	22	0.625976	13	513
S:L:513:P	S	Surface glycoprotein	L513P	23099	L	P	98	2.69628	2	513
S:L:513:V	S	Surface glycoprotein	L513V	23099	L	V	32	0.911391	2	513
S:L:513:I	S	Surface glycoprotein	L513I	23099	L	I	5	0.139057	1	513
S:S:514:F	S	Surface glycoprotein	S514F	23102	S	F	155	3.4474	16	514
S:S:514:Y	S	Surface glycoprotein	S514Y	23102	S	Y	143	3.32714	1	514
S:F:515:L	S	Surface glycoprotein	F515L	23105	F	L	22	0.625976	3	515
S:F:515:I	S	Surface glycoprotein	F515I	23105	F	I	21	0.610335	2	515
S:F:515:S	S	Surface glycoprotein	F515S	23105	F	S	155	3.4474	1	515
S:F:515:V	S	Surface glycoprotein	F515V	23105	F	V	50	1.43229	1	515
S:F:515:Y	S	Surface glycoprotein	F515Y	23105	F	Y	22	0.477878	1	515
S:E:516:Q	S	Surface glycoprotein	E516Q	23108	E	Q	29	0.836362	14	516
S:E:516:G	S	Surface glycoprotein	E516G	23108	E	G	98	2.78312	4	516
S:E:516:*	S	Surface glycoprotein	E516*	23108	E	*			2	516
S:E:516:V	S	Surface glycoprotein	E516V	23108	E	V	121	2.96668	2	516
S:E:516:D	S	Surface glycoprotein	E516D	23108	E	D	45	0.903141	1	516
S:L:517:F	S	Surface glycoprotein	L517F	23111	L	F	22	0.625976	18	517
S:L:517:P	S	Surface glycoprotein	L517P	23111	L	P	98	2.69628	4	517
S:L:517:I	S	Surface glycoprotein	L517I	23111	L	I	5	0.139057	2	517
S:L:518:I	S	Surface glycoprotein	L518I	23114	L	I	5	0.139057	5	518
S:L:518:P	S	Surface glycoprotein	L518P	23114	L	P	98	2.69628	2	518
S:L:518:Q	S	Surface glycoprotein	L518Q	23114	L	Q	112	2.70348	2	518
S:L:518:R	S	Surface glycoprotein	L518R	23114	L	R	102	2.62308	1	518
S:L:518:S	S	Surface glycoprotein	L518S	23114	L	S	144	3.04045	1	518
S:L:518:V	S	Surface glycoprotein	L518V	23114	L	V	32	0.911391	1	518
S:H:519:P	S	Surface glycoprotein	H519P	23117	H	P	76	2.15489	14	519
S:H:519:Q	S	Surface glycoprotein	H519Q	23117	H	Q	24	0.323042	6	519
S:H:519:Y	S	Surface glycoprotein	H519Y	23117	H	Y	83	2.26749	5	519
S:H:519:D	S	Surface glycoprotein	H519D	23117	H	D	81	1.71535	1	519
S:H:519:N	S	Surface glycoprotein	H519N	23117	H	N	68	1.28876	1	519
S:A:520:S	S	Surface glycoprotein	A520S	23120	A	S	99	0.510702	399	520
S:A:520:V	S	Surface glycoprotein	A520V	23120	A	V	64	1.84733	13	520
S:A:520:T	S	Surface glycoprotein	A520T	23120	A	T	58	0.902184	3	520
S:A:520:G	S	Surface glycoprotein	A520G	23120	A	G	60	0.914477	1	520
S:P:521:R	S	Surface glycoprotein	P521R	23123	P	R	103	2.90083	28	521
S:P:521:S	S	Surface glycoprotein	P521S	23123	P	S	73	0.556416	15	521
S:P:521:L	S	Surface glycoprotein	P521L	23123	P	L	98	2.69628	4	521
[truncated: 2,361 more rows]
